# Supplementary material for: Optimal translational fidelity is critical for Salmonella virulence and host interactions
Source: Nucleic Acids Res. 2019 Apr 3;47(10):5356–67. doi: 10.1093/nar/gkz229 (PMC6547416; doi:10.1093/nar/gkz229)
Supplement: gkz229_Supplemental_Files [file gkz229_supplemental_files.zip]

Archive with 5 entries (5 files):
- Supplemental material_Fan et al.pdf
- Table_S2._RNA_sequencing_results_of_Salmonella_strains_at_early-stationary_phase.xls
- Table_S3._RNA_sequencing_results_of_Salmonella_strains_at_mid-log_phase.xls
- Table_S4._Gene_Ontology_analyses_of_RNA_sequencing_results_of_Salmonella_strains_at_early-stationary_phase.xlsx
- Table_S5._Gene_Ontology_analyses_of_RNA_sequencing_results_of_Salmonella_strains_at_mid-log_phase.xlsx
