# Supplementary material for: Optimal translational fidelity is critical for Salmonella virulence and host interactions
Source: Nucleic Acids Res. 2019 Apr 3;47(10):5356–67. doi: 10.1093/nar/gkz229 (PMC6547416; doi:10.1093/nar/gkz229)
Supplement: gkz229_Supplemental_Files [file gkz229_supplemental_files.zip › Table_S2._RNA_sequencing_results_of_Salmonella_strains_at_early-stationary_phase.xls]

## Sheet: rpsD vs WT
test_id	gene_id	gene	locus	sample_1	sample_2	status	value_1	value_2	test_stat	p_value	q_value	significant	fold (rpsD*/WT)	Log2FC
TCONS_00000292	XLOC_000229	aspV	CP001363.1:304966-305043	SDs	WTs	OK	0	1634.74	#NAME?	0.00145	0.00998868	yes	0	#NUM!
TCONS_00003017	XLOC_002390	STM14_0227	CP001363.1:224288-224429	SDs	WTs	OK	0	9.0093	#NAME?	0.00145	0.00998868	yes	0	#NUM!
TCONS_00004545	XLOC_003580	STM14_3165	CP001363.1:2782225-2782354	SDs	WTs	OK	0	16.3537	#NAME?	0.00145	0.00998868	yes	0	#NUM!
TCONS_00002577	XLOC_002030	STM14_4914	CP001363.1:4310546-4310666	SDs	WTs	OK	0	27.9848	#NAME?	0.00145	0.00998868	yes	0	#NUM!
TCONS_00003569	XLOC_002826	STM14_1513	CP001363.1:1348101-1348416	SDs	WTs	OK	25.7994	4393.78	12.8722	5e-05	0.000552386	yes	0.0058718	-7.41198
TCONS_00003570	XLOC_002827	STM14_1514	CP001363.1:1348507-1348666	SDs	WTs	OK	32.0242	1547.29	8.12181	5e-05	0.000552386	yes	0.020697	-5.59444
TCONS_00004723	XLOC_003703	sipC	CP001363.1:3048093-3049323	SDs	WTs	OK	102.136	3399.36	8.19876	5e-05	0.000552386	yes	0.0300457	-5.0567
TCONS_00005441	XLOC_004241	pstS	CP001363.1:4077277-4078318	SDs	WTs	OK	131.913	3781.41	7.25263	5e-05	0.000552386	yes	0.0348846	-4.84127
TCONS_00004649	XLOC_003647	fljB	CP001363.1:2933464-2934985	SDs	WTs	OK	324.936	8305.18	6.8081	5e-05	0.000552386	yes	0.0391245	-4.67578
TCONS_00000910	XLOC_000712	flgD	CP001363.1:1217245-1217944	SDs	WTs	OK	45.0426	1077.58	8.84528	5e-05	0.000552386	yes	0.0417998	-4.58036
TCONS_00002372	XLOC_001877	STM14_4537	CP001363.1:3978058-3978172	SDs	WTs	OK	52.3434	1227.55	10.1641	0.01	0.0470406	yes	0.0426405	-4.55163
TCONS_00000908	XLOC_000710	flgB	CP001363.1:1216409-1216826	SDs	WTs	OK	24.7001	547.125	8.85906	5e-05	0.000552386	yes	0.0451453	-4.46928
TCONS_00004648	XLOC_003646	fljA	CP001363.1:2932857-2933397	SDs	WTs	OK	2.71921	59.3158	7.42021	5e-05	0.000552386	yes	0.0458429	-4.44716
TCONS_00004725	XLOC_003705	sicA	CP001363.1:3051134-3051632	SDs	WTs	OK	33.9949	735.178	8.71924	5e-05	0.000552386	yes	0.0462404	-4.4347
TCONS_00000911	XLOC_000713	flgE	CP001363.1:1217970-1219182	SDs	WTs	OK	71.6731	1509.26	7.72203	5e-05	0.000552386	yes	0.0474889	-4.39627
TCONS_00000851	XLOC_000668	STM14_1235	CP001363.1:1135886-1136207	SDs	WTs	OK	4.4027	89.9069	6.90702	5e-05	0.000552386	yes	0.0489695	-4.35197
TCONS_00003451	XLOC_002733	pipC	CP001363.1:1136216-1136558	SDs	WTs	OK	77.1321	1558.76	8.55831	5e-05	0.000552386	yes	0.049483	-4.33692
TCONS_00001675	XLOC_001305	pgtP	CP001363.1:2563681-2565073	SDs	WTs	OK	20.2755	409.183	6.12116	5e-05	0.000552386	yes	0.0495512	-4.33494
TCONS_00001841	XLOC_001451	virK	CP001363.1:2948607-2949537	SDs	WTs	OK	82.4232	1650.58	7.30065	5e-05	0.000552386	yes	0.0499359	-4.32378
TCONS_00000909	XLOC_000711	flgC	CP001363.1:1216829-1217234	SDs	WTs	OK	20.2429	400.423	8.60221	5e-05	0.000552386	yes	0.0505538	-4.30604
TCONS_00004724	XLOC_003704	sipB	CP001363.1:3049350-3051132	SDs	WTs	OK	69.4225	1367.42	7.14351	5e-05	0.000552386	yes	0.050769	-4.29991
TCONS_00001459	XLOC_001150	fliJ	CP001363.1:2072705-2074363	SDs	WTs	OK	16.9907	331.599	3.04419	5e-05	0.000552386	yes	0.0512387	-4.28662
TCONS_00001136	XLOC_000884	ssaH	CP001363.1:1499768-1499996	SDs	WTs	OK	5.47128	103.212	5.42882	5e-05	0.000552386	yes	0.0530101	-4.23759
TCONS_00001456	XLOC_001149	fliG	CP001363.1:2067943-2072684	SDs	WTs	OK	27.2168	504.069	3.56248	5e-05	0.000552386	yes	0.0539942	-4.21105
TCONS_00000504	XLOC_000404	fimA	CP001363.1:604823-605366	SDs	WTs	OK	46.3666	852.009	8.16382	5e-05	0.000552386	yes	0.0544203	-4.19971
TCONS_00001137	XLOC_000885	ssaI	CP001363.1:1500007-1501002	SDs	WTs	OK	4.42229	79.4088	2.41415	0.0041	0.0236538	yes	0.0556902	-4.16643
TCONS_00003452	XLOC_002734	sopB	CP001363.1:1136574-1138260	SDs	WTs	OK	31.7202	562.513	7.44426	5e-05	0.000552386	yes	0.0563902	-4.14841
TCONS_00000913	XLOC_000715	flgG	CP001363.1:1219971-1220754	SDs	WTs	OK	35.8737	627.505	8.10127	5e-05	0.000552386	yes	0.0571688	-4.12863
TCONS_00001839	XLOC_001449	STM14_3349	CP001363.1:2946328-2946862	SDs	WTs	OK	106.476	1766.72	7.24221	5e-05	0.000552386	yes	0.0602676	-4.05247
TCONS_00004035	XLOC_003208	fliC	CP001363.1:2059062-2060550	SDs	WTs	OK	3388.15	55266.3	4.6296	5e-05	0.000552386	yes	0.0613059	-4.02783
TCONS_00000912	XLOC_000714	flgF	CP001363.1:1219202-1219958	SDs	WTs	OK	41.4892	674.225	7.87035	5e-05	0.000552386	yes	0.0615361	-4.02242
TCONS_00004986	XLOC_003886	STM14_3893	CP001363.1:3398410-3400620	SDs	WTs	OK	39.3381	638.588	6.05429	5e-05	0.000552386	yes	0.0616017	-4.02089
TCONS_00001443	XLOC_001140	STM14_2352	CP001363.1:2040220-2040556	SDs	WTs	OK	33.3396	539.025	7.96951	5e-05	0.000552386	yes	0.0618517	-4.01504
TCONS_00001461	XLOC_001151	fliL	CP001363.1:2074467-2074935	SDs	WTs	OK	38.9337	623.622	7.9412	5e-05	0.000552386	yes	0.0624316	-4.00158
TCONS_00000895	XLOC_000699	ymdA	CP001363.1:1190765-1191086	SDs	WTs	OK	14.2216	225.444	7.55323	5e-05	0.000552386	yes	0.0630826	-3.98661
TCONS_00000914	XLOC_000716	flgH	CP001363.1:1220808-1221507	SDs	WTs	OK	24.605	389.406	7.90988	5e-05	0.000552386	yes	0.063186	-3.98425
TCONS_00004721	XLOC_003701	sipA	CP001363.1:3044915-3046973	SDs	WTs	OK	34.0431	529.58	7.03127	5e-05	0.000552386	yes	0.0642832	-3.95941
TCONS_00001457	XLOC_001149	fliH	CP001363.1:2067943-2072684	SDs	WTs	OK	34.718	534.624	2.9487	5e-05	0.000552386	yes	0.0649391	-3.94477
TCONS_00003562	XLOC_002819	pagD	CP001363.1:1341059-1341414	SDs	WTs	OK	40.2652	603.368	7.65942	5e-05	0.000552386	yes	0.0667341	-3.90543
TCONS_00005440	XLOC_004240	pstC	CP001363.1:4075292-4077142	SDs	WTs	OK	62.1881	920.436	4.97286	5e-05	0.000552386	yes	0.0675637	-3.88761
TCONS_00001460	XLOC_001150	fliK	CP001363.1:2072705-2074363	SDs	WTs	OK	27.1135	401.019	6.6411	5e-05	0.000552386	yes	0.0676115	-3.88659
TCONS_00001464	XLOC_001152	fliO	CP001363.1:2074939-2077468	SDs	WTs	OK	26.5809	390.225	2.04759	0.0002	0.00185864	yes	0.0681169	-3.87584
TCONS_00000506	XLOC_000406	fimC	CP001363.1:606018-606711	SDs	WTs	OK	2.49	36.5194	6.8274	5e-05	0.000552386	yes	0.0681829	-3.87445
TCONS_00004653	XLOC_003651	pipB2	CP001363.1:2947036-2948089	SDs	WTs	OK	104.176	1522.41	6.40592	5e-05	0.000552386	yes	0.0684283	-3.86926
TCONS_00004738	XLOC_003710	invF	CP001363.1:3060718-3064268	SDs	WTs	OK	44.1327	629.523	4.227	5e-05	0.000552386	yes	0.070105	-3.83434
TCONS_00001458	XLOC_001149	fliI	CP001363.1:2067943-2072684	SDs	WTs	OK	12.8795	182.406	2.24419	0.0012	0.00858871	yes	0.070609	-3.824
TCONS_00004722	XLOC_003702	sipD	CP001363.1:3046991-3048023	SDs	WTs	OK	32.2473	450.65	7.28559	5e-05	0.000552386	yes	0.0715573	-3.80476
TCONS_00004720	XLOC_003700	iacP	CP001363.1:3044648-3044897	SDs	WTs	OK	21.6046	295.207	6.7606	5e-05	0.000552386	yes	0.0731846	-3.77232
TCONS_00005437	XLOC_004238	phoU	CP001363.1:4073692-4074418	SDs	WTs	OK	121.296	1592.69	6.59257	5e-05	0.000552386	yes	0.0761579	-3.71486
TCONS_00005438	XLOC_004239	pstB	CP001363.1:4074432-4075206	SDs	WTs	OK	112.796	1478.85	6.58923	5e-05	0.000552386	yes	0.0762728	-3.71269
TCONS_00004707	XLOC_003692	sprB	CP001363.1:3031203-3031959	SDs	WTs	OK	2.99953	39.1044	6.80609	5e-05	0.000552386	yes	0.0767057	-3.70452
TCONS_00005439	XLOC_004240	pstA	CP001363.1:4075292-4077142	SDs	WTs	OK	57.8029	739.432	4.05636	5e-05	0.000552386	yes	0.078172	-3.6772
TCONS_00003510	XLOC_002779	flgA	CP001363.1:1215593-1216396	SDs	WTs	OK	37.3831	457.851	7.21019	5e-05	0.000552386	yes	0.0816491	-3.61442
TCONS_00002255	XLOC_001782	tcp	CP001363.1:3758539-3760183	SDs	WTs	OK	151.592	1827.16	5.81157	5e-05	0.000552386	yes	0.0829659	-3.59134
TCONS_00001462	XLOC_001152	fliM	CP001363.1:2074939-2077468	SDs	WTs	OK	55.8149	670.507	5.34042	5e-05	0.000552386	yes	0.0832428	-3.58653
TCONS_00000916	XLOC_000717	flgJ	CP001363.1:1221518-1223566	SDs	WTs	OK	23.6311	279.8	4.72578	5e-05	0.000552386	yes	0.0844571	-3.56564
TCONS_00000918	XLOC_000719	flgL	CP001363.1:1225306-1226260	SDs	WTs	OK	183.016	2166.2	6.19587	5e-05	0.000552386	yes	0.0844871	-3.56512
TCONS_00005691	XLOC_004431	STM14_5188	CP001363.1:4573427-4574587	SDs	WTs	OK	6.10168	69.9416	6.63492	5e-05	0.000552386	yes	0.0872396	-3.51887
TCONS_00001449	XLOC_001145	fliS	CP001363.1:2062224-2063000	SDs	WTs	OK	103.197	1162.35	4.64709	5e-05	0.000552386	yes	0.0887831	-3.49357
TCONS_00000915	XLOC_000717	flgI	CP001363.1:1221518-1223566	SDs	WTs	OK	21.6448	241.216	4.75155	5e-05	0.000552386	yes	0.089732	-3.47823
TCONS_00004038	XLOC_003211	fliE	CP001363.1:2067412-2067727	SDs	WTs	OK	13.512	150.473	6.47391	5e-05	0.000552386	yes	0.0897968	-3.47719
TCONS_00003952	XLOC_003139	sopE2	CP001363.1:1963416-1964139	SDs	WTs	OK	25.4346	278.558	6.944	5e-05	0.000552386	yes	0.0913081	-3.45311
TCONS_00003610	XLOC_002862	STM14_1612	CP001363.1:1417093-1418053	SDs	WTs	OK	12.8519	140.608	7.01679	5e-05	0.000552386	yes	0.0914023	-3.45163
TCONS_00003997	XLOC_003177	cheY	CP001363.1:2023686-2024076	SDs	WTs	OK	90.2428	971.794	6.97416	5e-05	0.000552386	yes	0.0928621	-3.42877
TCONS_00002371	XLOC_001876	STM14_4535	CP001363.1:3974934-3975075	SDs	WTs	OK	25.499	273.153	7.66998	0.0005	0.00402799	yes	0.0933506	-3.4212
TCONS_00002697	XLOC_002128	STM14_5118	CP001363.1:4491398-4495999	SDs	WTs	OK	1.9767	20.582	2.97783	5e-05	0.000552386	yes	0.0960402	-3.38022
TCONS_00001840	XLOC_001450	STM14_3351	CP001363.1:2948160-2948499	SDs	WTs	OK	59.0288	595.863	6.60645	5e-05	0.000552386	yes	0.0990644	-3.33549
TCONS_00001013	XLOC_000788	pagC	CP001363.1:1342225-1342783	SDs	WTs	OK	645.517	6403.6	5.22686	5e-05	0.000552386	yes	0.100805	-3.31036
TCONS_00001448	XLOC_001144	fliD	CP001363.1:2060806-2062210	SDs	WTs	OK	223.747	2204.75	5.47986	5e-05	0.000552386	yes	0.101484	-3.30067
TCONS_00005693	XLOC_004433	phoN	CP001363.1:4576418-4577171	SDs	WTs	OK	63.7405	627.782	6.18098	5e-05	0.000552386	yes	0.101533	-3.29998
TCONS_00002699	XLOC_002128	STM14_5120	CP001363.1:4491398-4495999	SDs	WTs	OK	3.4731	34.0369	3.61257	5e-05	0.000552386	yes	0.102039	-3.2928
TCONS_00001843	XLOC_001452	mig-14	CP001363.1:2949635-2950726	SDs	WTs	OK	89.3028	865.723	6.03926	5e-05	0.000552386	yes	0.103154	-3.27713
TCONS_00003804	XLOC_003015	trg	CP001363.1:1725855-1729075	SDs	WTs	OK	37.112	350.895	3.30157	5e-05	0.000552386	yes	0.105764	-3.24108
TCONS_00001138	XLOC_000885	ssaJ	CP001363.1:1500007-1501002	SDs	WTs	OK	4.61709	43.1812	5.33693	5e-05	0.000552386	yes	0.106924	-3.22535
TCONS_00002698	XLOC_002128	STM14_5119	CP001363.1:4491398-4495999	SDs	WTs	OK	2.61927	24.1591	3.30998	5e-05	0.000552386	yes	0.108418	-3.20533
TCONS_00001455	XLOC_001149	fliF	CP001363.1:2067943-2072684	SDs	WTs	OK	34.83	318.969	3.24966	5e-05	0.000552386	yes	0.109196	-3.19501
TCONS_00004736	XLOC_003710	invE	CP001363.1:3060718-3064268	SDs	WTs	OK	10.3666	93.9577	1.69699	0.00705	0.0364125	yes	0.110333	-3.18007
TCONS_00003994	XLOC_003175	flhA	CP001363.1:2019223-2022838	SDs	WTs	OK	16.5558	148.886	5.08453	5e-05	0.000552386	yes	0.111198	-3.1688
TCONS_00003996	XLOC_003176	cheZ	CP001363.1:2022929-2023676	SDs	WTs	OK	134.381	1208.23	5.54663	5e-05	0.000552386	yes	0.111221	-3.16849
TCONS_00005363	XLOC_004191	mgtB	CP001363.1:3975233-3977960	SDs	WTs	OK	311.139	2783.77	3.18988	5e-05	0.000552386	yes	0.111769	-3.16141
TCONS_00001450	XLOC_001145	fliT	CP001363.1:2062224-2063000	SDs	WTs	OK	152.026	1356.15	4.24115	5e-05	0.000552386	yes	0.112101	-3.15713
TCONS_00003951	XLOC_003138	STM14_2242	CP001363.1:1962967-1963132	SDs	WTs	OK	43.5437	388.401	4.97155	5e-05	0.000552386	yes	0.11211	-3.15701
TCONS_00004031	XLOC_003205	fliA	CP001363.1:2056151-2056871	SDs	WTs	OK	244.54	2176.64	5.37481	5e-05	0.000552386	yes	0.112347	-3.15396
TCONS_00004933	XLOC_003848	STM14_3799	CP001363.1:3318869-3319928	SDs	WTs	OK	33.4129	296.695	6.33051	5e-05	0.000552386	yes	0.112617	-3.1505
TCONS_00003998	XLOC_003178	cheB	CP001363.1:2024093-2026006	SDs	WTs	OK	32.9357	292.139	3.0722	5e-05	0.000552386	yes	0.11274	-3.14893
TCONS_00004030	XLOC_003204	fliZ	CP001363.1:2055541-2056093	SDs	WTs	OK	88.4559	774.652	6.13359	5e-05	0.000552386	yes	0.114188	-3.13052
TCONS_00000505	XLOC_000405	fimI	CP001363.1:605441-605975	SDs	WTs	OK	10.3432	90.5499	6.18764	5e-05	0.000552386	yes	0.114227	-3.13003
TCONS_00001638	XLOC_001277	yfbG	CP001363.1:2456665-2463128	SDs	WTs	OK	83.854	731.21	3.32292	5e-05	0.000552386	yes	0.114678	-3.12433
TCONS_00003563	XLOC_002820	STM14_1500	CP001363.1:1342042-1342192	SDs	WTs	OK	24.6758	212.876	3.69591	5e-05	0.000552386	yes	0.115916	-3.10884
TCONS_00004001	XLOC_003180	cheW	CP001363.1:2028057-2028561	SDs	WTs	OK	179.739	1530.26	5.96267	5e-05	0.000552386	yes	0.117457	-3.0898
TCONS_00001239	XLOC_000966	srfB	CP001363.1:1691071-1696194	SDs	WTs	OK	24.4771	207.099	3.96804	5e-05	0.000552386	yes	0.11819	-3.08082
TCONS_00003995	XLOC_003175	flhB	CP001363.1:2019223-2022838	SDs	WTs	OK	11.3705	95.0886	2.84958	5e-05	0.000552386	yes	0.119578	-3.06398
TCONS_00004715	XLOC_003696	prgI	CP001363.1:3036311-3036554	SDs	WTs	OK	45.9671	381.051	5.76974	5e-05	0.000552386	yes	0.120632	-3.05131
TCONS_00001126	XLOC_000876	STM14_1693	CP001363.1:1493576-1493903	SDs	WTs	OK	15.4977	128.323	5.89687	5e-05	0.000552386	yes	0.120771	-3.04965
TCONS_00002696	XLOC_002128	STM14_5117	CP001363.1:4491398-4495999	SDs	WTs	OK	2.63812	21.3108	1.6877	0.00775	0.0389328	yes	0.123793	-3.014
TCONS_00004716	XLOC_003697	prgH	CP001363.1:3036578-3037757	SDs	WTs	OK	40.5179	322.124	5.36495	5e-05	0.000552386	yes	0.125784	-2.99098
TCONS_00003999	XLOC_003178	cheR	CP001363.1:2024093-2026006	SDs	WTs	OK	104.083	824.357	4.51496	5e-05	0.000552386	yes	0.12626	-2.98553
TCONS_00001438	XLOC_001136	STM14_2329	CP001363.1:2022929-2023676	SDs	WTs	OK	111.592	881.733	1.89728	0.0043	0.0245681	yes	0.12656	-2.98211
TCONS_00004002	XLOC_003181	cheA	CP001363.1:2028581-2030597	SDs	WTs	OK	167.447	1316.63	4.94282	5e-05	0.000552386	yes	0.127178	-2.97507
TCONS_00001121	XLOC_000872	ssaB	CP001363.1:1489974-1490376	SDs	WTs	OK	2.65322	20.5809	4.48461	5e-05	0.000552386	yes	0.128917	-2.95549
TCONS_00004000	XLOC_003179	cheM	CP001363.1:2026159-2028052	SDs	WTs	OK	206.092	1586.6	4.68436	5e-05	0.000552386	yes	0.129895	-2.94458
TCONS_00003050	XLOC_002413	STM14_0360	CP001363.1:350577-351297	SDs	WTs	OK	102.958	783.649	5.44612	5e-05	0.000552386	yes	0.131383	-2.92815
TCONS_00001238	XLOC_000965	srfA	CP001363.1:1689747-1691067	SDs	WTs	OK	17.3116	130.258	5.91716	5e-05	0.000552386	yes	0.132902	-2.91156
TCONS_00004400	XLOC_003466	pgtE	CP001363.1:2557606-2558545	SDs	WTs	OK	24.8068	185.759	5.62224	5e-05	0.000552386	yes	0.133543	-2.90462
TCONS_00004017	XLOC_003193	STM14_2358	CP001363.1:2044532-2045972	SDs	WTs	OK	39.6394	294.938	5.29524	5e-05	0.000552386	yes	0.134399	-2.8954
TCONS_00004003	XLOC_003182	motB	CP001363.1:2030601-2032531	SDs	WTs	OK	161.438	1138.97	3.13035	5e-05	0.000552386	yes	0.14174	-2.81868
TCONS_00005364	XLOC_004192	mgtC	CP001363.1:3978179-3978875	SDs	WTs	OK	44.5505	313.598	4.75862	5e-05	0.000552386	yes	0.142062	-2.8154
TCONS_00004731	XLOC_003708	invJ	CP001363.1:3053907-3058613	SDs	WTs	OK	9.75605	68.1474	2.37357	0.00045	0.00370937	yes	0.143161	-2.80429
TCONS_00001207	XLOC_000941	STM14_1868	CP001363.1:1634717-1635930	SDs	WTs	OK	32.6997	226.405	5.24189	5e-05	0.000552386	yes	0.14443	-2.79156
TCONS_00004952	XLOC_003857	STM14_3820	CP001363.1:3335298-3335814	SDs	WTs	OK	147.317	1009.76	5.47085	5e-05	0.000552386	yes	0.145893	-2.77702
TCONS_00001644	XLOC_001279	STM14_2852	CP001363.1:2472194-2473196	SDs	WTs	OK	183.668	1254.3	4.91462	5e-05	0.000552386	yes	0.146431	-2.77171
TCONS_00003509	XLOC_002778	flgM	CP001363.1:1215208-1215502	SDs	WTs	OK	421.007	2872.53	5.29776	5e-05	0.000552386	yes	0.146563	-2.77041
TCONS_00001018	XLOC_000793	STM14_1509	CP001363.1:1345490-1345958	SDs	WTs	OK	488.727	3325.86	4.51462	5e-05	0.000552386	yes	0.146948	-2.76663
TCONS_00004733	XLOC_003708	invC	CP001363.1:3053907-3058613	SDs	WTs	OK	11.4705	77.9774	2.92747	5e-05	0.000552386	yes	0.1471	-2.76513
TCONS_00003656	XLOC_002900	ssrA	CP001363.1:1486811-1489574	SDs	WTs	OK	12.6386	83.9805	5.3664	5e-05	0.000552386	yes	0.150494	-2.73222
TCONS_00004737	XLOC_003710	invG	CP001363.1:3060718-3064268	SDs	WTs	OK	20.2178	134.194	2.77632	5e-05	0.000552386	yes	0.150661	-2.73062
TCONS_00000917	XLOC_000718	flgK	CP001363.1:1223630-1225292	SDs	WTs	OK	201.563	1333.92	4.47301	5e-05	0.000552386	yes	0.151106	-2.72637
TCONS_00004735	XLOC_003709	invA	CP001363.1:3058636-3060694	SDs	WTs	OK	8.13016	53.5487	5.1067	5e-05	0.000552386	yes	0.151827	-2.7195
TCONS_00001034	XLOC_000802	STM14_1531	CP001363.1:1359827-1360373	SDs	WTs	OK	63.9311	420.301	5.03254	5e-05	0.000552386	yes	0.152108	-2.71683
TCONS_00001637	XLOC_001277	pmrF	CP001363.1:2456665-2463128	SDs	WTs	OK	71.2275	462.884	1.56427	0.01005	0.0472341	yes	0.153878	-2.70014
TCONS_00002562	XLOC_002017	ushB	CP001363.1:4287079-4288925	SDs	WTs	OK	123.438	789.639	3.52146	5e-05	0.000552386	yes	0.156322	-2.67741
TCONS_00003655	XLOC_002899	ssrB	CP001363.1:1486142-1486781	SDs	WTs	OK	55.8217	356.528	5.15484	5e-05	0.000552386	yes	0.15657	-2.67512
TCONS_00004995	XLOC_003895	tdcE	CP001363.1:3424684-3426979	SDs	WTs	OK	15.5217	98.7539	4.74032	5e-05	0.000552386	yes	0.157176	-2.66955
TCONS_00001403	XLOC_001107	STM14_2257	CP001363.1:1971958-1972117	SDs	WTs	OK	14.1985	89.3832	2.93451	0.00065	0.00503821	yes	0.15885	-2.65427
TCONS_00001407	XLOC_001111	pagK	CP001363.1:1974583-1974784	SDs	WTs	OK	338.115	2101.04	5.3193	5e-05	0.000552386	yes	0.160927	-2.63552
TCONS_00005361	XLOC_004189	STM14_4533	CP001363.1:3974251-3974359	SDs	WTs	OK	306.033	1899.05	3.17858	5e-05	0.000552386	yes	0.161151	-2.63352
TCONS_00000409	XLOC_000327	phoR	CP001363.1:452246-453542	SDs	WTs	OK	51.6142	319.51	5.03839	5e-05	0.000552386	yes	0.161542	-2.63002
TCONS_00000170	XLOC_000132	STM14_0096	CP001363.1:94842-95259	SDs	WTs	OK	107.244	656.349	5.13319	5e-05	0.000552386	yes	0.163395	-2.61357
TCONS_00002052	XLOC_001611	STM14_3841	CP001363.1:3349848-3350832	SDs	WTs	OK	16.7985	102.145	5.22164	5e-05	0.000552386	yes	0.164457	-2.60421
TCONS_00004950	XLOC_003855	STM14_3817	CP001363.1:3332574-3334218	SDs	WTs	OK	33.0685	198.139	4.63299	5e-05	0.000552386	yes	0.166895	-2.58298
TCONS_00001910	XLOC_001496	hilD	CP001363.1:3038072-3039002	SDs	WTs	OK	80.5944	482.729	4.91518	5e-05	0.000552386	yes	0.166956	-2.58246
TCONS_00000408	XLOC_000326	phoB	CP001363.1:451487-452177	SDs	WTs	OK	192.067	1146.6	4.77988	5e-05	0.000552386	yes	0.16751	-2.57768
TCONS_00003508	XLOC_002777	flgN	CP001363.1:1214781-1215204	SDs	WTs	OK	290.589	1715.89	4.87172	5e-05	0.000552386	yes	0.169352	-2.56191
TCONS_00004034	XLOC_003207	fliB	CP001363.1:2057778-2058984	SDs	WTs	OK	64.8467	379.827	4.84559	5e-05	0.000552386	yes	0.170727	-2.55024
TCONS_00004987	XLOC_003887	aer	CP001363.1:3401007-3402528	SDs	WTs	OK	28.5289	165.93	5.09285	5e-05	0.000552386	yes	0.171933	-2.54008
TCONS_00003066	XLOC_002427	stbA	CP001363.1:385093-385630	SDs	WTs	OK	1.03487	5.84143	3.36217	0.0001	0.00103801	yes	0.17716	-2.49687
TCONS_00004929	XLOC_003844	STM14_3788	CP001363.1:3311397-3312274	SDs	WTs	OK	18.8322	105.047	4.85062	5e-05	0.000552386	yes	0.179274	-2.47976
TCONS_00003553	XLOC_002811	STM14_1480	CP001363.1:1329625-1329826	SDs	WTs	OK	760.535	4230.55	4.86844	5e-05	0.000552386	yes	0.179772	-2.47576
TCONS_00001758	XLOC_001380	STM14_3167	CP001363.1:2784541-2784769	SDs	WTs	OK	43.0809	239.064	4.79248	5e-05	0.000552386	yes	0.180207	-2.47228
TCONS_00004730	XLOC_003708	spaO	CP001363.1:3053907-3058613	SDs	WTs	OK	11.2805	62.404	1.89695	0.00235	0.0148796	yes	0.180766	-2.46781
TCONS_00001127	XLOC_000877	STM14_1694	CP001363.1:1493909-1494970	SDs	WTs	OK	23.3881	126.78	3.91738	5e-05	0.000552386	yes	0.184478	-2.43848
TCONS_00004728	XLOC_003707	spaQ	CP001363.1:3053621-3053882	SDs	WTs	OK	5.75883	31.1394	3.39731	5e-05	0.000552386	yes	0.184937	-2.43489
TCONS_00004717	XLOC_003698	sptP	CP001363.1:3042307-3044318	SDs	WTs	OK	61.453	330.195	4.27037	5e-05	0.000552386	yes	0.186111	-2.42576
TCONS_00001912	XLOC_001498	iagB	CP001363.1:3041771-3042254	SDs	WTs	OK	9.44473	50.2449	4.73793	5e-05	0.000552386	yes	0.187974	-2.4114
TCONS_00001454	XLOC_001148	STM14_2387	CP001363.1:2066906-2067293	SDs	WTs	OK	4.44553	23.2882	4.01942	5e-05	0.000552386	yes	0.190892	-2.38917
TCONS_00002040	XLOC_001602	STM14_3821	CP001363.1:3335905-3336707	SDs	WTs	OK	108.316	548.617	3.40465	5e-05	0.000552386	yes	0.197435	-2.34055
TCONS_00000885	XLOC_000689	STM14_1294	CP001363.1:1179010-1179703	SDs	WTs	OK	18.3881	92.4932	4.67753	5e-05	0.000552386	yes	0.198805	-2.33057
TCONS_00001911	XLOC_001497	hilA	CP001363.1:3040092-3041754	SDs	WTs	OK	9.36515	46.9078	4.65728	5e-05	0.000552386	yes	0.19965	-2.32445
TCONS_00001428	XLOC_001128	STM14_2313	CP001363.1:2008445-2008562	SDs	WTs	OK	134.701	673.835	2.77935	0.00025	0.00225254	yes	0.199902	-2.32263
TCONS_00001757	XLOC_001379	STM14_3166	CP001363.1:2782884-2783430	SDs	WTs	OK	247.874	1238.13	4.12215	5e-05	0.000552386	yes	0.2002	-2.32048
TCONS_00004713	XLOC_003695	prgK	CP001363.1:3033575-3036293	SDs	WTs	OK	38.1985	190.508	1.92216	0.00335	0.0199539	yes	0.200509	-2.31826
TCONS_00001404	XLOC_001108	STM14_2258	CP001363.1:1972126-1972741	SDs	WTs	OK	15.1314	74.4501	4.53903	5e-05	0.000552386	yes	0.203242	-2.29873
TCONS_00003174	XLOC_002516	fimW	CP001363.1:613399-613996	SDs	WTs	OK	4.2713	20.7972	4.17667	5e-05	0.000552386	yes	0.205379	-2.28364
TCONS_00002041	XLOC_001602	STM14_3822	CP001363.1:3335905-3336707	SDs	WTs	OK	91.8505	444.604	2.89618	5e-05	0.000552386	yes	0.206589	-2.27516
TCONS_00005362	XLOC_004190	cigR	CP001363.1:3974439-3974919	SDs	WTs	OK	482.114	2301.67	3.68923	5e-05	0.000552386	yes	0.209463	-2.25523
TCONS_00003776	XLOC_002990	STM14_1912	CP001363.1:1679480-1680113	SDs	WTs	OK	309.171	1429.66	3.92274	5e-05	0.000552386	yes	0.216255	-2.2092
TCONS_00001131	XLOC_000880	sseE	CP001363.1:1497032-1497449	SDs	WTs	OK	14.2856	65.8458	4.43263	5e-05	0.000552386	yes	0.216955	-2.20453
TCONS_00000757	XLOC_000602	STM14_1098	CP001363.1:1012419-1013379	SDs	WTs	OK	13.305	60.953	4.50206	5e-05	0.000552386	yes	0.218283	-2.19573
TCONS_00000080	XLOC_000057	pefA	CP001362.1:13567-14086	SDs	WTs	OK	42.4832	194.436	4.46398	5e-05	0.000552386	yes	0.218495	-2.19433
TCONS_00003790	XLOC_003003	ugtL	CP001363.1:1701222-1701621	SDs	WTs	OK	56.2981	255.451	4.54752	5e-05	0.000552386	yes	0.220387	-2.18189
TCONS_00004708	XLOC_003693	hilC	CP001363.1:3032343-3033231	SDs	WTs	OK	13.0034	58.433	4.28441	5e-05	0.000552386	yes	0.222535	-2.16789
TCONS_00001240	XLOC_000966	srfC	CP001363.1:1691071-1696194	SDs	WTs	OK	45.9055	205.545	2.62312	5e-05	0.000552386	yes	0.223336	-2.16272
TCONS_00004996	XLOC_003896	tdcD	CP001363.1:3427012-3428221	SDs	WTs	OK	15.326	68.1751	3.92796	5e-05	0.000552386	yes	0.224803	-2.15326
TCONS_00002836	XLOC_002236	mgtA	CP001363.1:4712520-4715229	SDs	WTs	OK	337.343	1454.28	2.20977	0.00055	0.00436475	yes	0.231966	-2.10802
TCONS_00001928	XLOC_001511	sopD	CP001363.1:3107323-3108277	SDs	WTs	OK	29.5617	126.937	4.33515	5e-05	0.000552386	yes	0.232885	-2.10231
TCONS_00004994	XLOC_003894	tdcG	CP001363.1:3423250-3424615	SDs	WTs	OK	30.3644	129.623	3.95845	5e-05	0.000552386	yes	0.234252	-2.09387
TCONS_00003752	XLOC_002971	pqaA	CP001363.1:1629759-1631316	SDs	WTs	OK	15.6114	66.5525	4.18305	5e-05	0.000552386	yes	0.234573	-2.09189
TCONS_00004948	XLOC_003854	yghW	CP001363.1:3332202-3332490	SDs	WTs	OK	19.182	80.9672	3.89626	5e-05	0.000552386	yes	0.236911	-2.07758
TCONS_00003958	XLOC_003145	STM14_2262	CP001363.1:1973493-1973676	SDs	WTs	OK	1110.05	4663.43	4.14696	5e-05	0.000552386	yes	0.238033	-2.07077
TCONS_00004719	XLOC_003699	STM14_3479	CP001363.1:3044344-3044605	SDs	WTs	OK	147.653	611.13	4.27766	5e-05	0.000552386	yes	0.241607	-2.04927
TCONS_00003104	XLOC_002458	phnU	CP001363.1:480852-481713	SDs	WTs	OK	7.48175	30.8832	3.98751	5e-05	0.000552386	yes	0.24226	-2.04537
TCONS_00001130	XLOC_000879	sseD	CP001363.1:1496442-1497030	SDs	WTs	OK	16.9817	69.6423	4.21401	5e-05	0.000552386	yes	0.243842	-2.03598
TCONS_00001063	XLOC_000827	STM14_1578	CP001363.1:1390193-1390845	SDs	WTs	OK	470.372	1923.43	2.83034	5e-05	0.000552386	yes	0.244549	-2.03181
TCONS_00003568	XLOC_002825	STM14_1512	CP001363.1:1347422-1347953	SDs	WTs	OK	48.104	196.686	4.22544	5e-05	0.000552386	yes	0.244573	-2.03167
TCONS_00004284	XLOC_003377	STM14_2773	CP001363.1:2396961-2397525	SDs	WTs	OK	9.50744	38.8068	3.93505	5e-05	0.000552386	yes	0.244994	-2.02918
TCONS_00002870	XLOC_002268	tsr	CP001363.1:4802914-4804576	SDs	WTs	OK	128.747	525.195	3.32308	5e-05	0.000552386	yes	0.245141	-2.02831
TCONS_00001259	XLOC_000982	STM14_1970	CP001363.1:1729597-1729999	SDs	WTs	OK	37.4256	152.145	4.19965	5e-05	0.000552386	yes	0.245986	-2.02335
TCONS_00003058	XLOC_002421	phoE	CP001363.1:365664-366717	SDs	WTs	OK	40.9472	165.449	3.97123	5e-05	0.000552386	yes	0.247491	-2.01455
TCONS_00004726	XLOC_003706	spaS	CP001363.1:3051769-3053618	SDs	WTs	OK	1.90526	7.63877	2.73689	5e-05	0.000552386	yes	0.24942	-2.00335
TCONS_00000945	XLOC_000743	ycfR	CP001363.1:1255590-1255848	SDs	WTs	OK	157.942	631.046	4.12206	5e-05	0.000552386	yes	0.250286	-1.99835
TCONS_00002640	XLOC_002079	hupA	CP001363.1:4400289-4400562	SDs	WTs	OK	1109.35	4424.23	3.81015	5e-05	0.000552386	yes	0.250744	-1.99571
TCONS_00003483	XLOC_002758	csgF	CP001363.1:1187046-1187463	SDs	WTs	OK	13.4899	52.7366	3.83139	5e-05	0.000552386	yes	0.255798	-1.96692
TCONS_00000647	XLOC_000516	modB	CP001363.1:846014-847477	SDs	WTs	OK	58.109	224.186	2.28175	0.00015	0.00146024	yes	0.2592	-1.94786
TCONS_00003530	XLOC_002794	phoP	CP001363.1:1276099-1278237	SDs	WTs	OK	781.635	2959.06	2.06171	0.0007	0.00537104	yes	0.26415	-1.92057
TCONS_00004650	XLOC_003648	STM14_3341	CP001363.1:2936001-2936229	SDs	WTs	OK	172.45	647.894	3.72358	5e-05	0.000552386	yes	0.26617	-1.90958
TCONS_00002701	XLOC_002130	STM14_5122	CP001363.1:4512734-4514801	SDs	WTs	OK	4.36146	16.1701	3.76399	5e-05	0.000552386	yes	0.269724	-1.89045
TCONS_00001049	XLOC_000814	STM14_1554	CP001363.1:1370047-1370267	SDs	WTs	OK	420.428	1555.99	3.50772	5e-05	0.000552386	yes	0.2702	-1.8879
TCONS_00001266	XLOC_000988	STM14_1981	CP001363.1:1736852-1738403	SDs	WTs	OK	7.47554	26.9321	3.84221	5e-05	0.000552386	yes	0.27757	-1.84908
TCONS_00001003	XLOC_000780	STM14_1479	CP001363.1:1326456-1329528	SDs	WTs	OK	27.4842	98.9797	2.05234	0.0005	0.00402799	yes	0.277675	-1.84853
TCONS_00003789	XLOC_003002	STM14_1937	CP001363.1:1700959-1701190	SDs	WTs	OK	47.3069	169.819	3.62749	5e-05	0.000552386	yes	0.278572	-1.84388
TCONS_00001129	XLOC_000878	sseC	CP001363.1:1494972-1496427	SDs	WTs	OK	17.0747	61.041	3.79645	5e-05	0.000552386	yes	0.279725	-1.83792
TCONS_00003597	XLOC_002849	STM14_1579	CP001363.1:1390193-1390845	SDs	WTs	OK	197.386	697.903	2.40409	0.0001	0.00103801	yes	0.282827	-1.82201
TCONS_00000507	XLOC_000407	fimD	CP001363.1:606741-609354	SDs	WTs	OK	6.92803	24.4221	3.78424	5e-05	0.000552386	yes	0.283679	-1.81767
TCONS_00000884	XLOC_000688	STM14_1293	CP001363.1:1177804-1178965	SDs	WTs	OK	11.7711	41.4319	3.74356	5e-05	0.000552386	yes	0.284107	-1.81549
TCONS_00001143	XLOC_000887	ssaV	CP001363.1:1503278-1506968	SDs	WTs	OK	5.84992	20.2834	1.76354	0.0021	0.0135218	yes	0.288409	-1.79381
TCONS_00000523	XLOC_000418	apeE	CP001363.1:627886-629857	SDs	WTs	OK	165.376	569.303	2.93591	5e-05	0.000552386	yes	0.290489	-1.78345
TCONS_00001128	XLOC_000877	sscA	CP001363.1:1493909-1494970	SDs	WTs	OK	27.6173	94.6518	2.29391	0.00015	0.00146024	yes	0.291778	-1.77706
TCONS_00004727	XLOC_003706	spaR	CP001363.1:3051769-3053618	SDs	WTs	OK	2.90579	9.95102	2.39762	0.0001	0.00103801	yes	0.292009	-1.77591
TCONS_00005259	XLOC_004106	yhjH	CP001363.1:3800284-3801052	SDs	WTs	OK	116.298	396.719	3.17045	5e-05	0.000552386	yes	0.29315	-1.77029
TCONS_00001122	XLOC_000873	ssaC	CP001363.1:1490377-1493063	SDs	WTs	OK	4.42415	15.0669	2.24828	0.00015	0.00146024	yes	0.293634	-1.76791
TCONS_00000648	XLOC_000517	modC	CP001363.1:847479-848538	SDs	WTs	OK	65.4146	221.196	3.52547	5e-05	0.000552386	yes	0.295731	-1.75764
TCONS_00000685	XLOC_000545	STM14_973	CP001363.1:902909-903137	SDs	WTs	OK	94.5491	319.188	2.02874	0.00185	0.0120874	yes	0.296218	-1.75527
TCONS_00001636	XLOC_001276	yfbE	CP001363.1:2455523-2456663	SDs	WTs	OK	145.179	488.283	2.97198	5e-05	0.000552386	yes	0.297326	-1.74988
TCONS_00003105	XLOC_002459	phnT	CP001363.1:481715-482825	SDs	WTs	OK	18.078	60.5884	3.52464	5e-05	0.000552386	yes	0.298374	-1.74481
TCONS_00001243	XLOC_000968	sifB	CP001363.1:1702157-1703108	SDs	WTs	OK	5.15105	17.1602	3.31203	5e-05	0.000552386	yes	0.300174	-1.73613
TCONS_00001132	XLOC_000881	sscB	CP001363.1:1497500-1497935	SDs	WTs	OK	14.0871	46.1229	3.46363	5e-05	0.000552386	yes	0.305425	-1.71111
TCONS_00003788	XLOC_003001	pdgL	CP001363.1:1699930-1700701	SDs	WTs	OK	112.211	366.206	3.32374	5e-05	0.000552386	yes	0.306415	-1.70644
TCONS_00005689	XLOC_004430	STM14_5186	CP001363.1:4573189-4573405	SDs	WTs	OK	14.4606	47.1428	2.61736	0.00015	0.00146024	yes	0.30674	-1.70491
TCONS_00004018	XLOC_003194	STM14_2359	CP001363.1:2046184-2046517	SDs	WTs	OK	21.6955	70.4855	3.35527	5e-05	0.000552386	yes	0.307801	-1.69993
TCONS_00001402	XLOC_001106	pagO	CP001363.1:1970911-1971826	SDs	WTs	OK	35.5226	115.138	3.38493	5e-05	0.000552386	yes	0.308522	-1.69655
TCONS_00004928	XLOC_003843	STM14_3787	CP001363.1:3310435-3311359	SDs	WTs	OK	25.7782	83.3066	3.30418	5e-05	0.000552386	yes	0.309438	-1.69228
TCONS_00001913	XLOC_001499	invH	CP001363.1:3064625-3065069	SDs	WTs	OK	20.5664	65.9326	3.36127	5e-05	0.000552386	yes	0.311931	-1.6807
TCONS_00004016	XLOC_003192	STM14_2357	CP001363.1:2043993-2044320	SDs	WTs	OK	46.7962	149.53	3.42597	5e-05	0.000552386	yes	0.312955	-1.67597
TCONS_00003450	XLOC_002732	pipB	CP001363.1:1134793-1135669	SDs	WTs	OK	16.3038	52.0116	3.43469	5e-05	0.000552386	yes	0.313465	-1.67363
TCONS_00003484	XLOC_002759	csgE	CP001363.1:1187489-1187885	SDs	WTs	OK	15.0472	47.1992	3.25349	5e-05	0.000552386	yes	0.318802	-1.64927
TCONS_00003833	XLOC_003041	STM14_2020	CP001363.1:1776944-1777199	SDs	WTs	OK	130.37	406.529	3.43318	5e-05	0.000552386	yes	0.320691	-1.64075
TCONS_00001019	XLOC_000794	STM14_1511	CP001363.1:1346296-1347340	SDs	WTs	OK	24.0611	73.8457	3.32758	5e-05	0.000552386	yes	0.325829	-1.61781
TCONS_00001124	XLOC_000874	ssaE	CP001363.1:1493070-1493313	SDs	WTs	OK	8.20595	25.1373	2.35371	0.0003	0.0026318	yes	0.326445	-1.61509
TCONS_00000886	XLOC_000690	STM14_1295	CP001363.1:1179985-1181266	SDs	WTs	OK	8.18654	24.8395	3.3425	5e-05	0.000552386	yes	0.329577	-1.60131
TCONS_00002437	XLOC_001925	yifE	CP001363.1:4120190-4120529	SDs	WTs	OK	669.974	1990.3	2.97859	5e-05	0.000552386	yes	0.33662	-1.57081
TCONS_00002817	XLOC_002223	STM14_5326	CP001363.1:4692203-4693019	SDs	WTs	OK	18.9943	56.1174	3.3169	5e-05	0.000552386	yes	0.338474	-1.56288
TCONS_00001872	XLOC_001474	proV	CP001363.1:2976185-2978445	SDs	WTs	OK	11.5019	33.8925	2.46329	5e-05	0.000552386	yes	0.339364	-1.55909
TCONS_00004517	XLOC_003556	nifU	CP001363.1:2732674-2733061	SDs	WTs	OK	459.606	1350.55	2.91921	5e-05	0.000552386	yes	0.34031	-1.55508
TCONS_00005763	XLOC_004485	STM14_5350	CP001363.1:4715344-4715791	SDs	WTs	OK	501.114	1464.55	2.4123	0.0001	0.00103801	yes	0.342162	-1.54725
TCONS_00005254	XLOC_004101	STM14_4335	CP001363.1:3790936-3792526	SDs	WTs	OK	147.888	429.357	2.77506	5e-05	0.000552386	yes	0.344441	-1.53767
TCONS_00004025	XLOC_003200	sdiA	CP001363.1:2051062-2051785	SDs	WTs	OK	258.641	746.504	2.8982	5e-05	0.000552386	yes	0.34647	-1.5292
TCONS_00004148	XLOC_003281	udg	CP001363.1:2209509-2210676	SDs	WTs	OK	84.7439	244.13	2.64345	5e-05	0.000552386	yes	0.347126	-1.52647
TCONS_00004651	XLOC_003649	STM14_3342	CP001363.1:2936296-2936507	SDs	WTs	OK	39.2581	113.051	1.70373	0.0108	0.0498786	yes	0.34726	-1.52591
TCONS_00001410	XLOC_001114	STM14_2270	CP001363.1:1976704-1977445	SDs	WTs	OK	956.561	2747.9	2.19789	0.00485	0.0269585	yes	0.348106	-1.5224
TCONS_00001793	XLOC_001409	yfiA	CP001363.1:2861584-2861923	SDs	WTs	OK	10464.3	30058.4	2.14229	0.0002	0.00185864	yes	0.348132	-1.52229
TCONS_00005808	XLOC_004521	iadA	CP001363.1:4778925-4780098	SDs	WTs	OK	422.498	1213.49	2.06315	0.0007	0.00537104	yes	0.348168	-1.52215
TCONS_00000508	XLOC_000408	fimH	CP001363.1:609368-610376	SDs	WTs	OK	8.67157	24.9017	3.19521	5e-05	0.000552386	yes	0.348232	-1.52188
TCONS_00005676	XLOC_004419	basR	CP001363.1:4547260-4549569	SDs	WTs	OK	260.779	746.47	1.81238	0.00185	0.0120874	yes	0.34935	-1.51726
TCONS_00003787	XLOC_003000	ydcR	CP001363.1:1698370-1699795	SDs	WTs	OK	96.2892	272.543	2.80362	5e-05	0.000552386	yes	0.353299	-1.50104
TCONS_00003106	XLOC_002460	phnS	CP001363.1:482830-483844	SDs	WTs	OK	16.9254	47.8442	3.01458	5e-05	0.000552386	yes	0.353761	-1.49915
TCONS_00000737	XLOC_000584	ybjY	CP001363.1:976939-980001	SDs	WTs	OK	107.05	300.593	1.68958	0.00295	0.0180353	yes	0.356129	-1.48953
TCONS_00003171	XLOC_002513	fimZ	CP001363.1:610949-611582	SDs	WTs	OK	2.94512	8.23995	2.5242	5e-05	0.000552386	yes	0.35742	-1.48431
TCONS_00001148	XLOC_000889	ssaR	CP001363.1:1508719-1509630	SDs	WTs	OK	10.9409	30.5596	2.92032	5e-05	0.000552386	yes	0.358018	-1.48189
TCONS_00001286	XLOC_001008	tpx	CP001363.1:1785561-1786068	SDs	WTs	OK	534.187	1489.72	2.63846	5e-05	0.000552386	yes	0.358582	-1.47962
TCONS_00000249	XLOC_000190	htrA	CP001363.1:245195-246623	SDs	WTs	OK	256.919	715.561	2.58776	5e-05	0.000552386	yes	0.359046	-1.47776
TCONS_00003512	XLOC_002780	STM14_1356	CP001363.1:1226279-1226474	SDs	WTs	OK	50.0906	137.879	2.6399	5e-05	0.000552386	yes	0.363294	-1.46079
TCONS_00001364	XLOC_001070	ycgR	CP001363.1:1907956-1908691	SDs	WTs	OK	83.1537	227.024	2.87354	5e-05	0.000552386	yes	0.366277	-1.44899
TCONS_00001873	XLOC_001474	proW	CP001363.1:2976185-2978445	SDs	WTs	OK	9.92805	27.0959	1.90401	0.00065	0.00503821	yes	0.366404	-1.44849
TCONS_00002568	XLOC_002023	STM14_4894	CP001363.1:4293604-4293736	SDs	WTs	OK	69.6253	189.073	1.76151	0.00555	0.0300649	yes	0.368246	-1.44126
TCONS_00002564	XLOC_002019	STM14_4890	CP001363.1:4290532-4291492	SDs	WTs	OK	29.1383	78.9156	2.9119	5e-05	0.000552386	yes	0.369234	-1.43739
TCONS_00003454	XLOC_002736	pipD	CP001363.1:1138981-1140544	SDs	WTs	OK	134.049	362.784	2.61342	0.0001	0.00103801	yes	0.369501	-1.43635
TCONS_00000040	XLOC_000034	traA	CP001362.1:62609-62972	SDs	WTs	OK	13.461	36.3115	2.671	0.0001	0.00103801	yes	0.370709	-1.43164
TCONS_00000653	XLOC_000521	hutU	CP001363.1:855308-856994	SDs	WTs	OK	317.079	852.16	2.40078	5e-05	0.000552386	yes	0.372089	-1.42628
TCONS_00005252	XLOC_004099	STM14_4331	CP001363.1:3787076-3788054	SDs	WTs	OK	22.1254	59.2666	2.85655	5e-05	0.000552386	yes	0.37332	-1.42152
TCONS_00001794	XLOC_001410	STM14_3267	CP001363.1:2861932-2862097	SDs	WTs	OK	135.048	357.588	2.60008	5e-05	0.000552386	yes	0.377664	-1.40483
TCONS_00001523	XLOC_001198	hisG	CP001363.1:2201031-2202066	SDs	WTs	OK	182.504	473.38	2.1302	0.00035	0.00300121	yes	0.385534	-1.37507
TCONS_00005739	XLOC_004468	msrA	CP001363.1:4658031-4658670	SDs	WTs	OK	366.628	948.993	2.49167	5e-05	0.000552386	yes	0.386334	-1.37208
TCONS_00005248	XLOC_004095	STM14_4324	CP001363.1:3779864-3781136	SDs	WTs	OK	76.5933	197.145	2.66887	5e-05	0.000552386	yes	0.388513	-1.36397
TCONS_00005386	XLOC_004209	uhpT	CP001363.1:3999871-4001263	SDs	WTs	OK	10.6348	27.3477	2.77719	5e-05	0.000552386	yes	0.388874	-1.36263
TCONS_00001770	XLOC_001390	STM14_3223	CP001363.1:2824311-2824662	SDs	WTs	OK	90.7925	233.122	2.85673	5e-05	0.000552386	yes	0.389463	-1.36044
TCONS_00005675	XLOC_004418	basS	CP001363.1:4546180-4547251	SDs	WTs	OK	160.49	409.627	2.53324	5e-05	0.000552386	yes	0.391795	-1.35183
TCONS_00000085	XLOC_000062	STM14_5558	CP001362.1:25307-25658	SDs	WTs	OK	2589.66	6516.02	2.17728	5e-05	0.000552386	yes	0.39743	-1.33123
TCONS_00001555	XLOC_001214	STM14_2650	CP001363.1:2293807-2294122	SDs	WTs	OK	147.749	367.426	2.65335	5e-05	0.000552386	yes	0.402119	-1.31431
TCONS_00001015	XLOC_000790	STM14_1504	CP001363.1:1343516-1343692	SDs	WTs	OK	126.082	313.423	2.59185	5e-05	0.000552386	yes	0.402274	-1.31375
TCONS_00000654	XLOC_000522	hutH	CP001363.1:856995-858516	SDs	WTs	OK	327.154	806.352	2.2494	0.0002	0.00185864	yes	0.405721	-1.30144
TCONS_00003408	XLOC_002695	ompF	CP001363.1:1048139-1049231	SDs	WTs	OK	2094.11	5159.73	1.451	0.0093	0.0448167	yes	0.405857	-1.30096
TCONS_00000856	XLOC_000672	hpaE	CP001363.1:1146564-1150701	SDs	WTs	OK	55.2895	135.192	1.95039	0.00095	0.00700658	yes	0.40897	-1.28993
TCONS_00000487	XLOC_000388	allA	CP001363.1:576696-577179	SDs	WTs	OK	51.2618	124.35	2.69184	5e-05	0.000552386	yes	0.412238	-1.27845
TCONS_00003209	XLOC_002542	ybdQ	CP001363.1:677867-679757	SDs	WTs	OK	1429.98	3466.34	1.82684	0.0046	0.0259206	yes	0.412533	-1.27742
TCONS_00001144	XLOC_000887	ssaN	CP001363.1:1503278-1506968	SDs	WTs	OK	32.8092	79.199	2.17224	0.0001	0.00103801	yes	0.414263	-1.27138
TCONS_00000328	XLOC_000260	STM14_0357	CP001363.1:348559-348820	SDs	WTs	OK	14.4255	34.7762	2.15366	0.0004	0.00337025	yes	0.41481	-1.26948
TCONS_00000495	XLOC_000395	allB	CP001363.1:584651-586013	SDs	WTs	OK	19.1803	46.1111	2.58536	5e-05	0.000552386	yes	0.415958	-1.26549
TCONS_00000323	XLOC_000255	safA	CP001363.1:342893-343406	SDs	WTs	OK	22.6627	54.4559	2.58483	5e-05	0.000552386	yes	0.416166	-1.26477
TCONS_00001043	XLOC_000808	yaoF	CP001363.1:1363794-1364046	SDs	WTs	OK	364.085	874.745	2.58685	5e-05	0.000552386	yes	0.416218	-1.26459
TCONS_00000330	XLOC_000262	STM14_0359	CP001363.1:350358-350574	SDs	WTs	OK	46.3653	111.371	2.41662	5e-05	0.000552386	yes	0.416314	-1.26426
TCONS_00002563	XLOC_002018	STM14_4889	CP001363.1:4289187-4290522	SDs	WTs	OK	15.4709	37.1417	2.60997	5e-05	0.000552386	yes	0.416537	-1.26348
TCONS_00000646	XLOC_000516	modA	CP001363.1:846014-847477	SDs	WTs	OK	99.1679	237.564	1.84893	0.00245	0.0153485	yes	0.417437	-1.26037
TCONS_00000358	XLOC_000286	STM14_0406	CP001363.1:392400-392625	SDs	WTs	OK	10.4435	24.9722	1.81265	0.003	0.0182571	yes	0.418205	-1.25772
TCONS_00004841	XLOC_003776	yohL	CP001363.1:3203591-3203864	SDs	WTs	OK	57.5607	137.44	2.57201	5e-05	0.000552386	yes	0.418806	-1.25565
TCONS_00003629	XLOC_002876	ydiF	CP001363.1:1447843-1449439	SDs	WTs	OK	4.33341	10.3196	2.5971	5e-05	0.000552386	yes	0.41992	-1.25181
TCONS_00004516	XLOC_003555	iscA	CP001363.1:2732322-2732646	SDs	WTs	OK	586.271	1393.56	2.37612	5e-05	0.000552386	yes	0.4207	-1.24914
TCONS_00005250	XLOC_004097	STM14_4329	CP001363.1:3784794-3786114	SDs	WTs	OK	7.8386	18.5584	2.61161	5e-05	0.000552386	yes	0.422375	-1.2434
TCONS_00001475	XLOC_001161	STM14_2428	CP001363.1:2094339-2095347	SDs	WTs	OK	38.6524	90.8574	2.50244	5e-05	0.000552386	yes	0.425418	-1.23305
TCONS_00002053	XLOC_001612	STM14_3842	CP001363.1:3350873-3351356	SDs	WTs	OK	8.29343	19.4606	2.35529	0.00015	0.00146024	yes	0.426165	-1.23052
TCONS_00000538	XLOC_000430	cstA	CP001363.1:661860-664073	SDs	WTs	OK	744.897	1744.43	1.58477	0.00725	0.0371929	yes	0.427015	-1.22764
TCONS_00002574	XLOC_002027	yneC	CP001363.1:4302690-4302984	SDs	WTs	OK	375.341	878.52	2.41965	5e-05	0.000552386	yes	0.427242	-1.22687
TCONS_00002700	XLOC_002129	STM14_5121	CP001363.1:4496015-4512695	SDs	WTs	OK	40.1919	93.9111	2.01929	0.0006	0.00471239	yes	0.427978	-1.22439
TCONS_00002398	XLOC_001895	STM14_4625	CP001363.1:4049048-4050311	SDs	WTs	OK	4.81265	11.1842	2.54111	5e-05	0.000552386	yes	0.430308	-1.21656
TCONS_00005518	XLOC_004307	yihT	CP001363.1:4246446-4247325	SDs	WTs	OK	4.33549	10.0518	2.40884	5e-05	0.000552386	yes	0.431315	-1.21319
TCONS_00003824	XLOC_003032	STM14_2003	CP001363.1:1761253-1762408	SDs	WTs	OK	30.7177	70.978	2.45739	5e-05	0.000552386	yes	0.432778	-1.2083
TCONS_00003425	XLOC_002710	sodC_1	CP001363.1:1088396-1088930	SDs	WTs	OK	845.819	1953.8	2.12809	0.00045	0.00370937	yes	0.43291	-1.20786
TCONS_00004747	XLOC_003717	ygbM	CP001363.1:3078268-3079045	SDs	WTs	OK	14.5989	33.6354	2.55396	5e-05	0.000552386	yes	0.434034	-1.20412
TCONS_00005095	XLOC_003979	rrfF	CP001363.1:3580520-3580642	SDs	WTs	OK	223.028	512.939	1.65443	0.00645	0.0339055	yes	0.434804	-1.20156
TCONS_00001633	XLOC_001273	sseL	CP001363.1:2446154-2447301	SDs	WTs	OK	15.2923	35.1196	2.51897	5e-05	0.000552386	yes	0.435435	-1.19947
TCONS_00001466	XLOC_001153	fliQ	CP001363.1:2077477-2077747	SDs	WTs	OK	27.604	63.3854	2.32137	0.00015	0.00146024	yes	0.435495	-1.19927
TCONS_00003726	XLOC_002950	ydfZ	CP001363.1:1597579-1597783	SDs	WTs	OK	76.5852	174.946	2.21851	0.0002	0.00185864	yes	0.437765	-1.19177
TCONS_00004851	XLOC_003781	STM14_3661	CP001363.1:3212952-3213489	SDs	WTs	OK	6.25435	14.2371	2.21161	0.00075	0.00571352	yes	0.439299	-1.18672
TCONS_00005224	XLOC_004077	ugpB	CP001363.1:3740058-3741375	SDs	WTs	OK	548.793	1247.01	1.80607	0.0019	0.0123234	yes	0.440087	-1.18414
TCONS_00005519	XLOC_004308	yihU	CP001363.1:4247347-4248351	SDs	WTs	OK	3.68376	8.34436	2.25037	0.0002	0.00185864	yes	0.441467	-1.17962
TCONS_00001262	XLOC_000985	STM14_1977	CP001363.1:1733867-1734629	SDs	WTs	OK	11.4711	25.9715	2.46804	5e-05	0.000552386	yes	0.44168	-1.17893
TCONS_00003339	XLOC_002640	STM14_974	CP001363.1:902909-903137	SDs	WTs	OK	905.206	2046.25	1.76808	0.00275	0.0169881	yes	0.442373	-1.17666
TCONS_00002111	XLOC_001662	STM14_3941	CP001363.1:3442663-3443301	SDs	WTs	OK	1.59825	3.60682	1.77819	0.00405	0.0234671	yes	0.443119	-1.17423
TCONS_00001401	XLOC_001105	STM14_2252	CP001363.1:1967602-1967776	SDs	WTs	OK	152.701	343.556	2.31063	5e-05	0.000552386	yes	0.444472	-1.16984
TCONS_00002838	XLOC_002238	yjgK	CP001363.1:4724053-4724506	SDs	WTs	OK	25.1505	56.5504	2.43985	5e-05	0.000552386	yes	0.444745	-1.16895
TCONS_00001017	XLOC_000792	STM14_1508	CP001363.1:1345066-1345339	SDs	WTs	OK	36.3609	81.7565	2.31416	0.00015	0.00146024	yes	0.444746	-1.16895
TCONS_00003960	XLOC_003147	mig-3	CP001363.1:1974880-1976180	SDs	WTs	OK	26.8842	60.3149	2.22503	0.0003	0.0026318	yes	0.445731	-1.16576
TCONS_00003565	XLOC_002822	pliC	CP001363.1:1344019-1344364	SDs	WTs	OK	1140.4	2556.97	2.19571	0.00015	0.00146024	yes	0.445997	-1.1649
TCONS_00004850	XLOC_003780	STM14_3660	CP001363.1:3212273-3212906	SDs	WTs	OK	51.3919	114.32	2.4032	0.0001	0.00103801	yes	0.449544	-1.15346
TCONS_00004589	XLOC_003600	STM14_3212	CP001363.1:2818284-2818983	SDs	WTs	OK	15.7145	34.9055	2.43554	5e-05	0.000552386	yes	0.450201	-1.15136
TCONS_00001302	XLOC_001019	yciR	CP001363.1:1807230-1809213	SDs	WTs	OK	41.8195	92.784	2.19862	0.00015	0.00146024	yes	0.450719	-1.1497
TCONS_00000738	XLOC_000584	ybjZ	CP001363.1:976939-980001	SDs	WTs	OK	95.424	211.645	1.57788	0.0068	0.0355348	yes	0.450868	-1.14922
TCONS_00005517	XLOC_004306	yihS	CP001363.1:4245189-4246431	SDs	WTs	OK	9.84889	21.7368	2.44891	5e-05	0.000552386	yes	0.453098	-1.14211
TCONS_00003185	XLOC_002524	ybdG	CP001363.1:626328-627576	SDs	WTs	OK	44.4395	98.0405	2.33733	0.0001	0.00103801	yes	0.453277	-1.14154
TCONS_00002114	XLOC_001665	STM14_3944	CP001363.1:3444652-3445426	SDs	WTs	OK	81.8708	179.259	2.06948	0.00055	0.00436475	yes	0.456718	-1.13062
TCONS_00003826	XLOC_003034	ydaL	CP001363.1:1762818-1763382	SDs	WTs	OK	183.9	402.437	2.23134	0.0001	0.00103801	yes	0.456966	-1.12984
TCONS_00003477	XLOC_002753	STM14_1289	CP001363.1:1176313-1177299	SDs	WTs	OK	16.18	35.287	2.34774	5e-05	0.000552386	yes	0.458526	-1.12493
TCONS_00000957	XLOC_000753	STM14_1431	CP001363.1:1293793-1294114	SDs	WTs	OK	120.549	262.644	2.32247	5e-05	0.000552386	yes	0.458983	-1.12349
TCONS_00001917	XLOC_001501	STM14_3506	CP001363.1:3067568-3068383	SDs	WTs	OK	290.033	630.847	1.58132	0.0063	0.0332153	yes	0.459752	-1.12107
TCONS_00004706	XLOC_003691	avrA	CP001363.1:3030206-3031043	SDs	WTs	OK	52.4698	113.965	2.29888	0.00015	0.00146024	yes	0.460403	-1.11903
TCONS_00000431	XLOC_000347	phnW	CP001363.1:484791-486004	SDs	WTs	OK	6.5807	14.2842	2.29583	0.00015	0.00146024	yes	0.460698	-1.11811
TCONS_00000298	XLOC_000235	STM14_0323	CP001363.1:316877-317324	SDs	WTs	OK	5.40158	11.7181	1.9592	0.0007	0.00537104	yes	0.46096	-1.11729
TCONS_00000049	XLOC_000037	STM14_5606	CP001362.1:67489-68171	SDs	WTs	OK	5.57534	12.0745	1.82769	0.00265	0.0164851	yes	0.461745	-1.11483
TCONS_00000039	XLOC_000033	traY	CP001362.1:62247-62568	SDs	WTs	OK	29.339	63.3784	2.19121	0.0002	0.00185864	yes	0.462918	-1.11117
TCONS_00003943	XLOC_003130	yobG	CP001363.1:1948323-1948467	SDs	WTs	OK	1160.03	2503.19	2.31702	5e-05	0.000552386	yes	0.463421	-1.10961
TCONS_00004374	XLOC_003447	STM14_2911	CP001363.1:2527946-2528102	SDs	WTs	OK	150.166	323.739	2.03312	0.00085	0.00635709	yes	0.463849	-1.10827
TCONS_00001156	XLOC_000895	ydhD	CP001363.1:1521252-1521600	SDs	WTs	OK	730.954	1569.01	2.14462	5e-05	0.000552386	yes	0.46587	-1.102
TCONS_00002666	XLOC_002103	yjbE	CP001363.1:4455795-4456038	SDs	WTs	OK	62.3431	133.151	2.2144	5e-05	0.000552386	yes	0.468214	-1.09476
TCONS_00001004	XLOC_000781	STM14_1481	CP001363.1:1330808-1331879	SDs	WTs	OK	39.3126	83.7927	1.59138	0.0059	0.0315437	yes	0.469165	-1.09183
TCONS_00004790	XLOC_003745	STM14_3572	CP001363.1:3134885-3135335	SDs	WTs	OK	252.76	536.122	2.08322	0.0004	0.00337025	yes	0.47146	-1.08479
TCONS_00001440	XLOC_001137	yecG	CP001363.1:2034144-2034686	SDs	WTs	OK	327.576	692.674	2.10309	0.0003	0.0026318	yes	0.472915	-1.08035
TCONS_00004592	XLOC_003602	STM14_3215	CP001363.1:2820664-2821259	SDs	WTs	OK	40.6585	85.4517	1.70566	0.0046	0.0259206	yes	0.475807	-1.07155
TCONS_00002736	XLOC_002154	STM14_5192	CP001363.1:4575389-4576171	SDs	WTs	OK	87.845	183.955	1.87805	0.0013	0.00924232	yes	0.477535	-1.06632
TCONS_00001261	XLOC_000984	sseJ	CP001363.1:1731269-1732496	SDs	WTs	OK	3.27445	6.85454	2.14144	0.0002	0.00185864	yes	0.477705	-1.06581
TCONS_00000539	XLOC_000431	ybdD	CP001363.1:664136-664334	SDs	WTs	OK	338.922	707.073	2.14975	0.0003	0.0026318	yes	0.479331	-1.06091
TCONS_00001608	XLOC_001255	STM14_2765	CP001363.1:2389376-2390708	SDs	WTs	OK	27.533	57.2735	2.13388	0.00015	0.00146024	yes	0.480728	-1.05671
TCONS_00002818	XLOC_002224	STM14_5327	CP001363.1:4693071-4693956	SDs	WTs	OK	30.193	62.474	2.21262	0.0002	0.00185864	yes	0.483289	-1.04904
TCONS_00002420	XLOC_001909	STM14_4655	CP001363.1:4080819-4082577	SDs	WTs	OK	21.5292	44.3871	2.1131	0.00015	0.00146024	yes	0.485033	-1.04385
TCONS_00001206	XLOC_000940	STM14_1866	CP001363.1:1634169-1634658	SDs	WTs	OK	54.6569	112.501	2.09463	0.00055	0.00436475	yes	0.485835	-1.04146
TCONS_00000887	XLOC_000691	STM14_1296	CP001363.1:1181276-1182383	SDs	WTs	OK	96.4831	198.505	2.05702	0.00035	0.00300121	yes	0.486049	-1.04083
TCONS_00005059	XLOC_003948	nanA	CP001363.1:3522014-3522908	SDs	WTs	OK	49.1202	100.967	2.08246	0.0004	0.00337025	yes	0.486498	-1.0395
TCONS_00003186	XLOC_002525	STM14_0668	CP001363.1:632880-633867	SDs	WTs	OK	16.2637	33.4121	2.20155	0.0002	0.00185864	yes	0.486761	-1.03872
TCONS_00002254	XLOC_001781	zntA	CP001363.1:3756141-3758340	SDs	WTs	OK	41.4254	85.082	2.01957	0.0003	0.0026318	yes	0.486888	-1.03834
TCONS_00005251	XLOC_004098	STM14_4330	CP001363.1:3786167-3787013	SDs	WTs	OK	10.8316	22.2007	2.14271	0.00035	0.00300121	yes	0.487895	-1.03536
TCONS_00005225	XLOC_004078	STM14_4284	CP001363.1:3741633-3742226	SDs	WTs	OK	43.8087	89.4207	1.81166	0.00145	0.00998868	yes	0.489917	-1.02939
TCONS_00003739	XLOC_002963	STM14_1846	CP001363.1:1615132-1615850	SDs	WTs	OK	27.3066	55.6895	2.08249	0.0004	0.00337025	yes	0.490337	-1.02816
TCONS_00001141	XLOC_000886	ssaL	CP001363.1:1501019-1503221	SDs	WTs	OK	31.9768	64.868	1.75293	0.00305	0.018477	yes	0.492952	-1.02048
TCONS_00001278	XLOC_001000	ydaA	CP001363.1:1765253-1766201	SDs	WTs	OK	1522.14	3083.72	1.57788	0.00615	0.0325211	yes	0.493605	-1.01857
TCONS_00004518	XLOC_003557	nifS	CP001363.1:2733088-2734303	SDs	WTs	OK	241.852	489.941	1.81794	0.0022	0.0140975	yes	0.493635	-1.01848
TCONS_00000586	XLOC_000466	ybfA	CP001363.1:774957-775164	SDs	WTs	OK	204.151	413.541	2.14354	0.00015	0.00146024	yes	0.493666	-1.01839
TCONS_00001204	XLOC_000938	STM14_1859	CP001363.1:1625309-1626401	SDs	WTs	OK	48.8413	98.5147	2.0502	0.00025	0.00225254	yes	0.495777	-1.01224
TCONS_00003184	XLOC_002523	STM14_0662	CP001363.1:623391-624567	SDs	WTs	OK	96.3386	193.641	1.98262	0.00085	0.00635709	yes	0.497511	-1.0072
TCONS_00002399	XLOC_001896	STM14_4626	CP001363.1:4050324-4051518	SDs	WTs	OK	17.455	35.0318	2.13326	0.00035	0.00300121	yes	0.498262	-1.00502
TCONS_00002572	XLOC_002025	yneA	CP001363.1:4300684-4301707	SDs	WTs	OK	433.084	867.024	1.6906	0.00355	0.0210042	yes	0.499506	-1.00143
TCONS_00003748	XLOC_002968	STM14_1857	CP001363.1:1623777-1624881	SDs	WTs	OK	37.5743	74.9072	2.06762	0.00035	0.00300121	yes	0.501611	-0.995358
TCONS_00000020	XLOC_000018	tlpA	CP001362.1:39661-40777	SDs	WTs	OK	129.334	257.557	1.83102	0.0015	0.0101752	yes	0.502157	-0.99379
TCONS_00001889	XLOC_001484	srlE	CP001363.1:2998542-3000074	SDs	WTs	OK	28.352	55.8577	1.63354	0.00535	0.0292192	yes	0.507575	-0.978306
TCONS_00002565	XLOC_002020	STM14_4891	CP001363.1:4291501-4292542	SDs	WTs	OK	97.1683	190.833	1.94687	0.0005	0.00402799	yes	0.50918	-0.973753
TCONS_00000094	XLOC_000069	STM14_5569	CP001362.1:37519-38260	SDs	WTs	OK	1019.55	2001.64	1.66463	0.0033	0.0197001	yes	0.509357	-0.97325
TCONS_00000327	XLOC_000259	ybeJ	CP001363.1:347658-348480	SDs	WTs	OK	24.6826	48.394	2.04737	0.00045	0.00370937	yes	0.510034	-0.971334
TCONS_00000893	XLOC_000697	csgA	CP001363.1:1189791-1190247	SDs	WTs	OK	98.0513	191.765	2.0322	0.0006	0.00471239	yes	0.51131	-0.967731
TCONS_00000527	XLOC_000422	fes	CP001363.1:644695-645910	SDs	WTs	OK	10.5398	20.598	1.95057	0.0005	0.00402799	yes	0.51169	-0.966657
TCONS_00004513	XLOC_003552	fdx	CP001363.1:2729411-2729747	SDs	WTs	OK	195.974	382.149	2.00249	0.0005	0.00402799	yes	0.512821	-0.963473
TCONS_00003264	XLOC_002583	asnB	CP001363.1:739309-741100	SDs	WTs	OK	84.1155	163.58	1.79674	0.00145	0.00998868	yes	0.514216	-0.959553
TCONS_00005636	XLOC_004393	lysC	CP001363.1:4452008-4453358	SDs	WTs	OK	46.9847	91.0768	1.90874	0.00115	0.00826417	yes	0.51588	-0.954893
TCONS_00001188	XLOC_000923	rspA	CP001363.1:1592225-1593440	SDs	WTs	OK	11.2673	21.7823	1.93445	0.0014	0.00975785	yes	0.517269	-0.951014
TCONS_00000138	XLOC_000106	STM14_0046	CP001363.1:42931-44185	SDs	WTs	OK	3.73615	7.21848	1.925	0.00085	0.00635709	yes	0.517581	-0.950143
TCONS_00004997	XLOC_003897	tdcC	CP001363.1:3428286-3429618	SDs	WTs	OK	46.4535	89.6607	1.88269	0.0008	0.00604255	yes	0.518103	-0.948688
TCONS_00002276	XLOC_001803	kdgK	CP001363.1:3801280-3802210	SDs	WTs	OK	58.3074	112.38	1.9172	0.00075	0.00571352	yes	0.518841	-0.946634
TCONS_00003212	XLOC_002545	rna	CP001363.1:680484-681291	SDs	WTs	OK	876.837	1689.27	1.61019	0.0036	0.0212528	yes	0.519063	-0.946019
TCONS_00001756	XLOC_001378	gogB	CP001363.1:2780528-2782022	SDs	WTs	OK	44.9308	86.4308	1.87271	0.0015	0.0101752	yes	0.519847	-0.943841
TCONS_00000279	XLOC_000216	rrsH	CP001363.1:289888-291432	SDs	WTs	OK	673.129	1291.92	1.48911	0.00905	0.0439701	yes	0.52103	-0.940562
TCONS_00000011	XLOC_000010	ccdB	CP001362.1:20314-20620	SDs	WTs	OK	456.319	875.76	1.86785	0.00115	0.00826417	yes	0.521055	-0.940493
TCONS_00005485	XLOC_004279	yigI	CP001363.1:4174681-4175149	SDs	WTs	OK	10.2029	19.5599	1.72194	0.0033	0.0197001	yes	0.521623	-0.93892
TCONS_00001189	XLOC_000924	rspB	CP001363.1:1593450-1594470	SDs	WTs	OK	20.2822	38.8412	1.90751	0.00145	0.00998868	yes	0.522183	-0.937374
TCONS_00003628	XLOC_002875	ydiO	CP001363.1:1446678-1447830	SDs	WTs	OK	19.9133	38.108	1.96716	0.001	0.00732462	yes	0.522549	-0.936362
TCONS_00002320	XLOC_001834	mtlA	CP001363.1:3888957-3890874	SDs	WTs	OK	184.206	351.45	1.61813	0.0048	0.0267085	yes	0.524131	-0.931999
TCONS_00000299	XLOC_000236	STM14_0324	CP001363.1:317577-318063	SDs	WTs	OK	8.97808	17.0615	1.74742	0.0024	0.0150708	yes	0.526219	-0.926266
TCONS_00003055	XLOC_002418	fadE	CP001363.1:353281-355726	SDs	WTs	OK	148.619	281.848	1.48566	0.00975	0.0462322	yes	0.527302	-0.923299
TCONS_00000010	XLOC_000009	ccdA	CP001362.1:20094-20313	SDs	WTs	OK	302.705	573.65	1.93217	0.00045	0.00370937	yes	0.527682	-0.922258
TCONS_00000955	XLOC_000751	STM14_1427	CP001363.1:1291514-1291721	SDs	WTs	OK	201.183	380.527	1.95124	0.0004	0.00337025	yes	0.528696	-0.91949
TCONS_00001006	XLOC_000782	STM14_1483	CP001363.1:1332050-1334153	SDs	WTs	OK	46.0668	87.0826	1.8189	0.0015	0.0101752	yes	0.529001	-0.918657
TCONS_00003103	XLOC_002457	phnV	CP001363.1:480052-480850	SDs	WTs	OK	25.3197	47.8322	1.88219	0.0014	0.00975785	yes	0.529344	-0.917722
TCONS_00003750	XLOC_002970	STM14_1861	CP001363.1:1627296-1629583	SDs	WTs	OK	42.507	80.1096	1.6208	0.0054	0.0294621	yes	0.530611	-0.914275
TCONS_00000353	XLOC_000282	STM14_0400	CP001363.1:387800-389375	SDs	WTs	OK	34.8884	65.4541	1.84992	0.00145	0.00998868	yes	0.533021	-0.907736
TCONS_00003187	XLOC_002526	STM14_0669	CP001363.1:633933-634977	SDs	WTs	OK	7.02527	13.1749	1.89573	0.0012	0.00858871	yes	0.533231	-0.907166
TCONS_00004232	XLOC_003340	STM14_2686	CP001363.1:2326950-2328309	SDs	WTs	OK	4.60887	8.63021	1.86347	0.0009	0.0066841	yes	0.534039	-0.904983
TCONS_00002808	XLOC_002214	STM14_5314	CP001363.1:4678715-4679540	SDs	WTs	OK	11.3189	21.1744	1.89769	0.00105	0.00766975	yes	0.534556	-0.903587
TCONS_00005614	XLOC_004381	STM14_5048	CP001363.1:4432920-4433978	SDs	WTs	OK	12.7431	23.8022	1.49162	0.01015	0.04762	yes	0.535375	-0.901379
TCONS_00003422	XLOC_002707	STM14_1148	CP001363.1:1063408-1063819	SDs	WTs	OK	520.699	972.399	1.73655	0.00295	0.0180353	yes	0.535479	-0.901099
TCONS_00004645	XLOC_003644	STM14_3332	CP001363.1:2927300-2927567	SDs	WTs	OK	19.1135	35.675	1.62449	0.0068	0.0355348	yes	0.535767	-0.900321
TCONS_00004103	XLOC_003252	amn	CP001363.1:2142857-2144312	SDs	WTs	OK	296.924	550.161	1.53838	0.0074	0.0377443	yes	0.539704	-0.88976
TCONS_00001890	XLOC_001485	slrB	CP001363.1:3000085-3000448	SDs	WTs	OK	21.8049	40.2972	1.7349	0.0027	0.016757	yes	0.541102	-0.886027
TCONS_00005671	XLOC_004414	lpxO	CP001363.1:4541393-4542302	SDs	WTs	OK	62.405	115.18	1.81503	0.0014	0.00975785	yes	0.541804	-0.884157
TCONS_00001087	XLOC_000843	STM14_1614	CP001363.1:1418195-1419361	SDs	WTs	OK	74.4023	136.027	1.76609	0.0018	0.0118921	yes	0.546967	-0.870474
TCONS_00005521	XLOC_004309	STM14_4844	CP001363.1:4253232-4253661	SDs	WTs	OK	170.978	311.654	1.7806	0.00185	0.0120874	yes	0.548615	-0.866135
TCONS_00002534	XLOC_001996	yihV	CP001363.1:4248402-4249305	SDs	WTs	OK	18.1075	32.9455	1.81295	0.0018	0.0118921	yes	0.54962	-0.863494
TCONS_00003448	XLOC_002730	yccA	CP001363.1:1132611-1133271	SDs	WTs	OK	1036.65	1883.87	1.49357	0.00935	0.0448547	yes	0.550277	-0.861771
TCONS_00003907	XLOC_003099	ychH	CP001363.1:1891251-1891530	SDs	WTs	OK	1456.67	2641.61	1.57933	0.0048	0.0267085	yes	0.551433	-0.858743
TCONS_00000497	XLOC_000397	glxK	CP001363.1:587392-588541	SDs	WTs	OK	10.1164	18.1834	1.79185	0.0019	0.0123234	yes	0.556354	-0.845926
TCONS_00000498	XLOC_000398	fdrA	CP001363.1:592053-593718	SDs	WTs	OK	5.25448	9.41806	1.76153	0.00195	0.012617	yes	0.557915	-0.841882
TCONS_00000728	XLOC_000579	STM14_1036	CP001363.1:956950-957271	SDs	WTs	OK	31.453	56.3168	1.69682	0.0032	0.0192978	yes	0.558501	-0.840368
TCONS_00000329	XLOC_000261	sinR	CP001363.1:349294-350242	SDs	WTs	OK	23.5479	42.1121	1.79729	0.0017	0.0113015	yes	0.559172	-0.838636
TCONS_00000432	XLOC_000348	phnX	CP001363.1:486010-486823	SDs	WTs	OK	8.94268	15.9569	1.69873	0.0033	0.0197001	yes	0.560427	-0.835401
TCONS_00001399	XLOC_001103	STM14_2248	CP001363.1:1965547-1966024	SDs	WTs	OK	160.736	286.536	1.6965	0.0047	0.0263447	yes	0.560963	-0.834023
TCONS_00002054	XLOC_001613	ygiK	CP001363.1:3351366-3352674	SDs	WTs	OK	26.4654	46.9395	1.71106	0.0032	0.0192978	yes	0.563819	-0.826695
TCONS_00002312	XLOC_001829	yiaO	CP001363.1:3873663-3874650	SDs	WTs	OK	2.85942	5.05618	1.55041	0.00745	0.0379266	yes	0.56553	-0.822325
TCONS_00004358	XLOC_003432	STM14_2889	CP001363.1:2508238-2508854	SDs	WTs	OK	33.2323	58.3795	1.65385	0.00415	0.0239164	yes	0.569246	-0.812876
TCONS_00004231	XLOC_003339	STM14_2685	CP001363.1:2325901-2326939	SDs	WTs	OK	26.0339	45.4101	1.68835	0.0033	0.0197001	yes	0.573306	-0.802622
TCONS_00003351	XLOC_002649	STM14_1008	CP001363.1:933074-933965	SDs	WTs	OK	42.4014	73.8332	1.57579	0.00775	0.0389328	yes	0.574286	-0.800158
TCONS_00005001	XLOC_003901	garR	CP001363.1:3434705-3435596	SDs	WTs	OK	83.0034	144.505	1.54514	0.0075	0.038072	yes	0.574398	-0.799877
TCONS_00000786	XLOC_000620	STM14_1136	CP001363.1:1052216-1053431	SDs	WTs	OK	7.34652	12.7541	1.68138	0.00275	0.0169881	yes	0.576012	-0.795828
TCONS_00002676	XLOC_002110	ubiC	CP001363.1:4468239-4468737	SDs	WTs	OK	142.754	247.314	1.63943	0.00535	0.0292192	yes	0.577218	-0.792813
TCONS_00004419	XLOC_003483	yfeR	CP001363.1:2588321-2589248	SDs	WTs	OK	22.3803	38.6746	1.67276	0.0041	0.0236538	yes	0.578682	-0.789157
TCONS_00003706	XLOC_002934	STM14_1793	CP001363.1:1570945-1572027	SDs	WTs	OK	146.751	253.245	1.51425	0.00935	0.0448547	yes	0.579482	-0.787163
TCONS_00001280	XLOC_001002	STM14_2012	CP001363.1:1768511-1769198	SDs	WTs	OK	13.3257	22.9789	1.64638	0.00355	0.0210042	yes	0.57991	-0.786098
TCONS_00002221	XLOC_001758	yhgG	CP001363.1:3680364-3680601	SDs	WTs	OK	118.223	203.849	1.59432	0.0061	0.0323853	yes	0.579954	-0.78599
TCONS_00005692	XLOC_004432	STM14_5190	CP001363.1:4574851-4575073	SDs	WTs	OK	63.8916	110.104	1.55371	0.00785	0.0393238	yes	0.580284	-0.785169
TCONS_00000524	XLOC_000419	STM14_0667	CP001363.1:630023-632753	SDs	WTs	OK	32.0601	55.0458	1.53638	0.00845	0.0416632	yes	0.582426	-0.779854
TCONS_00004951	XLOC_003856	yqhA	CP001363.1:3334524-3335019	SDs	WTs	OK	117.513	201.75	1.60334	0.00575	0.0309906	yes	0.582468	-0.779748
TCONS_00001844	XLOC_001453	STM14_3356	CP001363.1:2951058-2951226	SDs	WTs	OK	163.384	280.44	1.5024	0.01075	0.0497772	yes	0.582599	-0.779425
TCONS_00005545	XLOC_004326	STM14_4895	CP001363.1:4293825-4294176	SDs	WTs	OK	239.092	408.765	1.55541	0.0092	0.0445364	yes	0.584913	-0.773706
TCONS_00003036	XLOC_002404	yafC	CP001363.1:296592-297507	SDs	WTs	OK	26.1787	44.6326	1.60866	0.0053	0.0290654	yes	0.586538	-0.769704
TCONS_00003474	XLOC_002752	STM14_1287	CP001363.1:1174785-1176282	SDs	WTs	OK	83.9752	142.896	1.49348	0.0096	0.0457245	yes	0.587667	-0.76693
TCONS_00000984	XLOC_000769	STM14_1460	CP001363.1:1311271-1311619	SDs	WTs	OK	37.8623	64.3594	1.5865	0.00625	0.0329844	yes	0.588295	-0.765389
TCONS_00002876	XLOC_002273	STM14_5453	CP001363.1:4810308-4811370	SDs	WTs	OK	9.812	16.6662	1.62465	0.00615	0.0325211	yes	0.588736	-0.764306
TCONS_00003913	XLOC_003105	emtA	CP001363.1:1908704-1909316	SDs	WTs	OK	62.0085	105.106	1.58884	0.0055	0.0298547	yes	0.589962	-0.761307
TCONS_00000580	XLOC_000460	ybfN	CP001363.1:751486-751819	SDs	WTs	OK	66.9468	113.287	1.57668	0.00675	0.0353429	yes	0.590949	-0.758895
TCONS_00001442	XLOC_001139	ftnB	CP001363.1:2038644-2039148	SDs	WTs	OK	132.777	223.99	1.52351	0.00805	0.04025	yes	0.592781	-0.754429
TCONS_00000491	XLOC_000392	glxR	CP001363.1:580831-581710	SDs	WTs	OK	10.2204	17.2321	1.57455	0.0072	0.0370077	yes	0.593102	-0.753647
TCONS_00004230	XLOC_003338	STM14_2684	CP001363.1:2325184-2325886	SDs	WTs	OK	37.3113	62.8836	1.58799	0.0061	0.0323853	yes	0.593339	-0.753071
TCONS_00003708	XLOC_002935	STM14_1795	CP001363.1:1572035-1572284	SDs	WTs	OK	71.7618	120.891	1.55923	0.00645	0.0339055	yes	0.593607	-0.752419
TCONS_00004404	XLOC_003468	STM14_2951	CP001363.1:2565348-2565591	SDs	WTs	OK	162.404	273.331	1.5565	0.00835	0.0413616	yes	0.594166	-0.751062
TCONS_00000394	XLOC_000317	yaiB	CP001363.1:437791-438058	SDs	WTs	OK	848.232	1426.9	1.47486	0.0105	0.0489173	yes	0.594458	-0.750353
TCONS_00003188	XLOC_002527	STM14_0670	CP001363.1:635009-635864	SDs	WTs	OK	9.19202	15.372	1.55079	0.0077	0.0387914	yes	0.597972	-0.741851
TCONS_00002272	XLOC_001799	yhjC	CP001363.1:3794401-3795301	SDs	WTs	OK	42.9253	71.7154	1.5183	0.0084	0.0414935	yes	0.598551	-0.740455
TCONS_00000536	XLOC_000429	ybdB	CP001363.1:661372-661786	SDs	WTs	OK	24.5853	41.0627	1.48032	0.0103	0.0481541	yes	0.598726	-0.740033
TCONS_00004566	XLOC_003591	STM14_3187	CP001363.1:2803510-2803858	SDs	WTs	OK	38.8494	64.8723	1.54874	0.00765	0.0386126	yes	0.59886	-0.73971
TCONS_00004425	XLOC_003487	pdxK	CP001363.1:2598869-2599972	SDs	WTs	OK	29.9074	49.9309	1.49624	0.0083	0.0411522	yes	0.598976	-0.73943
TCONS_00003296	XLOC_002610	STM14_0885	CP001363.1:825259-825805	SDs	WTs	OK	53.3553	88.4125	1.53189	0.00825	0.0409425	yes	0.603481	-0.728619
TCONS_00003337	XLOC_002638	STM14_970	CP001363.1:900253-900506	SDs	WTs	OK	6253.02	10332.9	1.48842	0.00955	0.0456087	yes	0.605156	-0.72462
TCONS_00004976	XLOC_003876	glgS	CP001363.1:3377566-3377776	SDs	WTs	OK	1333.25	2201.68	1.48186	0.0099	0.046694	yes	0.60556	-0.723657
TCONS_00000359	XLOC_000287	STM14_0407	CP001363.1:392682-393042	SDs	WTs	OK	31.9782	52.8074	1.49012	0.01	0.0470406	yes	0.605563	-0.723651
TCONS_00005392	XLOC_004214	STM14_4574	CP001363.1:4007282-4008203	SDs	WTs	OK	40.6072	66.9176	1.51111	0.0085	0.0418323	yes	0.606824	-0.72065
TCONS_00000028	XLOC_000023	STM14_5583	CP001362.1:50919-51684	SDs	WTs	OK	14.2789	23.3827	1.49647	0.00845	0.0416632	yes	0.610661	-0.711557
TCONS_00002945	XLOC_002334	STM14_0098	CP001363.1:95482-95773	SDs	WTs	OK	109.106	178.246	1.51196	0.00945	0.0452937	yes	0.612109	-0.708139
TCONS_00004652	XLOC_003650	iroN	CP001363.1:2943823-2946004	SDs	WTs	OK	12.3693	20.0228	1.46159	0.0099	0.046694	yes	0.617761	-0.69488
TCONS_00005315	XLOC_004149	STM14_4435	CP001363.1:3878511-3879327	SDs	WTs	OK	23.5022	37.7712	1.463	0.00865	0.0423747	yes	0.622225	-0.684491
TCONS_00005522	XLOC_004310	STM14_4845	CP001363.1:4253675-4253987	SDs	WTs	OK	107.226	171.645	1.45406	0.0108	0.0498786	yes	0.624696	-0.678773
TCONS_00001437	XLOC_001135	STM14_2324	CP001363.1:2015922-2017794	SDs	WTs	OK	19.3778	12.1544	-1.44114	0.0108	0.0498786	yes	1.5943	0.672926
TCONS_00002916	XLOC_002307	htgA	CP001363.1:10091-10805	SDs	WTs	OK	47.0108	29.3368	-1.4416	0.0106	0.04934	yes	1.60245	0.680281
TCONS_00005446	XLOC_004246	STM14_4659	CP001363.1:4086315-4087134	SDs	WTs	OK	30.3358	18.6969	-1.48121	0.01035	0.0483454	yes	1.6225	0.698222
TCONS_00000068	XLOC_000047	traX	CP001362.1:92452-93193	SDs	WTs	OK	33.4519	20.495	-1.50277	0.0107	0.0497186	yes	1.6322	0.706816
TCONS_00002641	XLOC_002080	yjaH	CP001363.1:4400573-4401266	SDs	WTs	OK	122.8	74.9836	-1.46663	0.0096	0.0457245	yes	1.63769	0.711664
TCONS_00000944	XLOC_000742	ycfJ	CP001363.1:1254099-1254639	SDs	WTs	OK	142.177	86.7917	-1.50234	0.00905	0.0439701	yes	1.63814	0.712059
TCONS_00000278	XLOC_000215	yaeD	CP001363.1:288943-289510	SDs	WTs	OK	153.956	93.8042	-1.48702	0.0105	0.0489173	yes	1.64125	0.714794
TCONS_00004316	XLOC_003399	yfaV	CP001363.1:2448421-2449711	SDs	WTs	OK	46.255	28.1701	-1.50248	0.00955	0.0456087	yes	1.64199	0.715445
TCONS_00002418	XLOC_001908	yieH	CP001363.1:4072932-4073598	SDs	WTs	OK	65.2186	39.5973	-1.4902	0.00965	0.0459216	yes	1.64705	0.719881
TCONS_00000420	XLOC_000338	STM14_0485	CP001363.1:466391-467084	SDs	WTs	OK	40.0315	24.2716	-1.51571	0.0096	0.0457245	yes	1.64931	0.721866
TCONS_00002207	XLOC_001744	bigA	CP001363.1:3643028-3648923	SDs	WTs	OK	13.3793	8.09641	-1.49346	0.0097	0.0460772	yes	1.6525	0.724648
TCONS_00003213	XLOC_002546	citT	CP001363.1:681400-682864	SDs	WTs	OK	30.2027	18.2687	-1.48707	0.01015	0.04762	yes	1.65325	0.725304
TCONS_00003118	XLOC_002469	yajG	CP001363.1:500811-501390	SDs	WTs	OK	196.492	118.773	-1.49553	0.01025	0.0480046	yes	1.65435	0.726264
TCONS_00004426	XLOC_003488	cysM	CP001363.1:2603202-2604114	SDs	WTs	OK	117.42	70.5654	-1.4976	0.00955	0.0456087	yes	1.66399	0.734645
TCONS_00005345	XLOC_004175	radC	CP001363.1:3936371-3937211	SDs	WTs	OK	35.6826	21.414	-1.56357	0.0075	0.038072	yes	1.66632	0.736666
TCONS_00000719	XLOC_000571	ybjN	CP001363.1:948611-949088	SDs	WTs	OK	132.479	79.3296	-1.55988	0.00735	0.0375612	yes	1.66998	0.739833
TCONS_00002961	XLOC_002346	araD	CP001363.1:117952-118648	SDs	WTs	OK	21.0895	12.6268	-1.54612	0.00765	0.0386126	yes	1.67022	0.740036
TCONS_00000889	XLOC_000693	ycdX	CP001363.1:1184249-1184987	SDs	WTs	OK	278.199	166.499	-1.4836	0.00995	0.0468883	yes	1.67087	0.740604
TCONS_00004055	XLOC_003225	STM14_2425	CP001363.1:2093113-2093495	SDs	WTs	OK	198.284	118.663	-1.50874	0.00785	0.0393238	yes	1.67098	0.740698
TCONS_00005862	XLOC_004567	STM14_5518	CP001363.1:4867621-4867936	SDs	WTs	OK	102.392	61.2729	-1.54749	0.00695	0.0361061	yes	1.67108	0.740782
TCONS_00003241	XLOC_002564	ybeQ	CP001363.1:717573-718569	SDs	WTs	OK	194.156	116.126	-1.48287	0.0091	0.0441727	yes	1.67194	0.741525
TCONS_00002794	XLOC_002201	yifZ	CP001363.1:4644930-4645857	SDs	WTs	OK	31.8031	19.0074	-1.58579	0.00635	0.0334458	yes	1.6732	0.742606
TCONS_00003939	XLOC_003126	cspC	CP001363.1:1946951-1947161	SDs	WTs	OK	5223.09	3121.04	-1.44433	0.00935	0.0448547	yes	1.67351	0.742877
TCONS_00005320	XLOC_004153	STM14_4446	CP001363.1:3892839-3893049	SDs	WTs	OK	681.14	406.999	-1.54636	0.0072	0.0370077	yes	1.67357	0.742926
TCONS_00004742	XLOC_003714	STM14_3510	CP001363.1:3069835-3070357	SDs	WTs	OK	26.1021	15.593	-1.52915	0.00775	0.0389328	yes	1.67396	0.743267
TCONS_00003111	XLOC_002464	yajR	CP001363.1:489047-490412	SDs	WTs	OK	83.9634	50.1492	-1.50094	0.00925	0.0446566	yes	1.67427	0.743534
TCONS_00002168	XLOC_001710	panF	CP001363.1:3565932-3567616	SDs	WTs	OK	27.9679	16.699	-1.49635	0.00925	0.0446566	yes	1.67482	0.74401
TCONS_00005264	XLOC_004110	yhjK	CP001363.1:3805314-3807388	SDs	WTs	OK	85.6262	51.1197	-1.48142	0.00935	0.0448547	yes	1.67501	0.744173
TCONS_00003291	XLOC_002605	STM14_0860	CP001363.1:809818-809962	SDs	WTs	OK	3075.85	1835.29	-1.4996	0.00855	0.041962	yes	1.67595	0.744977
TCONS_00000759	XLOC_000603	ycaP	CP001363.1:1018830-1019754	SDs	WTs	OK	132.489	78.918	-1.54833	0.00855	0.041962	yes	1.67882	0.747446
TCONS_00005240	XLOC_004089	yhhS	CP001363.1:3761920-3763138	SDs	WTs	OK	57.8591	34.447	-1.55242	0.0069	0.0360221	yes	1.67966	0.748166
TCONS_00004988	XLOC_003888	ygjO	CP001363.1:3406606-3407743	SDs	WTs	OK	94.3994	56.1689	-1.51776	0.00815	0.0406736	yes	1.68063	0.749006
TCONS_00004270	XLOC_003363	yejK	CP001363.1:2379026-2380034	SDs	WTs	OK	128.249	76.3083	-1.4943	0.00875	0.0427466	yes	1.68067	0.749036
TCONS_00002515	XLOC_001978	trkH	CP001363.1:4207363-4208815	SDs	WTs	OK	101.333	60.1208	-1.50979	0.0092	0.0445364	yes	1.68549	0.753168
TCONS_00004281	XLOC_003374	sspH2	CP001363.1:2392437-2394804	SDs	WTs	OK	42.8683	25.4095	-1.51306	0.00975	0.0462322	yes	1.6871	0.754543
TCONS_00003972	XLOC_003158	yebG	CP001363.1:1986647-1986938	SDs	WTs	OK	345.016	204.398	-1.60054	0.00455	0.0256933	yes	1.68796	0.755282
TCONS_00004227	XLOC_003335	yohI	CP001363.1:2322276-2323215	SDs	WTs	OK	59.1366	35.0145	-1.57915	0.00725	0.0371929	yes	1.68892	0.756099
TCONS_00002621	XLOC_002064	secE	CP001363.1:4375597-4375981	SDs	WTs	OK	961.967	569.312	-1.47229	0.01075	0.0497772	yes	1.6897	0.756768
TCONS_00001563	XLOC_001221	yohD	CP001363.1:2318809-2319506	SDs	WTs	OK	83.6523	49.4561	-1.56107	0.007	0.0362597	yes	1.69145	0.758257
TCONS_00003856	XLOC_003061	yciS	CP001363.1:1813379-1813688	SDs	WTs	OK	674.703	398.313	-1.54848	0.00935	0.0448547	yes	1.6939	0.76035
TCONS_00004067	XLOC_003232	STM14_2438	CP001363.1:2102792-2104721	SDs	WTs	OK	135.171	79.5278	-1.47548	0.01075	0.0497772	yes	1.69967	0.765254
TCONS_00004655	XLOC_003653	nixA	CP001363.1:2951447-2952461	SDs	WTs	OK	67.4829	39.7	-1.60495	0.005	0.027648	yes	1.69982	0.765383
TCONS_00004781	XLOC_003738	mazG	CP001363.1:3120419-3121220	SDs	WTs	OK	176.73	103.788	-1.5543	0.0055	0.0298547	yes	1.7028	0.767907
TCONS_00000227	XLOC_000175	yadI	CP001363.1:209996-210437	SDs	WTs	OK	108.074	63.468	-1.61492	0.0055	0.0298547	yes	1.70281	0.767918
TCONS_00000125	XLOC_000097	bcfD	CP001363.1:28424-29432	SDs	WTs	OK	42.9984	25.2067	-1.62392	0.0049	0.027208	yes	1.70583	0.770476
TCONS_00005564	XLOC_004342	STM14_4925	CP001363.1:4319605-4320268	SDs	WTs	OK	39.9004	23.3722	-1.59779	0.0057	0.0307523	yes	1.70717	0.77161
TCONS_00004132	XLOC_003267	pduF	CP001363.1:2167077-2168160	SDs	WTs	OK	30.8844	18.0817	-1.55655	0.0076	0.0385429	yes	1.70805	0.772348
TCONS_00004314	XLOC_003397	STM14_2825	CP001363.1:2447410-2447587	SDs	WTs	OK	243.774	142.374	-1.54442	0.0071	0.0365997	yes	1.71221	0.775859
TCONS_00001447	XLOC_001143	yecF	CP001363.1:2050619-2050996	SDs	WTs	OK	335.547	195.966	-1.53882	0.0079	0.0395371	yes	1.71227	0.775911
TCONS_00004044	XLOC_003217	yedI	CP001363.1:2083286-2084198	SDs	WTs	OK	82.1282	47.9553	-1.60934	0.0043	0.0245681	yes	1.7126	0.776187
TCONS_00000392	XLOC_000315	STM14_0450	CP001363.1:436289-437501	SDs	WTs	OK	31.9228	18.6253	-1.63407	0.00425	0.0243609	yes	1.71395	0.777324
TCONS_00000772	XLOC_000612	ycaQ	CP001363.1:1031559-1032792	SDs	WTs	OK	31.5283	18.3861	-1.64412	0.00465	0.0261195	yes	1.71479	0.778032
TCONS_00004436	XLOC_003494	eutR	CP001363.1:2615611-2616664	SDs	WTs	OK	32.5308	18.9657	-1.65699	0.00305	0.018477	yes	1.71524	0.778414
TCONS_00002720	XLOC_002141	gltP	CP001363.1:4536352-4538022	SDs	WTs	OK	187.516	109.189	-1.50192	0.00925	0.0446566	yes	1.71735	0.780186
TCONS_00004880	XLOC_003803	rpiA	CP001363.1:3243915-3244575	SDs	WTs	OK	478.006	277.963	-1.52349	0.0082	0.0408084	yes	1.71967	0.782136
TCONS_00002642	XLOC_002081	hydH	CP001363.1:4401932-4403414	SDs	WTs	OK	132.596	77.0433	-1.5408	0.00695	0.0361061	yes	1.72106	0.783296
TCONS_00004486	XLOC_003534	sinH	CP001363.1:2700160-2702353	SDs	WTs	OK	3.72498	2.16086	-1.57894	0.00615	0.0325211	yes	1.72384	0.785627
TCONS_00001749	XLOC_001371	yjdL	CP001363.1:2753702-2755163	SDs	WTs	OK	31.575	18.3161	-1.6615	0.0033	0.0197001	yes	1.72389	0.78567
TCONS_00004772	XLOC_003730	ygcB	CP001363.1:3104215-3106879	SDs	WTs	OK	14.963	8.67545	-1.61666	0.00435	0.0247476	yes	1.72475	0.786389
TCONS_00003144	XLOC_002490	ybaL	CP001363.1:551043-552720	SDs	WTs	OK	132.774	76.9288	-1.55202	0.0074	0.0377443	yes	1.72593	0.787377
TCONS_00005346	XLOC_004176	pyrE	CP001363.1:3939650-3940292	SDs	WTs	OK	59.6534	34.5064	-1.671	0.0042	0.0241523	yes	1.72876	0.78974
TCONS_00003145	XLOC_002491	fsr	CP001363.1:552934-554155	SDs	WTs	OK	58.8505	33.9921	-1.63547	0.00395	0.0230129	yes	1.7313	0.791855
TCONS_00002448	XLOC_001934	STM14_4708	CP001363.1:4132920-4133354	SDs	WTs	OK	32.029	18.4969	-1.54403	0.00875	0.0427466	yes	1.73159	0.792095
TCONS_00002009	XLOC_001577	yggS	CP001363.1:3280065-3280770	SDs	WTs	OK	111.116	64.1294	-1.63012	0.00535	0.0292192	yes	1.73268	0.793009
TCONS_00003867	XLOC_003070	yciL	CP001363.1:1826492-1827368	SDs	WTs	OK	178.284	102.793	-1.57213	0.00715	0.0368218	yes	1.7344	0.794435
TCONS_00003025	XLOC_002397	map	CP001363.1:253756-254551	SDs	WTs	OK	335.931	193.333	-1.53723	0.00785	0.0393238	yes	1.73758	0.797077
TCONS_00004678	XLOC_003671	csrA	CP001363.1:2991185-2991371	SDs	WTs	OK	8788.26	5055.64	-1.5277	0.0082	0.0408084	yes	1.73831	0.797684
TCONS_00005333	XLOC_004165	rfaY	CP001363.1:3925457-3926156	SDs	WTs	OK	83.2502	47.8591	-1.6756	0.0033	0.0197001	yes	1.73949	0.79866
TCONS_00000073	XLOC_000052	srgA	CP001362.1:6669-7323	SDs	WTs	OK	34.6724	19.9191	-1.70342	0.00275	0.0169881	yes	1.74066	0.799635
TCONS_00005359	XLOC_004187	fidL	CP001363.1:3971414-3971879	SDs	WTs	OK	121.125	69.4427	-1.65858	0.0041	0.0236538	yes	1.74424	0.802602
TCONS_00001806	XLOC_001420	smpB	CP001363.1:2880400-2880883	SDs	WTs	OK	716.605	410.687	-1.56515	0.0061	0.0323853	yes	1.74489	0.803139
TCONS_00001384	XLOC_001090	STM14_2215	CP001363.1:1942680-1943139	SDs	WTs	OK	85.52	49	-1.65857	0.00315	0.0190611	yes	1.74531	0.80348
TCONS_00004857	XLOC_003786	STM14_3669	CP001363.1:3216713-3217472	SDs	WTs	OK	300.498	172.063	-1.5833	0.00585	0.0314025	yes	1.74644	0.804418
TCONS_00003397	XLOC_002686	STM14_1097	CP001363.1:1011962-1012289	SDs	WTs	OK	33.5525	19.208	-1.54838	0.0075	0.038072	yes	1.7468	0.804713
TCONS_00004052	XLOC_003223	umuC	CP001363.1:2091296-2092565	SDs	WTs	OK	90.4156	51.7237	-1.64816	0.0037	0.0217467	yes	1.74805	0.805746
TCONS_00005411	XLOC_004225	yidR	CP001363.1:4024664-4025891	SDs	WTs	OK	61.231	35.0252	-1.67649	0.00375	0.021992	yes	1.7482	0.805869
TCONS_00001692	XLOC_001319	cysZ	CP001363.1:2593746-2594619	SDs	WTs	OK	68.4034	39.119	-1.67546	0.00495	0.0273999	yes	1.7486	0.806199
TCONS_00002991	XLOC_002369	STM14_0188	CP001363.1:183754-184546	SDs	WTs	OK	17.1231	9.79035	-1.68113	0.00445	0.0252356	yes	1.74898	0.806512
TCONS_00002638	XLOC_002077	nfi	CP001363.1:4398799-4399471	SDs	WTs	OK	256.641	146.686	-1.6282	0.0036	0.0212528	yes	1.74959	0.80702
TCONS_00004037	XLOC_003210	yedD	CP001363.1:2064595-2065021	SDs	WTs	OK	253.683	144.786	-1.68461	0.00365	0.0215003	yes	1.75212	0.809105
TCONS_00002287	XLOC_001810	STM14_4388	CP001363.1:3842018-3842180	SDs	WTs	OK	390.881	223.084	-1.61275	0.0061	0.0323853	yes	1.75217	0.809142
TCONS_00003389	XLOC_002679	aat	CP001363.1:989205-989910	SDs	WTs	OK	166.625	94.8379	-1.65406	0.00495	0.0273999	yes	1.75695	0.813069
TCONS_00001365	XLOC_001071	ldcA	CP001363.1:1909486-1910401	SDs	WTs	OK	144.83	82.3927	-1.63089	0.0058	0.031197	yes	1.7578	0.813772
TCONS_00000661	XLOC_000525	uvrB	CP001363.1:864549-866795	SDs	WTs	OK	184.098	104.71	-1.5371	0.0086	0.0421685	yes	1.75817	0.814075
TCONS_00001551	XLOC_001212	yegS	CP001363.1:2285565-2286465	SDs	WTs	OK	285.947	162.524	-1.57588	0.00475	0.0265412	yes	1.75941	0.815095
TCONS_00005366	XLOC_004194	STM14_4542	CP001363.1:3980328-3981270	SDs	WTs	OK	57.9977	32.9179	-1.71967	0.0023	0.0146501	yes	1.76189	0.817123
TCONS_00003255	XLOC_002574	miaB	CP001363.1:734983-736408	SDs	WTs	OK	274.018	155.266	-1.53364	0.00815	0.0406736	yes	1.76483	0.819529
TCONS_00005174	XLOC_004043	aroK	CP001363.1:3656121-3656643	SDs	WTs	OK	561.192	317.844	-1.57206	0.00665	0.0348536	yes	1.76562	0.820176
TCONS_00001445	XLOC_001142	tyrP	CP001363.1:2041804-2043016	SDs	WTs	OK	56.8538	32.1987	-1.65587	0.0047	0.0263447	yes	1.76572	0.820254
TCONS_00001801	XLOC_001415	yfjD	CP001363.1:2873546-2874743	SDs	WTs	OK	105.951	59.9885	-1.66473	0.00385	0.0225288	yes	1.76619	0.820639
TCONS_00004090	XLOC_003245	STM14_2462	CP001363.1:2118323-2118683	SDs	WTs	OK	158.868	89.8994	-1.73715	0.003	0.0182571	yes	1.76718	0.821445
TCONS_00002772	XLOC_002182	yjfH	CP001363.1:4626422-4627154	SDs	WTs	OK	329.325	186.193	-1.60182	0.006	0.032014	yes	1.76873	0.822713
TCONS_00001276	XLOC_000998	ogt	CP001363.1:1763639-1764155	SDs	WTs	OK	679.677	383.814	-1.58431	0.0058	0.031197	yes	1.77085	0.824442
TCONS_00004483	XLOC_003531	ratB	CP001363.1:2685670-2693261	SDs	WTs	OK	38.5578	21.7519	-1.58324	0.0048	0.0267085	yes	1.77262	0.825881
TCONS_00000270	XLOC_000208	accA	CP001363.1:273747-274707	SDs	WTs	OK	177.883	100.246	-1.65592	0.00425	0.0243609	yes	1.77446	0.827384
TCONS_00000146	XLOC_000113	STM14_0057	CP001363.1:57202-57334	SDs	WTs	OK	1053.36	593.538	-1.58465	0.0057	0.0307523	yes	1.77471	0.827586
TCONS_00003473	XLOC_002751	STM14_1285	CP001363.1:1173619-1174501	SDs	WTs	OK	176.862	99.5332	-1.6178	0.0071	0.0365997	yes	1.77691	0.829374
TCONS_00001173	XLOC_000911	ydgC	CP001363.1:1562123-1562459	SDs	WTs	OK	48.4054	27.2085	-1.6656	0.0043	0.0245681	yes	1.77905	0.831111
TCONS_00001778	XLOC_001397	srmB	CP001363.1:2836736-2838071	SDs	WTs	OK	150.259	84.4499	-1.6124	0.0059	0.0315437	yes	1.77927	0.831284
TCONS_00004086	XLOC_003242	STM14_2457	CP001363.1:2115722-2116142	SDs	WTs	OK	55.4584	31.1661	-1.744	0.00205	0.0132318	yes	1.77945	0.831428
TCONS_00000149	XLOC_000116	STM14_0060	CP001363.1:58945-60148	SDs	WTs	OK	70.1028	39.3638	-1.73222	0.00385	0.0225288	yes	1.7809	0.832603
TCONS_00002341	XLOC_001851	kdtA	CP001363.1:3933029-3934307	SDs	WTs	OK	129.398	72.617	-1.61984	0.00545	0.0297045	yes	1.78192	0.833436
TCONS_00002525	XLOC_001988	yihE	CP001363.1:4216779-4217766	SDs	WTs	OK	554.284	310.383	-1.55068	0.00705	0.0364125	yes	1.78581	0.836576
TCONS_00000921	XLOC_000722	STM14_1360	CP001363.1:1231408-1232152	SDs	WTs	OK	63.4766	35.5175	-1.74476	0.0026	0.016193	yes	1.78719	0.837695
TCONS_00002450	XLOC_001935	rep	CP001363.1:4133354-4135478	SDs	WTs	OK	51.6465	28.8632	-1.67104	0.0039	0.0227964	yes	1.78935	0.839439
TCONS_00002200	XLOC_001739	yhfK	CP001363.1:3630184-3632272	SDs	WTs	OK	82.6099	46.1601	-1.64257	0.00615	0.0325211	yes	1.78964	0.839668
TCONS_00002005	XLOC_001574	yggJ	CP001363.1:3275309-3276041	SDs	WTs	OK	105.24	58.7527	-1.75267	0.00285	0.0175448	yes	1.79124	0.840956
TCONS_00004530	XLOC_003567	yfhK	CP001363.1:2757726-2759169	SDs	WTs	OK	94.759	52.8855	-1.66986	0.0051	0.0280553	yes	1.79178	0.841391
TCONS_00002206	XLOC_001743	cysG	CP001363.1:3641326-3642700	SDs	WTs	OK	153.263	85.3711	-1.66205	0.00405	0.0234671	yes	1.79526	0.84419
TCONS_00000925	XLOC_000726	plsX	CP001363.1:1234315-1235395	SDs	WTs	OK	150.886	84.0001	-1.67902	0.004	0.0232533	yes	1.79626	0.844996
TCONS_00005555	XLOC_004335	glpF	CP001363.1:4309455-4310301	SDs	WTs	OK	432.339	240.574	-1.59513	0.0061	0.0323853	yes	1.79711	0.845682
TCONS_00003121	XLOC_002472	ybaX	CP001363.1:512363-513059	SDs	WTs	OK	120.664	67.0448	-1.73319	0.00255	0.0159375	yes	1.79975	0.847798
TCONS_00001275	XLOC_000997	ydaO	CP001363.1:1757285-1758221	SDs	WTs	OK	116.884	64.9385	-1.66226	0.00435	0.0247476	yes	1.79992	0.847931
TCONS_00004076	XLOC_003235	STM14_2447	CP001363.1:2108905-2109106	SDs	WTs	OK	282.193	156.76	-1.7563	0.00295	0.0180353	yes	1.80016	0.848125
TCONS_00000930	XLOC_000731	fabF	CP001363.1:1238597-1239839	SDs	WTs	OK	613.763	340.761	-1.52228	0.00895	0.0436036	yes	1.80115	0.848921
TCONS_00003573	XLOC_002830	STM14_1529	CP001363.1:1359268-1359517	SDs	WTs	OK	1068.06	592.907	-1.63766	0.00475	0.0265412	yes	1.8014	0.849115
TCONS_00004137	XLOC_003272	dacD	CP001363.1:2187576-2188749	SDs	WTs	OK	62.4089	34.6235	-1.73392	0.0023	0.0146501	yes	1.8025	0.85
TCONS_00000593	XLOC_000471	STM14_0835	CP001363.1:782124-782691	SDs	WTs	OK	159.13	88.2572	-1.73715	0.0022	0.0140975	yes	1.80303	0.85042
TCONS_00004999	XLOC_003899	tdcA	CP001363.1:3430725-3431664	SDs	WTs	OK	54.1783	30.0382	-1.79414	0.0015	0.0101752	yes	1.80365	0.850917
TCONS_00003503	XLOC_002772	pyrC	CP001363.1:1206676-1207723	SDs	WTs	OK	186.608	103.398	-1.50222	0.0077	0.0387914	yes	1.80475	0.851803
TCONS_00002904	XLOC_002296	slt	CP001363.1:4851867-4853805	SDs	WTs	OK	167.714	92.8925	-1.64015	0.0056	0.0303049	yes	1.80546	0.852369
TCONS_00002260	XLOC_001787	nikR	CP001363.1:3765040-3765442	SDs	WTs	OK	227.454	125.784	-1.76815	0.0024	0.0150708	yes	1.80829	0.854626
TCONS_00004964	XLOC_003866	plsC	CP001363.1:3354204-3354942	SDs	WTs	OK	127.798	70.6518	-1.78177	0.0024	0.0150708	yes	1.80884	0.855067
TCONS_00005549	XLOC_004330	tpiA	CP001363.1:4303849-4304617	SDs	WTs	OK	1660.07	917.533	-1.47943	0.0097	0.0460772	yes	1.80928	0.855412
TCONS_00005372	XLOC_004198	STM14_4548	CP001363.1:3985596-3986022	SDs	WTs	OK	21.7788	12.0347	-1.63485	0.004	0.0232533	yes	1.80967	0.855724
TCONS_00004774	XLOC_003732	cysH	CP001363.1:3108364-3109099	SDs	WTs	OK	227.226	125.53	-1.5023	0.0095	0.0454924	yes	1.81013	0.856096
TCONS_00005090	XLOC_003974	STM14_4074	CP001363.1:3563668-3563851	SDs	WTs	OK	351.092	193.814	-1.75291	0.0027	0.016757	yes	1.81149	0.857176
TCONS_00003446	XLOC_002728	yccW	CP001363.1:1129089-1130457	SDs	WTs	OK	70.5163	38.9212	-1.74649	0.00345	0.0205265	yes	1.81177	0.857401
TCONS_00005326	XLOC_004158	yibN	CP001363.1:3910576-3911008	SDs	WTs	OK	1658.12	915.019	-1.61349	0.0045	0.0254649	yes	1.81212	0.857675
TCONS_00002171	XLOC_001713	fis	CP001363.1:3570160-3570457	SDs	WTs	OK	319.227	175.798	-1.74152	0.0022	0.0140975	yes	1.81587	0.860664
TCONS_00003236	XLOC_002560	cobC	CP001363.1:705567-706176	SDs	WTs	OK	117.857	64.8458	-1.81035	0.0016	0.010717	yes	1.8175	0.861952
TCONS_00003331	XLOC_002634	glnH	CP001363.1:897315-898181	SDs	WTs	OK	536.721	295.304	-1.56089	0.00505	0.0278377	yes	1.81752	0.861971
TCONS_00003659	XLOC_002903	ydhE	CP001363.1:1511937-1513311	SDs	WTs	OK	169.972	93.4365	-1.69414	0.0029	0.0178114	yes	1.81912	0.863239
TCONS_00003727	XLOC_002951	ydfH	CP001363.1:1597963-1598650	SDs	WTs	OK	247.472	135.925	-1.70569	0.0035	0.0207545	yes	1.82065	0.864454
TCONS_00002092	XLOC_001645	ygjU	CP001363.1:3411752-3413194	SDs	WTs	OK	470.955	258.623	-1.57797	0.0057	0.0307523	yes	1.82101	0.864739
TCONS_00003220	XLOC_002550	dcuC	CP001363.1:690886-692272	SDs	WTs	OK	34.6957	19.0413	-1.77676	0.00275	0.0169881	yes	1.82213	0.865625
TCONS_00001549	XLOC_001210	STM14_2636	CP001363.1:2283048-2284095	SDs	WTs	OK	18.2495	10.0129	-1.82068	0.0016	0.010717	yes	1.8226	0.865997
TCONS_00005499	XLOC_004292	yihA	CP001363.1:4222649-4223468	SDs	WTs	OK	328.588	180.08	-1.69592	0.00395	0.0230129	yes	1.82468	0.867642
TCONS_00005344	XLOC_004174	rpmB	CP001363.1:3935917-3936154	SDs	WTs	OK	2219.66	1214.35	-1.65681	0.00445	0.0252356	yes	1.82786	0.870154
TCONS_00005294	XLOC_004134	yiaF	CP001363.1:3848401-3849112	SDs	WTs	OK	406.913	222.463	-1.69493	0.003	0.0182571	yes	1.82913	0.871155
TCONS_00001102	XLOC_000857	ydiV	CP001363.1:1432773-1433487	SDs	WTs	OK	150.929	82.4995	-1.73589	0.00305	0.018477	yes	1.82945	0.871413
TCONS_00001666	XLOC_001298	STM14_2925	CP001363.1:2538466-2539353	SDs	WTs	OK	19.5878	10.6859	-1.65018	0.00465	0.0261195	yes	1.83305	0.874247
TCONS_00004806	XLOC_003755	ygdL	CP001363.1:3158651-3159458	SDs	WTs	OK	91.9194	50.1357	-1.82805	0.0016	0.010717	yes	1.83341	0.874531
TCONS_00004625	XLOC_003626	rpsP	CP001363.1:2870556-2870805	SDs	WTs	OK	1049.42	571.487	-1.68304	0.00375	0.021992	yes	1.8363	0.8768
TCONS_00005429	XLOC_004234	yidA	CP001363.1:4047897-4048743	SDs	WTs	OK	592.343	321.453	-1.61976	0.0062	0.032753	yes	1.8427	0.881825
TCONS_00002317	XLOC_001831	STM14_4436	CP001363.1:3879590-3881546	SDs	WTs	OK	56.8788	30.8127	-1.79292	0.00225	0.0143833	yes	1.84595	0.884366
TCONS_00002986	XLOC_002365	nadC	CP001363.1:169085-169979	SDs	WTs	OK	113.789	61.6237	-1.82909	0.001	0.00732462	yes	1.84651	0.884804
TCONS_00002266	XLOC_001793	yhiR	CP001363.1:3781346-3782189	SDs	WTs	OK	205.059	111.026	-1.75671	0.00335	0.0199539	yes	1.84695	0.885141
TCONS_00002133	XLOC_001681	yrbG	CP001363.1:3493866-3494844	SDs	WTs	OK	108.465	58.694	-1.80009	0.0015	0.0101752	yes	1.84797	0.885945
TCONS_00004889	XLOC_003811	speB	CP001363.1:3258657-3259578	SDs	WTs	OK	346.074	187.25	-1.70441	0.00305	0.018477	yes	1.84819	0.886115
TCONS_00004156	XLOC_003288	rfbX	CP001363.1:2220176-2221469	SDs	WTs	OK	133.43	72.1878	-1.74786	0.003	0.0182571	yes	1.84837	0.886256
TCONS_00002124	XLOC_001672	yhbV	CP001363.1:3454460-3455339	SDs	WTs	OK	41.3598	22.3707	-1.59423	0.006	0.032014	yes	1.84884	0.886619
TCONS_00005312	XLOC_004146	ysaA	CP001363.1:3867709-3868183	SDs	WTs	OK	195.485	105.689	-1.85812	0.0014	0.00975785	yes	1.84962	0.887233
TCONS_00004532	XLOC_003569	yfhC	CP001363.1:2765544-2766096	SDs	WTs	OK	169.178	91.4601	-1.84218	0.00155	0.010501	yes	1.84975	0.887328
TCONS_00004101	XLOC_003250	STM14_2473	CP001363.1:2125757-2125982	SDs	WTs	OK	1629.5	879.851	-1.82946	0.0015	0.0101752	yes	1.85202	0.889098
TCONS_00004371	XLOC_003444	STM14_2907	CP001363.1:2522816-2524214	SDs	WTs	OK	19.8119	10.6908	-1.70807	0.00255	0.0159375	yes	1.85317	0.889997
TCONS_00005237	XLOC_004086	ftsY	CP001363.1:3752443-3753919	SDs	WTs	OK	231.286	124.788	-1.69253	0.00235	0.0148796	yes	1.85343	0.890199
TCONS_00000438	XLOC_000354	tig	CP001363.1:502357-503656	SDs	WTs	OK	718.572	387.231	-1.52288	0.00885	0.0431559	yes	1.85567	0.891938
TCONS_00002128	XLOC_001676	yhbY	CP001363.1:3481375-3481669	SDs	WTs	OK	686.297	369.351	-1.81834	0.00165	0.0110103	yes	1.85812	0.893841
TCONS_00004107	XLOC_003255	yeeO	CP001363.1:2145927-2147385	SDs	WTs	OK	65.665	35.3365	-1.77357	0.0026	0.016193	yes	1.85828	0.893965
TCONS_00003211	XLOC_002544	rnk	CP001363.1:679839-680250	SDs	WTs	OK	287.378	154.383	-1.86679	0.0015	0.0101752	yes	1.86146	0.896436
TCONS_00005275	XLOC_004118	dppC	CP001363.1:3826034-3826937	SDs	WTs	OK	334.173	179.494	-1.75307	0.00235	0.0148796	yes	1.86175	0.89666
TCONS_00005234	XLOC_004084	rpoH	CP001363.1:3749624-3750605	SDs	WTs	OK	1319.73	708.485	-1.48938	0.0098	0.0464279	yes	1.86275	0.897434
TCONS_00005289	XLOC_004131	yhjY	CP001363.1:3842181-3842886	SDs	WTs	OK	333.161	178.744	-1.76579	0.00185	0.0120874	yes	1.8639	0.898325
TCONS_00004459	XLOC_003509	yffH	CP001363.1:2638640-2639216	SDs	WTs	OK	117.148	62.8482	-1.83434	0.0019	0.0123234	yes	1.86398	0.898389
TCONS_00004308	XLOC_003391	gyrA	CP001363.1:2425163-2427900	SDs	WTs	OK	371.649	199.175	-1.53389	0.00735	0.0375612	yes	1.86594	0.899904
TCONS_00000385	XLOC_000309	yaiV	CP001363.1:428879-429503	SDs	WTs	OK	34.3886	18.4074	-1.86685	0.0011	0.00796939	yes	1.86819	0.901645
TCONS_00001413	XLOC_001116	holE	CP001363.1:1981458-1981689	SDs	WTs	OK	210.437	112.433	-1.86039	0.00135	0.00952152	yes	1.87167	0.904323
TCONS_00000246	XLOC_000187	yadQ	CP001363.1:239221-240786	SDs	WTs	OK	71.2416	38.0127	-1.82245	0.0019	0.0123234	yes	1.87415	0.906238
TCONS_00005673	XLOC_004416	phnB	CP001363.1:4543145-4543589	SDs	WTs	OK	488.685	260.666	-1.73241	0.0032	0.0192978	yes	1.87476	0.906702
TCONS_00003705	XLOC_002933	tqsA	CP001363.1:1568775-1569810	SDs	WTs	OK	49.0433	26.1455	-1.86823	0.00185	0.0120874	yes	1.87578	0.907493
TCONS_00004469	XLOC_003518	perM	CP001363.1:2658247-2659315	SDs	WTs	OK	75.3618	40.0701	-1.86974	0.0016	0.010717	yes	1.88075	0.911307
TCONS_00001791	XLOC_001407	yfiO	CP001363.1:2860575-2861313	SDs	WTs	OK	345.875	183.809	-1.73799	0.0033	0.0197001	yes	1.88171	0.912043
TCONS_00002282	XLOC_001807	STM14_4367	CP001363.1:3822082-3822514	SDs	WTs	OK	121.689	64.6339	-1.66791	0.0035	0.0207545	yes	1.88274	0.912836
TCONS_00001220	XLOC_000953	yddG	CP001363.1:1663743-1664625	SDs	WTs	OK	32.1362	17.0636	-1.8675	0.0011	0.00796939	yes	1.88332	0.913277
TCONS_00000576	XLOC_000457	glnS	CP001363.1:747917-749585	SDs	WTs	OK	383.098	203.325	-1.6304	0.00465	0.0261195	yes	1.88417	0.913926
TCONS_00003072	XLOC_002432	STM14_0420	CP001363.1:409083-409237	SDs	WTs	OK	4269.85	2265.75	-1.65681	0.007	0.0362597	yes	1.88452	0.914197
TCONS_00004777	XLOC_003734	STM14_3555	CP001363.1:3113559-3114357	SDs	WTs	OK	117.775	62.4755	-1.86359	0.00135	0.00952152	yes	1.88514	0.914671
TCONS_00004805	XLOC_003754	ygdI	CP001363.1:3155344-3155572	SDs	WTs	OK	11887.3	6300.5	-1.53519	0.0104	0.0485364	yes	1.88672	0.915883
TCONS_00002687	XLOC_002119	dnaB	CP001363.1:4480132-4481548	SDs	WTs	OK	127.009	67.2453	-1.78724	0.00245	0.0153485	yes	1.88874	0.917425
TCONS_00004683	XLOC_003675	ygaD	CP001363.1:2996234-2996732	SDs	WTs	OK	243.021	128.603	-1.90189	0.001	0.00732462	yes	1.8897	0.918157
TCONS_00001040	XLOC_000805	STM14_1537	CP001363.1:1362033-1362799	SDs	WTs	OK	46.7609	24.6504	-1.97996	0.0011	0.00796939	yes	1.89696	0.923692
TCONS_00003554	XLOC_002812	STM14_1484	CP001363.1:1334472-1335144	SDs	WTs	OK	211.911	111.425	-1.80135	0.00235	0.0148796	yes	1.90183	0.927386
TCONS_00003598	XLOC_002850	xthA	CP001363.1:1390917-1391724	SDs	WTs	OK	425.435	223.693	-1.78997	0.0021	0.0135218	yes	1.90187	0.927419
TCONS_00003009	XLOC_002385	pcnB	CP001363.1:214101-215996	SDs	WTs	OK	200.509	105.407	-1.57962	0.00695	0.0361061	yes	1.90224	0.927696
TCONS_00001110	XLOC_000864	ydiH	CP001363.1:1460002-1460230	SDs	WTs	OK	4584.24	2403.17	-1.68363	0.0048	0.0267085	yes	1.90758	0.931744
TCONS_00001819	XLOC_001432	STM14_3310	CP001363.1:2906297-2907581	SDs	WTs	OK	84.1509	44.0963	-1.87094	0.0014	0.00975785	yes	1.90834	0.932321
TCONS_00000774	XLOC_000613	kdsB	CP001363.1:1032843-1033769	SDs	WTs	OK	350.814	183.747	-1.79627	0.00185	0.0120874	yes	1.90922	0.932986
TCONS_00000633	XLOC_000504	nadA	CP001363.1:820574-821618	SDs	WTs	OK	16.5496	8.65544	-1.96614	0.0006	0.00471239	yes	1.91205	0.935117
TCONS_00002542	XLOC_002001	fdhD	CP001363.1:4261586-4262564	SDs	WTs	OK	143.816	75.1482	-1.86261	0.0016	0.010717	yes	1.91377	0.936414
TCONS_00003616	XLOC_002867	aroH	CP001363.1:1435373-1436420	SDs	WTs	OK	108.631	56.7144	-1.8746	0.0016	0.010717	yes	1.9154	0.937649
TCONS_00002273	XLOC_001800	yhjD	CP001363.1:3795373-3796402	SDs	WTs	OK	163.419	85.2931	-1.83149	0.0022	0.0140975	yes	1.91597	0.938075
TCONS_00004761	XLOC_003724	ygbE	CP001363.1:3092212-3092569	SDs	WTs	OK	87.517	45.6703	-1.90766	0.00115	0.00826417	yes	1.91628	0.938307
TCONS_00004057	XLOC_003227	STM14_2427	CP001363.1:2093905-2094127	SDs	WTs	OK	83.3255	43.4656	-1.6859	0.00495	0.0273999	yes	1.91704	0.938884
TCONS_00003240	XLOC_002563	STM14_0756	CP001363.1:709620-712446	SDs	WTs	OK	475.283	247.711	-1.56163	0.00825	0.0409425	yes	1.9187	0.940129
TCONS_00005491	XLOC_004285	rfaH	CP001363.1:4196614-4197223	SDs	WTs	OK	237.578	123.812	-1.92084	0.00125	0.00892259	yes	1.91886	0.94025
TCONS_00003153	XLOC_002498	ybbO	CP001363.1:565622-566393	SDs	WTs	OK	128.854	67.1255	-1.91309	0.00105	0.00766975	yes	1.9196	0.940804
TCONS_00005034	XLOC_003928	rrmJ	CP001363.1:3480622-3481249	SDs	WTs	OK	1996.13	1039.53	-1.63823	0.00555	0.0300649	yes	1.92022	0.941274
TCONS_00002499	XLOC_001969	yigN	CP001363.1:4189455-4190886	SDs	WTs	OK	81.8632	42.6286	-1.88493	0.0009	0.0066841	yes	1.92038	0.941393
TCONS_00001811	XLOC_001424	STM14_3300	CP001363.1:2896629-2897793	SDs	WTs	OK	50.3663	26.2171	-1.91328	0.00115	0.00826417	yes	1.92112	0.941951
TCONS_00002752	XLOC_002166	yjeM	CP001363.1:4600128-4601631	SDs	WTs	OK	19.8839	10.3281	-1.96714	0.0005	0.00402799	yes	1.92522	0.945026
TCONS_00004992	XLOC_003892	yhaN	CP001363.1:3420267-3421578	SDs	WTs	OK	83.06	43.1131	-1.82394	0.0029	0.0178114	yes	1.92656	0.946028
TCONS_00004211	XLOC_003326	yehS	CP001363.1:2304782-2305250	SDs	WTs	OK	255.104	132.289	-1.9599	0.00075	0.00571352	yes	1.92838	0.947392
TCONS_00002306	XLOC_001823	avtA	CP001363.1:3866422-3867673	SDs	WTs	OK	35.7835	18.5525	-1.97222	0.00055	0.00436475	yes	1.92877	0.947681
TCONS_00002216	XLOC_001753	greB	CP001363.1:3674448-3674922	SDs	WTs	OK	121.046	62.72	-2.03492	0.00055	0.00436475	yes	1.92994	0.948558
TCONS_00001426	XLOC_001126	STM14_2307	CP001363.1:2002454-2003404	SDs	WTs	OK	12.2071	6.32435	-1.87973	0.0014	0.00975785	yes	1.93017	0.948731
TCONS_00002160	XLOC_001703	STM14_4069	CP001363.1:3558565-3558757	SDs	WTs	OK	742.571	384.556	-1.97538	0.0008	0.00604255	yes	1.93098	0.949335
TCONS_00003774	XLOC_002989	nhoA	CP001363.1:1678351-1679457	SDs	WTs	OK	100.347	51.9508	-1.67028	0.00515	0.0283011	yes	1.93158	0.94978
TCONS_00002042	XLOC_001603	yghA	CP001363.1:3336830-3337715	SDs	WTs	OK	1403.59	723.457	-1.504	0.00905	0.0439701	yes	1.94012	0.956142
TCONS_00000224	XLOC_000173	hpt	CP001363.1:201520-202057	SDs	WTs	OK	154.476	79.6039	-1.9519	0.00115	0.00826417	yes	1.94056	0.956472
TCONS_00003249	XLOC_002570	lnt	CP001363.1:730668-732207	SDs	WTs	OK	173.471	89.3629	-1.80691	0.0017	0.0113015	yes	1.9412	0.956947
TCONS_00000203	XLOC_000155	yacA	CP001363.1:158842-159340	SDs	WTs	OK	384.653	198.147	-1.91452	0.00135	0.00952152	yes	1.94125	0.956986
TCONS_00001163	XLOC_000902	pdxH	CP001363.1:1532679-1533336	SDs	WTs	OK	168.311	86.6083	-1.92637	0.00065	0.00503821	yes	1.94336	0.958552
TCONS_00004819	XLOC_003760	thyA	CP001363.1:3177650-3179657	SDs	WTs	OK	169.822	87.2544	-1.69271	0.0041	0.0236538	yes	1.94629	0.960724
TCONS_00003101	XLOC_002455	ispA	CP001363.1:477208-478108	SDs	WTs	OK	359.323	184.602	-1.84822	0.0014	0.00975785	yes	1.94647	0.960863
TCONS_00005035	XLOC_003929	greA	CP001363.1:3481824-3482301	SDs	WTs	OK	479.091	245.873	-1.86752	0.0015	0.0101752	yes	1.94853	0.962386
TCONS_00005231	XLOC_004081	livK	CP001363.1:3746090-3747200	SDs	WTs	OK	64.6932	33.1811	-1.9618	0.00065	0.00503821	yes	1.9497	0.963252
TCONS_00001974	XLOC_001553	idi	CP001363.1:3217736-3218282	SDs	WTs	OK	515.299	264.29	-1.86923	0.0018	0.0118921	yes	1.94975	0.963288
TCONS_00001272	XLOC_000994	nifJ	CP001363.1:1752101-1755626	SDs	WTs	OK	247.944	127.079	-1.63837	0.00505	0.0278377	yes	1.9511	0.964289
TCONS_00000798	XLOC_000630	STM14_1158	CP001363.1:1068312-1068915	SDs	WTs	OK	21.7979	11.1649	-1.90933	0.0008	0.00604255	yes	1.95236	0.965219
TCONS_00003077	XLOC_002437	ampH	CP001363.1:429547-430678	SDs	WTs	OK	72.8705	37.309	-1.99533	0.0006	0.00471239	yes	1.95316	0.965811
TCONS_00005125	XLOC_004007	rplN	CP001363.1:3604896-3605268	SDs	WTs	OK	1723.83	880.969	-1.73572	0.0024	0.0150708	yes	1.95674	0.968454
TCONS_00001083	XLOC_000840	cedA	CP001363.1:1409706-1409949	SDs	WTs	OK	322.957	164.974	-2.01247	0.0005	0.00402799	yes	1.95762	0.969103
TCONS_00004143	XLOC_003277	yeeF	CP001363.1:2197378-2198937	SDs	WTs	OK	101.674	51.9022	-1.63566	0.0045	0.0254649	yes	1.95895	0.970083
TCONS_00002258	XLOC_001785	yhhT	CP001363.1:3763269-3764319	SDs	WTs	OK	98.8229	50.4336	-1.93326	0.001	0.00732462	yes	1.95947	0.97046
TCONS_00005023	XLOC_003919	nusA	CP001363.1:3469496-3470999	SDs	WTs	OK	419.991	214.259	-1.73717	0.00165	0.0110103	yes	1.9602	0.971003
TCONS_00002378	XLOC_001881	STM14_4554	CP001363.1:3989235-3991017	SDs	WTs	OK	207.808	105.999	-1.65075	0.00425	0.0243609	yes	1.96047	0.971201
TCONS_00004079	XLOC_003237	STM14_2450	CP001363.1:2110376-2112428	SDs	WTs	OK	71.3793	36.4015	-1.58809	0.0066	0.0346256	yes	1.96089	0.971508
TCONS_00000006	XLOC_000005	repA	CP001362.1:1848-2788	SDs	WTs	OK	287.823	146.743	-1.87536	0.0014	0.00975785	yes	1.96141	0.97189
TCONS_00001989	XLOC_001565	STM14_3704	CP001363.1:3245633-3245885	SDs	WTs	OK	88.3612	45.0031	-1.92323	0.00115	0.00826417	yes	1.96345	0.973389
TCONS_00004362	XLOC_003436	hisP	CP001363.1:2513682-2514459	SDs	WTs	OK	237.045	120.691	-1.92997	0.001	0.00732462	yes	1.96407	0.973843
TCONS_00001855	XLOC_001464	ygaE	CP001363.1:2964686-2965364	SDs	WTs	OK	246.535	125.422	-1.86965	0.00165	0.0110103	yes	1.96564	0.975002
TCONS_00002335	XLOC_001846	yibP	CP001363.1:3912809-3914093	SDs	WTs	OK	144.844	73.6095	-1.92663	0.0009	0.0066841	yes	1.96774	0.976536
TCONS_00002636	XLOC_002075	nudC	CP001363.1:4396911-4397685	SDs	WTs	OK	155.165	78.807	-1.99338	0.0007	0.00537104	yes	1.96892	0.977407
TCONS_00005680	XLOC_004422	adi	CP001363.1:4552238-4554509	SDs	WTs	OK	38.4515	19.5264	-1.96147	0.00075	0.00571352	yes	1.96921	0.977614
TCONS_00004088	XLOC_003243	STM14_2459	CP001363.1:2116354-2117451	SDs	WTs	OK	98.2127	49.7778	-1.58048	0.0065	0.0341346	yes	1.97302	0.980407
TCONS_00001414	XLOC_001117	STM14_2282	CP001363.1:1981796-1982453	SDs	WTs	OK	176.173	89.1542	-2.00505	0.0009	0.0066841	yes	1.97605	0.982618
TCONS_00002659	XLOC_002097	STM14_5039	CP001363.1:4428431-4428971	SDs	WTs	OK	129.887	65.5715	-2.04952	0.00025	0.00225254	yes	1.98085	0.986116
TCONS_00004577	XLOC_003596	STM14_3201	CP001363.1:2813599-2814285	SDs	WTs	OK	11.9355	6.02179	-1.80285	0.00285	0.0175448	yes	1.98205	0.986995
TCONS_00002996	XLOC_002374	yacC	CP001363.1:196687-197035	SDs	WTs	OK	316.326	159.577	-2.06825	0.00015	0.00146024	yes	1.98228	0.987159
TCONS_00002007	XLOC_001576	yqgE	CP001363.1:3277223-3278203	SDs	WTs	OK	311.383	156.964	-1.62728	0.00405	0.0234671	yes	1.98379	0.988256
TCONS_00000583	XLOC_000463	seqA	CP001363.1:759654-760230	SDs	WTs	OK	510.33	257.2	-1.93594	0.0009	0.0066841	yes	1.98418	0.98854
TCONS_00000126	XLOC_000098	bcfE	CP001363.1:29432-29978	SDs	WTs	OK	21.7858	10.9791	-1.97447	0.00085	0.00635709	yes	1.9843	0.988628
TCONS_00000316	XLOC_000249	STM14_0341	CP001363.1:337686-338960	SDs	WTs	OK	133.112	66.9284	-1.79896	0.0011	0.00796939	yes	1.98887	0.99195
TCONS_00005356	XLOC_004184	yicJ	CP001363.1:3960597-3961980	SDs	WTs	OK	9.60539	4.80606	-2.08414	0.00025	0.00225254	yes	1.9986	0.99899
TCONS_00000751	XLOC_000596	dmsA	CP001363.1:1003679-1006124	SDs	WTs	OK	262.127	131.019	-1.45721	0.0099	0.046694	yes	2.00068	1.00049
TCONS_00004442	XLOC_003499	eutH	CP001363.1:2620175-2622802	SDs	WTs	OK	60.4271	30.2003	-1.55435	0.00735	0.0375612	yes	2.00088	1.00063
TCONS_00003147	XLOC_002493	ybaP	CP001363.1:556777-557572	SDs	WTs	OK	131.236	65.487	-2.04156	0.0006	0.00471239	yes	2.004	1.00288
TCONS_00001653	XLOC_001288	yfcC	CP001363.1:2503131-2504652	SDs	WTs	OK	28.113	14.0127	-2.07131	0.0003	0.0026318	yes	2.00625	1.0045
TCONS_00004081	XLOC_003238	STM14_2452	CP001363.1:2112439-2114664	SDs	WTs	OK	83.7413	41.6548	-1.84639	0.00125	0.00892259	yes	2.01036	1.00746
TCONS_00003010	XLOC_002386	yadB	CP001363.1:216136-217033	SDs	WTs	OK	104.662	52.0441	-2.02441	0.00095	0.00700658	yes	2.01103	1.00793
TCONS_00004115	XLOC_003260	cbiQ	CP001363.1:2153573-2154519	SDs	WTs	OK	150.547	74.8167	-1.60449	0.0059	0.0315437	yes	2.01221	1.00878
TCONS_00003901	XLOC_003096	hemA	CP001363.1:1885142-1886399	SDs	WTs	OK	891.447	442.647	-1.74138	0.0024	0.0150708	yes	2.0139	1.00999
TCONS_00003442	XLOC_002724	yccF	CP001363.1:1124207-1124654	SDs	WTs	OK	66.4352	32.9279	-2.12814	0.0001	0.00103801	yes	2.0176	1.01264
TCONS_00004974	XLOC_003874	STM14_3865	CP001363.1:3372177-3372354	SDs	WTs	OK	459.88	227.915	-2.10601	0.0003	0.0026318	yes	2.01777	1.01276
TCONS_00002748	XLOC_002162	ecnB	CP001363.1:4593309-4593456	SDs	WTs	OK	9495.63	4705.67	-2.0692	0.0004	0.00337025	yes	2.01791	1.01286
TCONS_00005825	XLOC_004535	yjiX	CP001363.1:4800099-4800303	SDs	WTs	OK	63.3589	31.3942	-1.71548	0.00325	0.0195772	yes	2.01817	1.01305
TCONS_00000114	XLOC_000087	STM14_0016	CP001363.1:15013-15961	SDs	WTs	OK	9.61336	4.76212	-1.9555	0.0005	0.00402799	yes	2.01871	1.01344
TCONS_00002228	XLOC_001763	gntT	CP001363.1:3684139-3685604	SDs	WTs	OK	43.0178	21.3085	-1.92665	0.00085	0.00635709	yes	2.01881	1.0135
TCONS_00001042	XLOC_000807	yeaQ	CP001363.1:1363113-1363362	SDs	WTs	OK	959.556	474.941	-2.10415	0.00025	0.00225254	yes	2.02037	1.01462
TCONS_00002486	XLOC_001961	rhtC	CP001363.1:4178159-4178780	SDs	WTs	OK	100.482	49.7256	-2.13641	0.0001	0.00103801	yes	2.02073	1.01488
TCONS_00002872	XLOC_002270	STM14_5449	CP001363.1:4807766-4808189	SDs	WTs	OK	11.3993	5.63928	-1.73843	0.0037	0.0217467	yes	2.02141	1.01536
TCONS_00002212	XLOC_001749	yrfH	CP001363.1:3666957-3667359	SDs	WTs	OK	102.41	50.6561	-2.13307	0.0002	0.00185864	yes	2.02167	1.01555
TCONS_00002851	XLOC_002250	STM14_5403	CP001363.1:4769155-4769764	SDs	WTs	OK	12.7336	6.29551	-1.88048	0.00145	0.00998868	yes	2.02265	1.01625
TCONS_00005080	XLOC_003966	yhcQ	CP001363.1:3545871-3546804	SDs	WTs	OK	83.6963	41.3629	-2.07642	0.0003	0.0026318	yes	2.02346	1.01683
TCONS_00002475	XLOC_001953	STM14_4742	CP001363.1:4163250-4163793	SDs	WTs	OK	4.19223	2.07107	-1.53679	0.0107	0.0497186	yes	2.02419	1.01734
TCONS_00005042	XLOC_003936	yrbA	CP001363.1:3490103-3490397	SDs	WTs	OK	295.586	145.989	-2.11897	0.0002	0.00185864	yes	2.02471	1.01772
TCONS_00003854	XLOC_003059	pyrF	CP001363.1:1810949-1812013	SDs	WTs	OK	50.14	24.756	-1.80534	0.00185	0.0120874	yes	2.02537	1.01818
TCONS_00003137	XLOC_002486	ybaM	CP001363.1:539628-539796	SDs	WTs	OK	108.976	53.7264	-1.64163	0.00695	0.0361061	yes	2.02835	1.02031
TCONS_00000705	XLOC_000560	STM14_1002	CP001363.1:927232-928520	SDs	WTs	OK	14.2959	7.03926	-1.68315	0.00365	0.0215003	yes	2.03088	1.02211
TCONS_00000688	XLOC_000547	ybiT	CP001363.1:906087-907680	SDs	WTs	OK	130.124	64.0597	-1.99107	0.0008	0.00604255	yes	2.03129	1.0224
TCONS_00004608	XLOC_003610	yfiF	CP001363.1:2841246-2842284	SDs	WTs	OK	259.656	127.801	-1.98494	0.0011	0.00796939	yes	2.03172	1.0227
TCONS_00001519	XLOC_001194	pduX	CP001363.1:2184263-2185166	SDs	WTs	OK	159.027	78.2538	-2.02666	0.00065	0.00503821	yes	2.0322	1.02304
TCONS_00002623	XLOC_002066	rplK	CP001363.1:4376685-4377114	SDs	WTs	OK	1039.85	511.207	-1.80206	0.0024	0.0150708	yes	2.03411	1.0244
TCONS_00005640	XLOC_004396	malE	CP001363.1:4461193-4464297	SDs	WTs	OK	116.17	57.088	-1.6882	0.00435	0.0247476	yes	2.03493	1.02498
TCONS_00002158	XLOC_001701	STM14_4056	CP001363.1:3543128-3543395	SDs	WTs	OK	676.682	332.368	-2.09403	0.00035	0.00300121	yes	2.03594	1.0257
TCONS_00001101	XLOC_000856	nlpC	CP001363.1:1431995-1432460	SDs	WTs	OK	228.014	111.939	-2.14416	0.0004	0.00337025	yes	2.03695	1.02641
TCONS_00004903	XLOC_003825	yggM	CP001363.1:3283462-3284470	SDs	WTs	OK	19.7644	9.69588	-2.12392	0.0001	0.00103801	yes	2.03843	1.02746
TCONS_00004927	XLOC_003842	STM14_3785	CP001363.1:3308723-3309710	SDs	WTs	OK	26.9287	13.195	-1.6147	0.00695	0.0361061	yes	2.04083	1.02915
TCONS_00003288	XLOC_002602	ybgH	CP001363.1:776734-778330	SDs	WTs	OK	32.5394	15.942	-2.1493	0.00025	0.00225254	yes	2.04111	1.02936
TCONS_00004610	XLOC_003612	STM14_3253	CP001363.1:2849613-2850069	SDs	WTs	OK	121.757	59.6201	-2.11708	0.00025	0.00225254	yes	2.04221	1.03013
TCONS_00002675	XLOC_002109	malM	CP001363.1:4467141-4468059	SDs	WTs	OK	124.32	60.8361	-2.04486	0.00035	0.00300121	yes	2.04352	1.03106
TCONS_00004312	XLOC_003395	glpQ	CP001363.1:2439082-2440153	SDs	WTs	OK	248.533	121.581	-1.75551	0.00235	0.0148796	yes	2.04418	1.03152
TCONS_00005286	XLOC_004128	lpfC	CP001363.1:3837805-3840334	SDs	WTs	OK	47.4481	23.1853	-2.10017	0.0005	0.00402799	yes	2.04647	1.03314
TCONS_00001832	XLOC_001442	hin	CP001363.1:2935076-2935649	SDs	WTs	OK	113.584	55.4729	-2.10139	0.0003	0.0026318	yes	2.04756	1.0339
TCONS_00005573	XLOC_004351	talC	CP001363.1:4337402-4338065	SDs	WTs	OK	154.346	75.2472	-2.15845	0.00035	0.00300121	yes	2.05119	1.03646
TCONS_00005019	XLOC_003916	rpsO	CP001363.1:3464807-3465077	SDs	WTs	OK	997.932	486.483	-2.08022	0.0003	0.0026318	yes	2.05132	1.03655
TCONS_00000216	XLOC_000167	STM14_0187	CP001363.1:183432-183717	SDs	WTs	OK	15.4838	7.54315	-1.59016	0.0082	0.0408084	yes	2.0527	1.03752
TCONS_00005709	XLOC_004445	yjeK	CP001363.1:4591231-4592400	SDs	WTs	OK	128.996	62.8395	-1.86444	0.00185	0.0120874	yes	2.05279	1.03758
TCONS_00005561	XLOC_004340	ftsN	CP001363.1:4314697-4315672	SDs	WTs	OK	207.73	101.115	-2.03471	0.0007	0.00537104	yes	2.05439	1.03871
TCONS_00002002	XLOC_001571	galP	CP001363.1:3272460-3273855	SDs	WTs	OK	373.219	181.473	-1.84745	0.0019	0.0123234	yes	2.05661	1.04027
TCONS_00005472	XLOC_004269	rhlB	CP001363.1:4137117-4138383	SDs	WTs	OK	521.902	253.752	-1.85388	0.0015	0.0101752	yes	2.05674	1.04036
TCONS_00000257	XLOC_000197	dxr	CP001363.1:258550-259747	SDs	WTs	OK	116.197	56.4509	-2.09599	0.00015	0.00146024	yes	2.05837	1.0415
TCONS_00005761	XLOC_004484	treR	CP001363.1:4711189-4712266	SDs	WTs	OK	38.6217	18.756	-2.20389	0.0001	0.00103801	yes	2.05917	1.04206
TCONS_00002919	XLOC_002310	STM14_0019	CP001363.1:17042-17486	SDs	WTs	OK	11.5964	5.62984	-1.80781	0.002	0.0129248	yes	2.05981	1.04251
TCONS_00005682	XLOC_004424	fumB	CP001363.1:4558906-4560553	SDs	WTs	OK	60.4713	29.3409	-2.08359	0.00025	0.00225254	yes	2.06099	1.04334
TCONS_00003447	XLOC_002729	yccK	CP001363.1:1131917-1132525	SDs	WTs	OK	399.397	193.772	-1.79096	0.0028	0.0172769	yes	2.06117	1.04346
TCONS_00003683	XLOC_002922	ydgT	CP001363.1:1545510-1545741	SDs	WTs	OK	205.227	99.257	-2.06857	0.00035	0.00300121	yes	2.06763	1.04798
TCONS_00005850	XLOC_004557	smp	CP001363.1:4845295-4845940	SDs	WTs	OK	63.4561	30.6287	-2.20856	5e-05	0.000552386	yes	2.07179	1.05087
TCONS_00000143	XLOC_000111	ribF	CP001363.1:52871-53810	SDs	WTs	OK	220.155	106.169	-2.08022	0.00045	0.00370937	yes	2.07363	1.05216
TCONS_00002425	XLOC_001914	rbsA	CP001363.1:4105778-4107284	SDs	WTs	OK	156.332	75.2479	-2.00331	0.0006	0.00471239	yes	2.07756	1.05489
TCONS_00003278	XLOC_002596	STM14_0816	CP001363.1:762009-762495	SDs	WTs	OK	61.6881	29.6739	-2.05427	0.0002	0.00185864	yes	2.07887	1.0558
TCONS_00003273	XLOC_002591	STM14_0807	CP001363.1:755849-756776	SDs	WTs	OK	88.8168	42.6568	-2.09025	0.00055	0.00436475	yes	2.08213	1.05806
TCONS_00005406	XLOC_004222	yidE	CP001363.1:4021218-4022880	SDs	WTs	OK	152.804	73.3229	-1.99368	0.00095	0.00700658	yes	2.08399	1.05935
TCONS_00001380	XLOC_001086	STM14_2209	CP001363.1:1936180-1937884	SDs	WTs	OK	119.437	57.2878	-2.02155	0.0005	0.00402799	yes	2.08486	1.05995
TCONS_00004397	XLOC_003463	yfcZ	CP001363.1:2553291-2553576	SDs	WTs	OK	3068.89	1471.62	-1.95109	0.00095	0.00700658	yes	2.08538	1.06031
TCONS_00004083	XLOC_003239	STM14_2454	CP001363.1:2114789-2115140	SDs	WTs	OK	57.5634	27.6029	-2.16482	0.00015	0.00146024	yes	2.08541	1.06033
TCONS_00002174	XLOC_001716	STM14_4086	CP001363.1:3571824-3573924	SDs	WTs	OK	52.1709	25.017	-2.16075	0.00045	0.00370937	yes	2.08542	1.06034
TCONS_00003274	XLOC_002592	fur	CP001363.1:756890-757343	SDs	WTs	OK	1794.8	859.792	-1.92734	0.00085	0.00635709	yes	2.08748	1.06176
TCONS_00000465	XLOC_000375	dnaX	CP001363.1:541600-543529	SDs	WTs	OK	211.198	101.046	-2.00203	0.00055	0.00436475	yes	2.09012	1.06358
TCONS_00005079	XLOC_003965	yhcP	CP001363.1:3543898-3545866	SDs	WTs	OK	39.6359	18.9366	-2.19842	0.0002	0.00185864	yes	2.09308	1.06563
TCONS_00000673	XLOC_000535	STM14_939	CP001363.1:876022-876631	SDs	WTs	OK	5.45084	2.60316	-1.76013	0.00395	0.0230129	yes	2.09393	1.06621
TCONS_00005455	XLOC_004255	atpI	CP001363.1:4093868-4094249	SDs	WTs	OK	709.228	338.682	-2.09252	0.0003	0.0026318	yes	2.09408	1.06632
TCONS_00002864	XLOC_002263	STM14_5430	CP001363.1:4787290-4788661	SDs	WTs	OK	2151.32	1023.35	-1.56329	0.0085	0.0418323	yes	2.10223	1.07192
TCONS_00004129	XLOC_003264	cbiA	CP001363.1:2163016-2165352	SDs	WTs	OK	238.04	113.079	-1.56452	0.0092	0.0445364	yes	2.10508	1.07387
TCONS_00000083	XLOC_000060	STM14_5548	CP001362.1:18117-18414	SDs	WTs	OK	227.908	108.2	-2.2425	5e-05	0.000552386	yes	2.10636	1.07475
TCONS_00005662	XLOC_004410	actP	CP001363.1:4525049-4527085	SDs	WTs	OK	630.869	299.152	-1.55193	0.0084	0.0414935	yes	2.10886	1.07646
TCONS_00005722	XLOC_004456	yjfN	CP001363.1:4634110-4634431	SDs	WTs	OK	1802.33	854.558	-2.01694	0.0003	0.0026318	yes	2.10908	1.07661
TCONS_00004627	XLOC_003628	ffh	CP001363.1:2871118-2872480	SDs	WTs	OK	538.725	255.376	-1.92082	0.00095	0.00700658	yes	2.10954	1.07693
TCONS_00004066	XLOC_003231	STM14_2437	CP001363.1:2099830-2102759	SDs	WTs	OK	97.9887	46.3332	-1.47325	0.01075	0.0497772	yes	2.11487	1.08057
TCONS_00005283	XLOC_004125	yhjW	CP001363.1:3834276-3835968	SDs	WTs	OK	75.3363	35.6106	-2.19187	0.0002	0.00185864	yes	2.11556	1.08104
TCONS_00001158	XLOC_000897	ydhF	CP001363.1:1525049-1525946	SDs	WTs	OK	207.061	97.8451	-2.16184	0.0001	0.00103801	yes	2.11621	1.08148
TCONS_00000752	XLOC_000597	dmsB	CP001363.1:1006134-1006752	SDs	WTs	OK	107.224	50.6057	-1.75784	0.00225	0.0143833	yes	2.11881	1.08326
TCONS_00005038	XLOC_003932	yhbE	CP001363.1:3485301-3486267	SDs	WTs	OK	73.7908	34.807	-2.20905	0.0002	0.00185864	yes	2.12	1.08406
TCONS_00001025	XLOC_000796	STM14_1521	CP001363.1:1355291-1355618	SDs	WTs	OK	269.919	127.316	-2.18537	0.00035	0.00300121	yes	2.12007	1.08411
TCONS_00003644	XLOC_002889	pykF	CP001363.1:1469901-1471314	SDs	WTs	OK	1307.7	616.319	-1.75559	0.00295	0.0180353	yes	2.12179	1.08528
TCONS_00005239	XLOC_004088	yhhP	CP001363.1:3760206-3760452	SDs	WTs	OK	680.713	320.223	-2.12004	0.00035	0.00300121	yes	2.12575	1.08797
TCONS_00002408	XLOC_001902	yidC	CP001363.1:4060117-4061764	SDs	WTs	OK	163.297	76.5369	-2.03072	0.00055	0.00436475	yes	2.13357	1.09327
TCONS_00000315	XLOC_000248	STM14_0340	CP001363.1:333235-337330	SDs	WTs	OK	27.3511	12.7908	-2.19646	0.0002	0.00185864	yes	2.13834	1.09649
TCONS_00001392	XLOC_001097	yebU	CP001363.1:1959979-1961522	SDs	WTs	OK	65.1706	30.4535	-2.1909	5e-05	0.000552386	yes	2.14	1.09761
TCONS_00000725	XLOC_000576	rumB	CP001363.1:954164-955295	SDs	WTs	OK	49.1132	22.9249	-2.22421	0.00025	0.00225254	yes	2.14235	1.0992
TCONS_00003716	XLOC_002942	ynfI	CP001363.1:1582251-1582866	SDs	WTs	OK	145.511	67.6861	-2.20483	0.0001	0.00103801	yes	2.14979	1.1042
TCONS_00000769	XLOC_000610	ycaI	CP001363.1:1026486-1028757	SDs	WTs	OK	23.697	11.0209	-2.30462	0.00015	0.00146024	yes	2.15019	1.10446
TCONS_00004062	XLOC_003230	STM14_2433	CP001363.1:2098339-2099826	SDs	WTs	OK	56.012	26.0385	-1.94853	0.00065	0.00503821	yes	2.15112	1.10509
TCONS_00000031	XLOC_000026	STM14_5586	CP001362.1:53350-53674	SDs	WTs	OK	28.9217	13.4448	-2.01625	0.0007	0.00537104	yes	2.15114	1.1051
TCONS_00004684	XLOC_003676	mltB	CP001363.1:2997209-2998289	SDs	WTs	OK	190.08	88.0481	-2.16461	0.00045	0.00370937	yes	2.15882	1.11024
TCONS_00001559	XLOC_001218	yehV	CP001363.1:2307920-2308652	SDs	WTs	OK	431.162	199.433	-2.13554	0.0004	0.00337025	yes	2.16194	1.11233
TCONS_00002211	XLOC_001748	yrfG	CP001363.1:3666278-3666947	SDs	WTs	OK	245.675	113.614	-2.23599	0.0002	0.00185864	yes	2.16237	1.11261
TCONS_00002680	XLOC_002114	dinF	CP001363.1:4473576-4475012	SDs	WTs	OK	91.9982	42.5072	-2.21595	0.00025	0.00225254	yes	2.1643	1.1139
TCONS_00002397	XLOC_001894	torS	CP001363.1:4040143-4042879	SDs	WTs	OK	34.9906	16.1667	-2.24221	0.00015	0.00146024	yes	2.16436	1.11394
TCONS_00005332	XLOC_004164	rfaZ	CP001363.1:3924498-3925308	SDs	WTs	OK	239.822	110.793	-2.23342	5e-05	0.000552386	yes	2.1646	1.1141
TCONS_00005311	XLOC_004145	bax	CP001363.1:3863081-3866249	SDs	WTs	OK	618.364	285.419	-1.85784	0.0016	0.010717	yes	2.16651	1.11537
TCONS_00003224	XLOC_002554	ybeF	CP001363.1:696528-697482	SDs	WTs	OK	278.027	128.194	-2.05944	0.0004	0.00337025	yes	2.1688	1.1169
TCONS_00000176	XLOC_000136	folA	CP001363.1:101550-102030	SDs	WTs	OK	285.942	131.764	-2.24926	0.00015	0.00146024	yes	2.17011	1.11777
TCONS_00005075	XLOC_003962	STM14_4050	CP001363.1:3539173-3540455	SDs	WTs	OK	97.0178	44.6994	-1.59583	0.00765	0.0386126	yes	2.17045	1.11799
TCONS_00000891	XLOC_000695	ycdZ	CP001363.1:1185617-1186148	SDs	WTs	OK	1459.15	671.906	-2.0303	0.00055	0.00436475	yes	2.17166	1.1188
TCONS_00002262	XLOC_001789	pitA	CP001363.1:3772193-3773690	SDs	WTs	OK	262.864	121.03	-2.05295	0.00075	0.00571352	yes	2.17189	1.11895
TCONS_00004251	XLOC_003347	lysP	CP001363.1:2350440-2351910	SDs	WTs	OK	143.122	65.8224	-2.18891	0.0002	0.00185864	yes	2.17437	1.12059
TCONS_00000178	XLOC_000138	STM14_0119	CP001363.1:117527-117947	SDs	WTs	OK	18.3636	8.43143	-2.0556	0.0003	0.0026318	yes	2.17799	1.123
TCONS_00003772	XLOC_002987	smvA	CP001363.1:1666786-1668274	SDs	WTs	OK	129.071	59.2112	-2.1965	0.00035	0.00300121	yes	2.17984	1.12422
TCONS_00004859	XLOC_003788	prfB	CP001363.1:3219884-3220961	SDs	WTs	OK	379.732	174.063	-2.06384	0.00035	0.00300121	yes	2.18158	1.12537
TCONS_00002423	XLOC_001912	trkD	CP001363.1:4103286-4105155	SDs	WTs	OK	124.905	57.1885	-2.15281	0.0003	0.0026318	yes	2.18409	1.12703
TCONS_00005700	XLOC_004439	dcuA	CP001363.1:4582359-4583661	SDs	WTs	OK	520.655	237.992	-1.84279	0.0015	0.0101752	yes	2.1877	1.12941
TCONS_00000411	XLOC_000329	proY	CP001363.1:455344-456715	SDs	WTs	OK	57.3552	26.1992	-2.27726	5e-05	0.000552386	yes	2.1892	1.1304
TCONS_00002639	XLOC_002078	yjaG	CP001363.1:4399512-4400103	SDs	WTs	OK	382.625	174.752	-2.25624	0.00015	0.00146024	yes	2.18953	1.13062
TCONS_00003612	XLOC_002864	STM14_1623	CP001363.1:1425397-1425562	SDs	WTs	OK	105.176	47.8848	-1.68832	0.0042	0.0241523	yes	2.19644	1.13517
TCONS_00001389	XLOC_001095	STM14_2230	CP001363.1:1950042-1951416	SDs	WTs	OK	51.4736	23.3411	-2.31262	0.0001	0.00103801	yes	2.20528	1.14096
TCONS_00005092	XLOC_003976	envR	CP001363.1:3573926-3574589	SDs	WTs	OK	3.35982	1.5229	-1.72208	0.00525	0.0288209	yes	2.2062	1.14156
TCONS_00002354	XLOC_001860	gmk	CP001363.1:3946789-3947413	SDs	WTs	OK	389.467	176.375	-2.24994	5e-05	0.000552386	yes	2.20818	1.14286
TCONS_00005160	XLOC_004034	ppiA	CP001363.1:3635080-3635653	SDs	WTs	OK	250.973	113.17	-2.2666	0.0002	0.00185864	yes	2.21766	1.14904
TCONS_00002737	XLOC_002155	STM14_5195	CP001363.1:4578829-4579388	SDs	WTs	OK	72.7201	32.7332	-2.0184	0.00045	0.00370937	yes	2.2216	1.1516
TCONS_00004135	XLOC_003270	yeeA	CP001363.1:2185779-2186838	SDs	WTs	OK	344.271	154.88	-2.20297	0.00015	0.00146024	yes	2.22282	1.15239
TCONS_00003043	XLOC_002409	STM14_0313	CP001363.1:305364-306420	SDs	WTs	OK	26.9047	12.0877	-2.45384	5e-05	0.000552386	yes	2.22579	1.15432
TCONS_00002087	XLOC_001641	ygjQ	CP001363.1:3408477-3409170	SDs	WTs	OK	22.681	10.1599	-2.31027	0.0001	0.00103801	yes	2.2324	1.1586
TCONS_00002405	XLOC_001900	rpmH	CP001363.1:4059377-4059518	SDs	WTs	OK	733.887	328.162	-2.16113	0.0002	0.00185864	yes	2.23636	1.16115
TCONS_00000415	XLOC_000333	tgt	CP001363.1:461513-462641	SDs	WTs	OK	184.546	82.4878	-2.27007	0.00025	0.00225254	yes	2.23725	1.16173
TCONS_00004266	XLOC_003360	bcr	CP001363.1:2373809-2375226	SDs	WTs	OK	85.4081	38.1616	-2.13786	0.0003	0.0026318	yes	2.23806	1.16225
TCONS_00000557	XLOC_000444	tatE	CP001363.1:694968-695272	SDs	WTs	OK	572.312	255.266	-2.29699	5e-05	0.000552386	yes	2.24202	1.1648
TCONS_00003735	XLOC_002959	marA	CP001363.1:1607070-1607454	SDs	WTs	OK	112.089	49.9023	-2.33826	0.0001	0.00103801	yes	2.24617	1.16747
TCONS_00005687	XLOC_004428	STM14_5182	CP001363.1:4570009-4571410	SDs	WTs	OK	24.91	11.078	-2.39492	0.0001	0.00103801	yes	2.2486	1.16903
TCONS_00002389	XLOC_001887	dsdX	CP001363.1:4016789-4018127	SDs	WTs	OK	37.7386	16.7676	-2.44048	5e-05	0.000552386	yes	2.25069	1.17036
TCONS_00002993	XLOC_002371	STM14_0191	CP001363.1:189219-190062	SDs	WTs	OK	599.294	266.219	-2.14635	0.00025	0.00225254	yes	2.25113	1.17065
TCONS_00005611	XLOC_004379	STM14_5045	CP001363.1:4431312-4432185	SDs	WTs	OK	17.2237	7.64163	-2.33952	5e-05	0.000552386	yes	2.25393	1.17244
TCONS_00002723	XLOC_002143	proP	CP001363.1:4544511-4546014	SDs	WTs	OK	380.313	168.195	-2.12359	0.0005	0.00402799	yes	2.26114	1.17705
TCONS_00000750	XLOC_000595	serS	CP001363.1:1002150-1003443	SDs	WTs	OK	746.985	330.279	-1.9909	0.0005	0.00402799	yes	2.26168	1.17739
TCONS_00004279	XLOC_003372	STM14_2767	CP001363.1:2391119-2392109	SDs	WTs	OK	24.2505	10.7172	-2.49644	5e-05	0.000552386	yes	2.26276	1.17809
TCONS_00001085	XLOC_000842	ydiY	CP001363.1:1416286-1417045	SDs	WTs	OK	79.9027	35.3093	-2.33678	0.0001	0.00103801	yes	2.26294	1.1782
TCONS_00004661	XLOC_003658	ygaC	CP001363.1:2969043-2969494	SDs	WTs	OK	562.565	248.319	-2.32456	0.0001	0.00103801	yes	2.26549	1.17983
TCONS_00004203	XLOC_003318	STM14_2649	CP001363.1:2293496-2293682	SDs	WTs	OK	74.9431	33.0562	-1.88662	0.0019	0.0123234	yes	2.26714	1.18087
TCONS_00003506	XLOC_002775	yceL	CP001363.1:1209223-1210432	SDs	WTs	OK	49.3915	21.7742	-2.43518	5e-05	0.000552386	yes	2.26835	1.18164
TCONS_00001876	XLOC_001477	STM14_3395	CP001363.1:2979674-2980859	SDs	WTs	OK	59.6631	26.2978	-2.37455	0.00015	0.00146024	yes	2.26875	1.1819
TCONS_00002485	XLOC_001960	recQ	CP001363.1:4176248-4178096	SDs	WTs	OK	218.149	95.9916	-2.21384	5e-05	0.000552386	yes	2.27258	1.18433
TCONS_00002157	XLOC_001700	yhcN	CP001363.1:3542761-3543025	SDs	WTs	OK	350.528	154.148	-2.42141	5e-05	0.000552386	yes	2.27397	1.18521
TCONS_00000587	XLOC_000467	phrB	CP001363.1:775274-776696	SDs	WTs	OK	116.472	51.2087	-2.32011	5e-05	0.000552386	yes	2.27446	1.18552
TCONS_00004363	XLOC_003437	hisM	CP001363.1:2514469-2515860	SDs	WTs	OK	159.483	70.0649	-1.5438	0.00765	0.0386126	yes	2.27622	1.18664
TCONS_00005814	XLOC_004525	yjiO	CP001363.1:4784874-4786116	SDs	WTs	OK	62.4774	27.4239	-2.3867	5e-05	0.000552386	yes	2.27821	1.1879
TCONS_00003684	XLOC_002923	STM14_1761	CP001363.1:1546023-1546185	SDs	WTs	OK	448.793	196.597	-2.30595	0.0001	0.00103801	yes	2.28281	1.19081
TCONS_00005061	XLOC_003950	sspB	CP001363.1:3523942-3524443	SDs	WTs	OK	395.905	173.384	-2.33133	5e-05	0.000552386	yes	2.2834	1.19118
TCONS_00003301	XLOC_002615	galM	CP001363.1:837678-839861	SDs	WTs	OK	350.176	153.268	-1.56088	0.00745	0.0379266	yes	2.28473	1.19202
TCONS_00002231	XLOC_001766	glpD	CP001363.1:3702428-3703937	SDs	WTs	OK	2364.55	1032.57	-1.75241	0.00175	0.0116049	yes	2.28997	1.19533
TCONS_00004704	XLOC_003689	hycA	CP001363.1:3019361-3019823	SDs	WTs	OK	4.79309	2.08822	-1.67911	0.0051	0.0280553	yes	2.2953	1.19868
TCONS_00005783	XLOC_004501	idnR	CP001363.1:4737563-4738562	SDs	WTs	OK	82.2921	35.818	-2.30713	0.00015	0.00146024	yes	2.29751	1.20007
TCONS_00002956	XLOC_002341	STM14_0113	CP001363.1:108891-109053	SDs	WTs	OK	608.869	264.571	-2.41347	0.00015	0.00146024	yes	2.30134	1.20248
TCONS_00000076	XLOC_000054	orf6	CP001362.1:8546-9422	SDs	WTs	OK	1403.82	609.297	-2.05265	0.00035	0.00300121	yes	2.304	1.20414
TCONS_00004474	XLOC_003523	STM14_3068	CP001363.1:2670136-2672350	SDs	WTs	OK	47.9451	20.7951	-2.36497	0.00015	0.00146024	yes	2.3056	1.20514
TCONS_00004477	XLOC_003526	STM14_3072	CP001363.1:2673032-2673269	SDs	WTs	OK	605.318	261.936	-2.47077	5e-05	0.000552386	yes	2.31094	1.20848
TCONS_00000718	XLOC_000570	rimK	CP001363.1:947612-948515	SDs	WTs	OK	82.4132	35.6406	-2.5209	5e-05	0.000552386	yes	2.31234	1.20935
TCONS_00004208	XLOC_003323	stcA	CP001363.1:2298649-2299180	SDs	WTs	OK	139.456	60.2817	-2.18314	0.0001	0.00103801	yes	2.31341	1.21002
TCONS_00001603	XLOC_001250	yejL	CP001363.1:2380213-2380441	SDs	WTs	OK	398.724	172.222	-2.49836	5e-05	0.000552386	yes	2.31517	1.21112
TCONS_00003536	XLOC_002799	ymfC	CP001363.1:1282095-1283087	SDs	WTs	OK	196.938	85.0462	-2.19743	0.0002	0.00185864	yes	2.31566	1.21142
TCONS_00005848	XLOC_004555	STM14_5495	CP001363.1:4843243-4843933	SDs	WTs	OK	193.142	83.3761	-2.39063	0.00015	0.00146024	yes	2.31652	1.21196
TCONS_00005852	XLOC_004559	yjjX	CP001363.1:4854290-4854806	SDs	WTs	OK	98.2196	42.3717	-2.53174	5e-05	0.000552386	yes	2.31805	1.21291
TCONS_00005052	XLOC_003943	yhcC	CP001363.1:3506817-3507747	SDs	WTs	OK	31.6049	13.6287	-2.45711	0.0001	0.00103801	yes	2.319	1.2135
TCONS_00003682	XLOC_002921	ydgK	CP001363.1:1544981-1545422	SDs	WTs	OK	386.977	166.119	-2.40449	0.00015	0.00146024	yes	2.32952	1.22003
TCONS_00005157	XLOC_004032	pabA	CP001363.1:3633617-3634181	SDs	WTs	OK	196.538	84.2341	-2.51014	0.0001	0.00103801	yes	2.33324	1.22233
TCONS_00005818	XLOC_004529	STM14_5433	CP001363.1:4789104-4789806	SDs	WTs	OK	2.44542	1.04783	-1.65029	0.0084	0.0414935	yes	2.33379	1.22268
TCONS_00001452	XLOC_001147	yedE	CP001363.1:2065146-2066642	SDs	WTs	OK	38.5923	16.524	-2.35653	0.00015	0.00146024	yes	2.33553	1.22375
TCONS_00000753	XLOC_000598	dmsC	CP001363.1:1006753-1007617	SDs	WTs	OK	86.4972	36.9363	-2.09649	0.00045	0.00370937	yes	2.34179	1.22761
TCONS_00000951	XLOC_000747	pepT	CP001363.1:1271579-1272809	SDs	WTs	OK	242.851	103.499	-2.33329	5e-05	0.000552386	yes	2.34641	1.23045
TCONS_00004982	XLOC_003882	folB	CP001363.1:3389738-3390101	SDs	WTs	OK	76.8109	32.6939	-2.42177	5e-05	0.000552386	yes	2.3494	1.23229
TCONS_00005554	XLOC_004334	glpK	CP001363.1:4307926-4309435	SDs	WTs	OK	498.711	211.831	-2.11644	0.00025	0.00225254	yes	2.35429	1.23529
TCONS_00005064	XLOC_003953	rpsI	CP001363.1:3526301-3526694	SDs	WTs	OK	1194.18	505.787	-2.30167	0.0001	0.00103801	yes	2.36103	1.23942
TCONS_00004171	XLOC_003300	wcaJ	CP001363.1:2237123-2238518	SDs	WTs	OK	7.85311	3.3239	-2.53678	5e-05	0.000552386	yes	2.36262	1.24039
TCONS_00003765	XLOC_002981	STM14_1884	CP001363.1:1652606-1653392	SDs	WTs	OK	176.274	74.5485	-2.33255	0.00015	0.00146024	yes	2.36455	1.24157
TCONS_00005845	XLOC_004552	stjB	CP001363.1:4838730-4841708	SDs	WTs	OK	46.8931	19.8074	-2.00718	0.00065	0.00503821	yes	2.36745	1.24334
TCONS_00001713	XLOC_001340	acrD	CP001363.1:2645095-2648312	SDs	WTs	OK	48.3781	20.3544	-2.44213	0.0001	0.00103801	yes	2.37679	1.24901
TCONS_00002347	XLOC_001856	yicC	CP001363.1:3941212-3942076	SDs	WTs	OK	294.151	123.72	-2.44446	5e-05	0.000552386	yes	2.37755	1.24948
TCONS_00001969	XLOC_001548	STM14_3650	CP001363.1:3202331-3203561	SDs	WTs	OK	33.1614	13.9226	-2.4721	5e-05	0.000552386	yes	2.38184	1.25208
TCONS_00005037	XLOC_003931	obgE	CP001363.1:3483982-3485286	SDs	WTs	OK	238.509	100.038	-2.37502	5e-05	0.000552386	yes	2.38418	1.2535
TCONS_00003095	XLOC_002449	yajB	CP001363.1:459577-460159	SDs	WTs	OK	138.697	58.1295	-2.56717	5e-05	0.000552386	yes	2.386	1.25459
TCONS_00004954	XLOC_003859	exbB	CP001363.1:3338259-3340433	SDs	WTs	OK	785.476	328.841	-1.99296	0.0008	0.00604255	yes	2.38862	1.25618
TCONS_00001183	XLOC_000920	bioD_2	CP001363.1:1576424-1578329	SDs	WTs	OK	488.489	204.381	-2.06855	0.00045	0.00370937	yes	2.39009	1.25706
TCONS_00001558	XLOC_001217	STM14_2660	CP001363.1:2304195-2304726	SDs	WTs	OK	59.3588	24.7884	-2.59832	5e-05	0.000552386	yes	2.39462	1.2598
TCONS_00005843	XLOC_004551	yjjI	CP001363.1:4831618-4834120	SDs	WTs	OK	93.1176	38.7957	-2.06541	0.00045	0.00370937	yes	2.4002	1.26316
TCONS_00003590	XLOC_002843	yeaD	CP001363.1:1377450-1378511	SDs	WTs	OK	235.25	97.9275	-2.38976	5e-05	0.000552386	yes	2.40229	1.26441
TCONS_00005487	XLOC_004281	rhtB	CP001363.1:4178819-4179440	SDs	WTs	OK	48.4658	20.1058	-2.56877	5e-05	0.000552386	yes	2.41054	1.26936
TCONS_00003936	XLOC_003123	rrmA	CP001363.1:1943494-1944921	SDs	WTs	OK	59.062	24.4322	-2.04561	0.00055	0.00436475	yes	2.41738	1.27345
TCONS_00002154	XLOC_001697	degS	CP001363.1:3530772-3531843	SDs	WTs	OK	190.9	78.859	-2.47135	5e-05	0.000552386	yes	2.42078	1.27547
TCONS_00004089	XLOC_003244	STM14_2460	CP001363.1:2117453-2117798	SDs	WTs	OK	86.0929	35.5286	-2.63799	5e-05	0.000552386	yes	2.4232	1.27691
TCONS_00002259	XLOC_001786	acpT	CP001363.1:3764370-3764949	SDs	WTs	OK	241.089	99.0717	-2.5812	5e-05	0.000552386	yes	2.43348	1.28302
TCONS_00004484	XLOC_003532	ratA	CP001363.1:2693426-2699024	SDs	WTs	OK	71.4138	29.3101	-2.39908	5e-05	0.000552386	yes	2.43649	1.2848
TCONS_00005066	XLOC_003955	yhcM	CP001363.1:3527440-3528565	SDs	WTs	OK	102.467	41.964	-2.57117	5e-05	0.000552386	yes	2.44178	1.28794
TCONS_00003900	XLOC_003095	prfA	CP001363.1:1882800-1885102	SDs	WTs	OK	294.417	119.943	-2.05314	0.0007	0.00537104	yes	2.45464	1.29551
TCONS_00003736	XLOC_002960	marR	CP001363.1:1607473-1607908	SDs	WTs	OK	89.5839	36.4584	-2.58451	5e-05	0.000552386	yes	2.45715	1.29699
TCONS_00005757	XLOC_004482	nrdD	CP001363.1:4705385-4707524	SDs	WTs	OK	164.232	66.8335	-2.37938	0.0001	0.00103801	yes	2.45733	1.29709
TCONS_00002144	XLOC_001689	yrbL	CP001363.1:3502075-3502708	SDs	WTs	OK	1024.09	415.612	-2.28468	0.00015	0.00146024	yes	2.46405	1.30103
TCONS_00001929	XLOC_001512	ptpS	CP001363.1:3113109-3113472	SDs	WTs	OK	108.744	44.1008	-2.66492	5e-05	0.000552386	yes	2.46581	1.30206
TCONS_00001814	XLOC_001427	STM14_3304	CP001363.1:2899685-2900279	SDs	WTs	OK	58.8104	23.8411	-2.60655	5e-05	0.000552386	yes	2.46677	1.30262
TCONS_00001973	XLOC_001552	STM14_3670	CP001363.1:3217518-3217686	SDs	WTs	OK	85.0237	34.4169	-1.88594	0.0023	0.0146501	yes	2.47041	1.30475
TCONS_00003700	XLOC_002931	ydgI	CP001363.1:1562520-1564087	SDs	WTs	OK	17.7376	7.17529	-2.1882	0.00045	0.00370937	yes	2.47204	1.3057
TCONS_00003801	XLOC_003013	STM14_1963	CP001363.1:1721678-1723187	SDs	WTs	OK	250.84	101.187	-2.45072	5e-05	0.000552386	yes	2.47897	1.30974
TCONS_00005533	XLOC_004317	STM14_4863	CP001363.1:4267079-4268644	SDs	WTs	OK	150.205	60.3936	-2.256	0.00015	0.00146024	yes	2.4871	1.31447
TCONS_00002395	XLOC_001892	yidQ	CP001363.1:4024327-4024663	SDs	WTs	OK	737.789	296.549	-2.64688	5e-05	0.000552386	yes	2.48792	1.31494
TCONS_00005360	XLOC_004188	marT	CP001363.1:3971889-3972678	SDs	WTs	OK	188.679	75.6591	-2.63047	5e-05	0.000552386	yes	2.4938	1.31835
TCONS_00000724	XLOC_000575	ybjO	CP001363.1:953648-954122	SDs	WTs	OK	101.779	40.7981	-2.77988	5e-05	0.000552386	yes	2.4947	1.31887
TCONS_00001480	XLOC_001166	STM14_2477	CP001363.1:2128982-2129522	SDs	WTs	OK	206.634	82.8206	-2.68736	5e-05	0.000552386	yes	2.49496	1.31902
TCONS_00004257	XLOC_003352	fruF	CP001363.1:2356838-2358907	SDs	WTs	OK	1328.75	531.568	-2.01782	0.0005	0.00402799	yes	2.49968	1.32174
TCONS_00000919	XLOC_000720	STM14_1358	CP001363.1:1229810-1230185	SDs	WTs	OK	845.061	338.035	-2.63943	5e-05	0.000552386	yes	2.49992	1.32188
TCONS_00003400	XLOC_002689	ycaO	CP001363.1:1017058-1018819	SDs	WTs	OK	71.0984	28.2718	-2.55476	5e-05	0.000552386	yes	2.51482	1.33045
TCONS_00003082	XLOC_002440	ddl_1	CP001363.1:434235-435330	SDs	WTs	OK	235.836	93.7784	-2.58027	5e-05	0.000552386	yes	2.51482	1.33046
TCONS_00002544	XLOC_002003	yiiG	CP001363.1:4263946-4265130	SDs	WTs	OK	3.17303	1.26154	-2.23267	0.00025	0.00225254	yes	2.5152	1.33068
TCONS_00001960	XLOC_001539	ygdQ	CP001363.1:3183984-3184780	SDs	WTs	OK	161.553	64.0328	-2.67	5e-05	0.000552386	yes	2.52297	1.33512
TCONS_00003228	XLOC_002558	dacA	CP001363.1:698896-700108	SDs	WTs	OK	208.655	82.6636	-2.57412	5e-05	0.000552386	yes	2.52415	1.3358
TCONS_00005668	XLOC_004413	yjcO	CP001363.1:4538025-4541039	SDs	WTs	OK	42.5765	16.8372	-1.60266	0.00705	0.0364125	yes	2.52872	1.33841
TCONS_00000770	XLOC_000611	msbA	CP001363.1:1028793-1031516	SDs	WTs	OK	169.506	66.8629	-2.17857	0.0003	0.0026318	yes	2.53513	1.34206
TCONS_00000868	XLOC_000679	scsB	CP001363.1:1158908-1161911	SDs	WTs	OK	11.6278	4.58496	-2.12547	0.00025	0.00225254	yes	2.53607	1.3426
TCONS_00003275	XLOC_002593	fldA	CP001363.1:757624-758254	SDs	WTs	OK	733.84	289.161	-2.52723	5e-05	0.000552386	yes	2.53782	1.34359
TCONS_00003128	XLOC_002479	maa	CP001363.1:528094-528646	SDs	WTs	OK	617.377	242.66	-2.55485	5e-05	0.000552386	yes	2.54421	1.34722
TCONS_00000019	XLOC_000017	STM14_5565	CP001362.1:32920-33958	SDs	WTs	OK	53.7925	21.0927	-2.72017	5e-05	0.000552386	yes	2.55029	1.35066
TCONS_00002343	XLOC_001853	dfp	CP001363.1:3937212-3938869	SDs	WTs	OK	177.676	69.6522	-1.89163	0.0015	0.0101752	yes	2.5509	1.35101
TCONS_00004053	XLOC_003224	umuD	CP001363.1:2092567-2092987	SDs	WTs	OK	162.461	63.4091	-2.87098	5e-05	0.000552386	yes	2.56211	1.35733
TCONS_00001398	XLOC_001102	STM14_2247	CP001363.1:1964822-1965218	SDs	WTs	OK	59.3424	23.1528	-2.73816	5e-05	0.000552386	yes	2.56308	1.35788
TCONS_00001746	XLOC_001368	cadC	CP001363.1:2748183-2749728	SDs	WTs	OK	162.803	63.4463	-2.60359	5e-05	0.000552386	yes	2.566	1.35952
TCONS_00001602	XLOC_001249	rplY	CP001363.1:2377985-2378999	SDs	WTs	OK	823.571	320.071	-1.9019	0.00195	0.012617	yes	2.57309	1.3635
TCONS_00002240	XLOC_001773	STM14_4272	CP001363.1:3730067-3731282	SDs	WTs	OK	80.0148	31.0682	-2.61713	5e-05	0.000552386	yes	2.57546	1.36483
TCONS_00003060	XLOC_002423	STM14_0381	CP001363.1:369881-371314	SDs	WTs	OK	39.0587	15.1596	-2.68298	5e-05	0.000552386	yes	2.5765	1.36541
TCONS_00005797	XLOC_004512	yeeN	CP001363.1:4765497-4766214	SDs	WTs	OK	275.823	106.912	-2.70209	5e-05	0.000552386	yes	2.57991	1.36732
TCONS_00004364	XLOC_003437	hisQ	CP001363.1:2514469-2515860	SDs	WTs	OK	191.956	74.3068	-1.90985	0.00185	0.0120874	yes	2.58329	1.36921
TCONS_00005650	XLOC_004403	yjcB	CP001363.1:4515078-4515360	SDs	WTs	OK	48.9255	18.8769	-2.5113	0.0001	0.00103801	yes	2.59182	1.37396
TCONS_00000344	XLOC_000275	STM14_0384	CP001363.1:371988-373326	SDs	WTs	OK	12.4675	4.80458	-2.61647	5e-05	0.000552386	yes	2.59492	1.37569
TCONS_00001622	XLOC_001266	ubiG	CP001363.1:2431868-2432597	SDs	WTs	OK	575.73	221.532	-2.57832	5e-05	0.000552386	yes	2.59886	1.37788
TCONS_00003222	XLOC_002552	lipA	CP001363.1:695357-696323	SDs	WTs	OK	555.7	213.77	-2.49118	5e-05	0.000552386	yes	2.59952	1.37825
TCONS_00003256	XLOC_002575	STM14_0783	CP001363.1:737793-738369	SDs	WTs	OK	145.174	55.8297	-2.86542	5e-05	0.000552386	yes	2.6003	1.37868
TCONS_00003571	XLOC_002828	STM14_1520	CP001363.1:1353964-1355098	SDs	WTs	OK	101.218	38.8507	-2.73509	5e-05	0.000552386	yes	2.60531	1.38145
TCONS_00001826	XLOC_001437	STM14_3319	CP001363.1:2912633-2913836	SDs	WTs	OK	51.5301	19.7751	-2.80266	5e-05	0.000552386	yes	2.60581	1.38173
TCONS_00002256	XLOC_001783	yhhQ	CP001363.1:3760621-3761287	SDs	WTs	OK	41.3351	15.8572	-2.74766	5e-05	0.000552386	yes	2.60671	1.38223
TCONS_00001468	XLOC_001155	rcsA	CP001363.1:2078831-2079455	SDs	WTs	OK	24.4611	9.38239	-2.77444	5e-05	0.000552386	yes	2.60713	1.38246
TCONS_00004504	XLOC_003545	pbpC	CP001363.1:2716998-2719314	SDs	WTs	OK	56.6576	21.7293	-2.73836	5e-05	0.000552386	yes	2.60743	1.38263
TCONS_00001919	XLOC_001503	pphB	CP001363.1:3069007-3069664	SDs	WTs	OK	37.4279	14.3096	-2.83736	5e-05	0.000552386	yes	2.61558	1.38713
TCONS_00002187	XLOC_001727	sun	CP001363.1:3592317-3593607	SDs	WTs	OK	188.186	71.9354	-2.65996	5e-05	0.000552386	yes	2.61604	1.38739
TCONS_00001098	XLOC_000854	btuC	CP001363.1:1429546-1430527	SDs	WTs	OK	42.2243	16.1134	-2.84578	5e-05	0.000552386	yes	2.62045	1.38981
TCONS_00003665	XLOC_002909	rnt	CP001363.1:1521677-1522325	SDs	WTs	OK	192.93	73.4301	-2.77709	5e-05	0.000552386	yes	2.6274	1.39363
TCONS_00003855	XLOC_003060	yciM	CP001363.1:1812203-1813373	SDs	WTs	OK	361.563	137.259	-2.59512	5e-05	0.000552386	yes	2.63417	1.39735
TCONS_00002587	XLOC_002040	frwC	CP001363.1:4340771-4341965	SDs	WTs	OK	20.1444	7.64448	-2.94058	5e-05	0.000552386	yes	2.63516	1.39789
TCONS_00002164	XLOC_001707	STM14_4075	CP001363.1:3563866-3563971	SDs	WTs	OK	1373.48	520.359	-1.79791	0.0059	0.0315437	yes	2.63949	1.40026
TCONS_00002584	XLOC_002037	katG	CP001363.1:4333167-4335348	SDs	WTs	OK	2985.07	1130.88	-1.95124	0.0004	0.00337025	yes	2.6396	1.40032
TCONS_00001032	XLOC_000801	STM14_1527	CP001363.1:1358165-1359201	SDs	WTs	OK	182.41	68.8335	-2.40527	0.0001	0.00103801	yes	2.65002	1.406
TCONS_00005765	XLOC_004487	pyrI	CP001363.1:4716328-4716790	SDs	WTs	OK	73.2052	27.5024	-2.71599	5e-05	0.000552386	yes	2.66177	1.41239
TCONS_00004899	XLOC_003821	yqgD	CP001363.1:3270458-3270758	SDs	WTs	OK	9.5787	3.57621	-1.78799	0.00435	0.0247476	yes	2.67845	1.4214
TCONS_00005062	XLOC_003951	sspA	CP001363.1:3524448-3525205	SDs	WTs	OK	1031.13	384.261	-2.52694	5e-05	0.000552386	yes	2.68341	1.42407
TCONS_00003163	XLOC_002507	lpxH	CP001363.1:598436-599159	SDs	WTs	OK	118.032	43.8853	-2.84024	5e-05	0.000552386	yes	2.68956	1.42737
TCONS_00001628	XLOC_001271	glpA	CP001363.1:2441788-2445853	SDs	WTs	OK	874.233	324.645	-2.15767	0.00045	0.00370937	yes	2.69289	1.42915
TCONS_00002984	XLOC_002363	ppdD	CP001363.1:168426-168864	SDs	WTs	OK	11.3372	4.20991	-2.39076	0.00015	0.00146024	yes	2.69298	1.4292
TCONS_00005574	XLOC_004352	ptsA	CP001363.1:4338075-4340577	SDs	WTs	OK	68.858	25.3805	-2.89889	5e-05	0.000552386	yes	2.71303	1.4399
TCONS_00003781	XLOC_002995	yncC	CP001363.1:1686073-1686739	SDs	WTs	OK	52.6802	19.3946	-2.81503	5e-05	0.000552386	yes	2.71623	1.44161
TCONS_00003937	XLOC_003124	STM14_2218	CP001363.1:1944986-1946732	SDs	WTs	OK	48.4281	17.8269	-2.84201	5e-05	0.000552386	yes	2.71657	1.44179
TCONS_00000444	XLOC_000360	cypD	CP001363.1:509360-511756	SDs	WTs	OK	271.869	99.9265	-2.50085	5e-05	0.000552386	yes	2.72069	1.44397
TCONS_00000397	XLOC_000319	yaiC	CP001363.1:438821-439934	SDs	WTs	OK	211.501	77.408	-2.74985	5e-05	0.000552386	yes	2.73229	1.45011
TCONS_00004423	XLOC_003486	STM14_2987	CP001363.1:2595761-2596094	SDs	WTs	OK	1137.54	416.051	-2.12	0.00045	0.00370937	yes	2.73414	1.45108
TCONS_00002404	XLOC_001899	STM14_4633	CP001363.1:4059078-4059237	SDs	WTs	OK	142.826	52.2255	-2.22763	0.00065	0.00503821	yes	2.73479	1.45143
TCONS_00002387	XLOC_001885	STM14_4585	CP001363.1:4012344-4013178	SDs	WTs	OK	28.9784	10.5375	-2.94115	5e-05	0.000552386	yes	2.75003	1.45945
TCONS_00003302	XLOC_002615	galK	CP001363.1:837678-839861	SDs	WTs	OK	317.927	115.522	-1.8519	0.0016	0.010717	yes	2.75209	1.46053
TCONS_00000852	XLOC_000669	orfX	CP001363.1:1138591-1138762	SDs	WTs	OK	1584.13	575.319	-2.82146	5e-05	0.000552386	yes	2.75348	1.46126
TCONS_00005436	XLOC_004237	yieG	CP001363.1:4071426-4072890	SDs	WTs	OK	53.7053	19.4807	-2.9338	5e-05	0.000552386	yes	2.75685	1.46302
TCONS_00000205	XLOC_000157	mutT	CP001363.1:162258-162654	SDs	WTs	OK	156.712	56.7367	-3.11461	5e-05	0.000552386	yes	2.76209	1.46576
TCONS_00001214	XLOC_000947	yddX	CP001363.1:1655157-1655373	SDs	WTs	OK	294.556	106.606	-2.61296	5e-05	0.000552386	yes	2.76303	1.46625
TCONS_00003338	XLOC_002639	ybiP	CP001363.1:901163-902744	SDs	WTs	OK	57.8534	20.8688	-2.83596	5e-05	0.000552386	yes	2.77224	1.47105
TCONS_00005276	XLOC_004119	dppB	CP001363.1:3826946-3827966	SDs	WTs	OK	448.666	161.828	-2.78387	5e-05	0.000552386	yes	2.77249	1.47118
TCONS_00005795	XLOC_004510	STM14_5395	CP001363.1:4763470-4764672	SDs	WTs	OK	191.161	68.9231	-2.07217	0.00065	0.00503821	yes	2.77354	1.47173
TCONS_00003335	XLOC_002637	ybiF	CP001363.1:899344-900232	SDs	WTs	OK	74.303	26.7603	-2.9956	5e-05	0.000552386	yes	2.77661	1.47333
TCONS_00003303	XLOC_002616	galT	CP001363.1:839863-840910	SDs	WTs	OK	314.136	113.05	-2.86227	5e-05	0.000552386	yes	2.77874	1.47443
TCONS_00000258	XLOC_000198	STM14_0262	CP001363.1:259829-260033	SDs	WTs	OK	247.211	88.8701	-2.84103	5e-05	0.000552386	yes	2.78171	1.47597
TCONS_00003931	XLOC_003119	yeaZ	CP001363.1:1929166-1929862	SDs	WTs	OK	194.509	69.8675	-2.87739	5e-05	0.000552386	yes	2.78397	1.47714
TCONS_00002795	XLOC_002202	fklB	CP001363.1:4646650-4647382	SDs	WTs	OK	156.623	55.9608	-2.99662	5e-05	0.000552386	yes	2.7988	1.48481
TCONS_00001810	XLOC_001423	STM14_3299	CP001363.1:2893035-2896622	SDs	WTs	OK	37.741	13.4783	-1.60396	0.00765	0.0386126	yes	2.80013	1.48549
TCONS_00004759	XLOC_003723	ftsB	CP001363.1:3091710-3092120	SDs	WTs	OK	339.098	120.987	-2.96222	5e-05	0.000552386	yes	2.80276	1.48685
TCONS_00001478	XLOC_001164	STM14_2475	CP001363.1:2127427-2127961	SDs	WTs	OK	1998.53	711.882	-2.66591	5e-05	0.000552386	yes	2.80739	1.48923
TCONS_00001385	XLOC_001091	yebN	CP001363.1:1943494-1944921	SDs	WTs	OK	43.029	15.3164	-1.58185	0.0103	0.0481541	yes	2.80934	1.49023
TCONS_00000749	XLOC_000594	STM14_1087	CP001363.1:1001940-1002111	SDs	WTs	OK	1632.41	579.58	-3.11115	5e-05	0.000552386	yes	2.81654	1.49392
TCONS_00001435	XLOC_001133	argS	CP001363.1:2014000-2015734	SDs	WTs	OK	193.89	68.83	-2.70181	5e-05	0.000552386	yes	2.81694	1.49413
TCONS_00004794	XLOC_003748	syd	CP001363.1:3137076-3137622	SDs	WTs	OK	194.564	69.0487	-3.02105	5e-05	0.000552386	yes	2.81778	1.49456
TCONS_00001479	XLOC_001165	STM14_2476	CP001363.1:2128018-2128846	SDs	WTs	OK	1345.12	477.15	-2.59579	5e-05	0.000552386	yes	2.81907	1.49522
TCONS_00004432	XLOC_003491	STM14_3004	CP001363.1:2609179-2610079	SDs	WTs	OK	421.147	149.186	-2.78036	5e-05	0.000552386	yes	2.82297	1.49721
TCONS_00001951	XLOC_001531	STM14_3601	CP001363.1:3157685-3158600	SDs	WTs	OK	47.6586	16.8152	-2.87415	5e-05	0.000552386	yes	2.83426	1.50297
TCONS_00004470	XLOC_003519	yfgE	CP001363.1:2661411-2662137	SDs	WTs	OK	362.771	127.426	-2.90717	5e-05	0.000552386	yes	2.84692	1.5094
TCONS_00004953	XLOC_003858	exbD	CP001363.1:3337827-3338253	SDs	WTs	OK	460.761	161.747	-3.02546	5e-05	0.000552386	yes	2.84865	1.51028
TCONS_00000447	XLOC_000363	cof	CP001363.1:514924-515743	SDs	WTs	OK	123.253	43.2298	-3.04868	5e-05	0.000552386	yes	2.85111	1.51152
TCONS_00005277	XLOC_004120	STM14_4374	CP001363.1:3827981-3828101	SDs	WTs	OK	698.77	245.047	-2.11911	0.0013	0.00924232	yes	2.85158	1.51176
TCONS_00002530	XLOC_001992	STM14_4813	CP001363.1:4223707-4223932	SDs	WTs	OK	137126	48069.6	-1.99669	0.0006	0.00471239	yes	2.85266	1.51231
TCONS_00000972	XLOC_000762	STM14_1446	CP001363.1:1300962-1301523	SDs	WTs	OK	39.8817	13.9687	-2.95419	5e-05	0.000552386	yes	2.85508	1.51353
TCONS_00001651	XLOC_001286	ackA	CP001363.1:2499490-2500693	SDs	WTs	OK	814.107	284.972	-2.49267	5e-05	0.000552386	yes	2.8568	1.5144
TCONS_00001808	XLOC_001422	STM14_3297	CP001363.1:2881387-2892971	SDs	WTs	OK	204.619	71.438	-2.00736	0.0017	0.0113015	yes	2.86429	1.51818
TCONS_00005766	XLOC_004488	pyrB	CP001363.1:4716802-4717738	SDs	WTs	OK	36.5093	12.7299	-2.89512	5e-05	0.000552386	yes	2.868	1.52004
TCONS_00005558	XLOC_004337	menA	CP001363.1:4311738-4312668	SDs	WTs	OK	69.4022	24.1719	-3.06259	5e-05	0.000552386	yes	2.87119	1.52165
TCONS_00001877	XLOC_001478	emrR	CP001363.1:2981355-2981886	SDs	WTs	OK	466.671	162.062	-2.88233	5e-05	0.000552386	yes	2.87958	1.52586
TCONS_00005375	XLOC_004201	nepI	CP001363.1:3991076-3992270	SDs	WTs	OK	40.9963	14.2323	-3.13132	5e-05	0.000552386	yes	2.88051	1.52632
TCONS_00004575	XLOC_003594	STM14_3199	CP001363.1:2812904-2813093	SDs	WTs	OK	1590.08	551.913	-3.14703	5e-05	0.000552386	yes	2.88103	1.52659
TCONS_00002579	XLOC_002032	rpmE	CP001363.1:4319347-4319560	SDs	WTs	OK	1169.43	405.2	-2.97504	5e-05	0.000552386	yes	2.88606	1.5291
TCONS_00001991	XLOC_001566	STM14_3711	CP001363.1:3252232-3255488	SDs	WTs	OK	65.0939	22.5397	-2.65328	5e-05	0.000552386	yes	2.88797	1.53005
TCONS_00004780	XLOC_003737	pyrG	CP001363.1:3118554-3120192	SDs	WTs	OK	909.249	314.589	-2.56474	5e-05	0.000552386	yes	2.89028	1.53121
TCONS_00004304	XLOC_003388	ompC	CP001363.1:2416995-2418256	SDs	WTs	OK	16660.5	5746.24	-1.85147	0.0024	0.0150708	yes	2.89937	1.53574
TCONS_00001274	XLOC_000996	STM14_1999	CP001363.1:1757093-1757234	SDs	WTs	OK	111.058	38.2615	-1.66764	0.0099	0.046694	yes	2.9026	1.53735
TCONS_00005201	XLOC_004062	STM14_4247	CP001363.1:3703983-3704529	SDs	WTs	OK	136.056	46.8646	-3.01307	5e-05	0.000552386	yes	2.90317	1.53763
TCONS_00000228	XLOC_000176	yadE	CP001363.1:210498-211728	SDs	WTs	OK	111.155	38.2356	-2.90912	5e-05	0.000552386	yes	2.90711	1.53958
TCONS_00001809	XLOC_001423	STM14_3298	CP001363.1:2893035-2896622	SDs	WTs	OK	104.05	35.6724	-2.2267	0.0002	0.00185864	yes	2.91682	1.5444
TCONS_00005497	XLOC_004290	yihG	CP001363.1:4218418-4219327	SDs	WTs	OK	57.5503	19.7059	-3.10245	5e-05	0.000552386	yes	2.92046	1.5462
TCONS_00003640	XLOC_002885	STM14_1658	CP001363.1:1456307-1456475	SDs	WTs	OK	43.4813	14.881	-1.67314	0.0099	0.046694	yes	2.92193	1.54692
TCONS_00003280	XLOC_002597	speF	CP001363.1:762559-766074	SDs	WTs	OK	60.6007	20.7389	-2.05491	0.0015	0.0101752	yes	2.92208	1.547
TCONS_00002672	XLOC_002107	malK	CP001363.1:4464421-4465531	SDs	WTs	OK	13.9613	4.77733	-2.97618	5e-05	0.000552386	yes	2.92241	1.54716
TCONS_00000715	XLOC_000568	ybjM	CP001363.1:945716-946094	SDs	WTs	OK	2640.86	892.675	-2.77192	5e-05	0.000552386	yes	2.95837	1.5648
TCONS_00000464	XLOC_000374	apt	CP001363.1:540935-541487	SDs	WTs	OK	188.247	63.5904	-3.05109	5e-05	0.000552386	yes	2.96031	1.56575
TCONS_00001899	XLOC_001491	hypB	CP001363.1:3020457-3023721	SDs	WTs	OK	283.982	95.9278	-1.71996	0.00505	0.0278377	yes	2.96037	1.56578
TCONS_00001322	XLOC_001036	STM14_2094	CP001363.1:1837621-1838500	SDs	WTs	OK	1413.28	477.391	-2.03881	0.0005	0.00402799	yes	2.96042	1.5658
TCONS_00005773	XLOC_004492	STM14_5360	CP001363.1:4720098-4722147	SDs	WTs	OK	27.8175	9.39523	-2.15013	0.0002	0.00185864	yes	2.96081	1.56599
TCONS_00002334	XLOC_001845	pmgI	CP001363.1:3911255-3912800	SDs	WTs	OK	613.918	207.344	-2.63153	5e-05	0.000552386	yes	2.96087	1.56602
TCONS_00002750	XLOC_002164	yjeA	CP001363.1:4598925-4599903	SDs	WTs	OK	129.758	43.701	-3.04652	5e-05	0.000552386	yes	2.96922	1.57009
TCONS_00001683	XLOC_001310	nupC	CP001363.1:2576854-2578057	SDs	WTs	OK	398.454	133.69	-2.81458	5e-05	0.000552386	yes	2.98043	1.57552
TCONS_00003298	XLOC_002612	STM14_0888	CP001363.1:827685-828669	SDs	WTs	OK	28.1598	9.44437	-3.21457	5e-05	0.000552386	yes	2.98165	1.57611
TCONS_00003522	XLOC_002788	potC	CP001363.1:1266911-1267691	SDs	WTs	OK	78.3866	26.2668	-3.09046	5e-05	0.000552386	yes	2.98425	1.57737
TCONS_00002284	XLOC_001808	yhjV	CP001363.1:3822631-3823930	SDs	WTs	OK	80.2747	26.8097	-3.13199	5e-05	0.000552386	yes	2.99424	1.58219
TCONS_00003436	XLOC_002718	fabA	CP001363.1:1116251-1116770	SDs	WTs	OK	351.94	117.326	-3.03952	5e-05	0.000552386	yes	2.99968	1.58481
TCONS_00000867	XLOC_000678	scsA	CP001363.1:1158382-1158860	SDs	WTs	OK	234.044	77.6374	-3.15296	5e-05	0.000552386	yes	3.01458	1.59196
TCONS_00001594	XLOC_001242	spr	CP001363.1:2365210-2365783	SDs	WTs	OK	995.341	329.74	-2.85016	5e-05	0.000552386	yes	3.01856	1.59386
TCONS_00004975	XLOC_003875	ribB	CP001363.1:3376103-3376757	SDs	WTs	OK	472.824	156.508	-2.99418	5e-05	0.000552386	yes	3.02109	1.59507
TCONS_00001727	XLOC_001352	xseA	CP001363.1:2677630-2678980	SDs	WTs	OK	439.659	145.232	-2.82894	5e-05	0.000552386	yes	3.02729	1.59803
TCONS_00005796	XLOC_004511	STM14_5396	CP001363.1:4764864-4765110	SDs	WTs	OK	24.3509	8.036	-2.27332	0.0005	0.00402799	yes	3.03023	1.59943
TCONS_00001739	XLOC_001361	suhB	CP001363.1:2735137-2736791	SDs	WTs	OK	299.893	98.281	-1.67561	0.00825	0.0409425	yes	3.05138	1.60946
TCONS_00002453	XLOC_001938	rho	CP001363.1:4139274-4140534	SDs	WTs	OK	2213.33	723.43	-2.38375	0.0002	0.00185864	yes	3.05949	1.61329
TCONS_00001755	XLOC_001377	yfhL	CP001363.1:2773242-2773503	SDs	WTs	OK	117.961	38.5217	-3.04626	5e-05	0.000552386	yes	3.0622	1.61457
TCONS_00004993	XLOC_003893	yhaO	CP001363.1:3421603-3423043	SDs	WTs	OK	489.83	158.896	-2.85154	5e-05	0.000552386	yes	3.08271	1.6242
TCONS_00004887	XLOC_003809	epd	CP001363.1:3251015-3252062	SDs	WTs	OK	701.261	227.402	-2.89459	5e-05	0.000552386	yes	3.08379	1.62471
TCONS_00001567	XLOC_001224	yohK	CP001363.1:2329474-2330565	SDs	WTs	OK	268.146	86.7099	-1.94651	0.0011	0.00796939	yes	3.09245	1.62875
TCONS_00000765	XLOC_000607	cmk	CP001363.1:1022418-1024036	SDs	WTs	OK	203.991	65.7902	-2.40304	5e-05	0.000552386	yes	3.10063	1.63256
TCONS_00000259	XLOC_000199	uppS	CP001363.1:260059-260818	SDs	WTs	OK	343.268	110.528	-3.12385	5e-05	0.000552386	yes	3.10571	1.63492
TCONS_00003178	XLOC_002518	yfdH	CP001363.1:615497-618416	SDs	WTs	OK	13.3148	4.27273	-1.81398	0.00585	0.0314025	yes	3.11623	1.6398
TCONS_00001676	XLOC_001306	ddg	CP001363.1:2566112-2567033	SDs	WTs	OK	136.216	43.684	-2.90456	5e-05	0.000552386	yes	3.11821	1.64072
TCONS_00001501	XLOC_001183	pduC	CP001363.1:2169509-2171174	SDs	WTs	OK	11.6767	3.73713	-2.75319	5e-05	0.000552386	yes	3.12451	1.64363
TCONS_00004327	XLOC_003407	menD	CP001363.1:2466423-2468849	SDs	WTs	OK	190.467	60.7448	-2.85095	5e-05	0.000552386	yes	3.13553	1.64871
TCONS_00001967	XLOC_001546	STM14_3648	CP001363.1:3201707-3202190	SDs	WTs	OK	401.514	127.926	-3.21652	5e-05	0.000552386	yes	3.13864	1.65014
TCONS_00000474	XLOC_000379	gsk	CP001363.1:549690-550995	SDs	WTs	OK	113.045	35.9401	-3.25384	5e-05	0.000552386	yes	3.14537	1.65323
TCONS_00003737	XLOC_002961	ydeA	CP001363.1:1608878-1610069	SDs	WTs	OK	65.4387	20.7566	-3.23298	5e-05	0.000552386	yes	3.15267	1.65657
TCONS_00001879	XLOC_001479	emrA	CP001363.1:2981899-2984740	SDs	WTs	OK	94.1189	29.7969	-2.07353	0.0008	0.00604255	yes	3.15868	1.65932
TCONS_00002330	XLOC_001841	yibK	CP001363.1:3903282-3903756	SDs	WTs	OK	78.6475	24.8409	-3.37564	5e-05	0.000552386	yes	3.16605	1.66268
TCONS_00001297	XLOC_001014	ycjE	CP001363.1:1802253-1802707	SDs	WTs	OK	23.341	7.36409	-2.64566	5e-05	0.000552386	yes	3.16957	1.66429
TCONS_00003584	XLOC_002839	yeaJ	CP001363.1:1368260-1369754	SDs	WTs	OK	144.343	45.0019	-3.13021	5e-05	0.000552386	yes	3.20749	1.68144
TCONS_00005420	XLOC_004228	STM14_4612	CP001363.1:4032287-4033688	SDs	WTs	OK	452.954	140.896	-2.52025	5e-05	0.000552386	yes	3.21481	1.68473
TCONS_00005587	XLOC_004360	coaA	CP001363.1:4372274-4373225	SDs	WTs	OK	83.3867	25.9118	-3.32881	5e-05	0.000552386	yes	3.2181	1.68621
TCONS_00001548	XLOC_001209	yegQ	CP001363.1:2281236-2282598	SDs	WTs	OK	57.8764	17.8641	-3.20574	5e-05	0.000552386	yes	3.23982	1.69591
TCONS_00003527	XLOC_002792	potA	CP001363.1:1269345-1271329	SDs	WTs	OK	78.7522	24.2532	-2.78982	5e-05	0.000552386	yes	3.24708	1.69915
TCONS_00001792	XLOC_001408	STM14_3265	CP001363.1:2861348-2861548	SDs	WTs	OK	29.8741	9.06441	-2.03568	0.0026	0.016193	yes	3.29576	1.72061
TCONS_00003533	XLOC_002797	trmU	CP001363.1:1280462-1281569	SDs	WTs	OK	266.485	80.6937	-3.21517	5e-05	0.000552386	yes	3.30243	1.72353
TCONS_00003086	XLOC_002443	rdgC	CP001363.1:443621-445567	SDs	WTs	OK	119.919	36.2056	-1.98419	0.0014	0.00975785	yes	3.31217	1.72778
TCONS_00002003	XLOC_001572	sprT	CP001363.1:3273933-3274431	SDs	WTs	OK	124.196	37.4506	-3.49225	5e-05	0.000552386	yes	3.31626	1.72956
TCONS_00002202	XLOC_001740	yhfC	CP001363.1:3635784-3637111	SDs	WTs	OK	97.9316	29.332	-3.33591	5e-05	0.000552386	yes	3.33873	1.7393
TCONS_00003402	XLOC_002691	STM14_1118	CP001363.1:1033791-1033944	SDs	WTs	OK	196.832	58.8611	-2.65545	5e-05	0.000552386	yes	3.34401	1.74158
TCONS_00004014	XLOC_003190	yecH	CP001363.1:2041338-2041578	SDs	WTs	OK	335.668	99.7225	-3.4378	5e-05	0.000552386	yes	3.36602	1.75104
TCONS_00003681	XLOC_002920	STM14_1758	CP001363.1:1541545-1544905	SDs	WTs	OK	197.068	58.3496	-1.81707	0.0035	0.0207545	yes	3.37737	1.7559
TCONS_00004328	XLOC_003408	menF	CP001363.1:2468934-2470230	SDs	WTs	OK	234.486	69.3236	-3.29965	5e-05	0.000552386	yes	3.38248	1.75808
TCONS_00000946	XLOC_000744	ycfU	CP001363.1:1260730-1263979	SDs	WTs	OK	137.905	40.2866	-2.03725	0.0012	0.00858871	yes	3.4231	1.7753
TCONS_00004294	XLOC_003381	napB	CP001363.1:2405847-2406297	SDs	WTs	OK	449.649	130.831	-2.60991	5e-05	0.000552386	yes	3.43687	1.78109
TCONS_00003388	XLOC_002678	STM14_1076	CP001363.1:988675-989205	SDs	WTs	OK	485.383	140.935	-1.74582	0.00455	0.0256933	yes	3.44402	1.78409
TCONS_00001492	XLOC_001175	STM14_2489	CP001363.1:2136008-2136482	SDs	WTs	OK	16.3528	4.70258	-3.05386	5e-05	0.000552386	yes	3.47741	1.79801
TCONS_00002186	XLOC_001726	fmt	CP001363.1:3591318-3592266	SDs	WTs	OK	1519.28	436.113	-2.99607	5e-05	0.000552386	yes	3.48368	1.80061
TCONS_00001747	XLOC_001369	cadB	CP001363.1:2750088-2751420	SDs	WTs	OK	67.397	19.2414	-3.28146	5e-05	0.000552386	yes	3.50271	1.80847
TCONS_00003340	XLOC_002641	ybiS	CP001363.1:904948-905869	SDs	WTs	OK	285.366	80.8224	-3.39813	5e-05	0.000552386	yes	3.53078	1.81999
TCONS_00005477	XLOC_004272	STM14_4738	CP001363.1:4159907-4160012	SDs	WTs	OK	1196.99	338.537	-1.8707	0.00535	0.0292192	yes	3.53577	1.82203
TCONS_00005674	XLOC_004417	phnA	CP001363.1:4543708-4544044	SDs	WTs	OK	101.28	28.6412	-3.65115	5e-05	0.000552386	yes	3.53616	1.82219
TCONS_00003437	XLOC_002719	lonH	CP001363.1:1116838-1118599	SDs	WTs	OK	134.931	38.0725	-3.45834	5e-05	0.000552386	yes	3.54405	1.8254
TCONS_00004293	XLOC_003380	napC	CP001363.1:2405235-2405838	SDs	WTs	OK	285.361	80.4778	-2.68272	5e-05	0.000552386	yes	3.54584	1.82613
TCONS_00004296	XLOC_003382	napG	CP001363.1:2406412-2407964	SDs	WTs	OK	328.936	91.9817	-1.89281	0.00875	0.0427466	yes	3.5761	1.83839
TCONS_00004263	XLOC_003358	STM14_2736	CP001363.1:2364974-2365205	SDs	WTs	OK	1577.58	437.292	-3.65485	5e-05	0.000552386	yes	3.60761	1.85104
TCONS_00000832	XLOC_000652	pyrD	CP001363.1:1105305-1106316	SDs	WTs	OK	71.5172	19.8115	-3.59449	5e-05	0.000552386	yes	3.60988	1.85195
TCONS_00001800	XLOC_001414	corE	CP001363.1:2872505-2873437	SDs	WTs	OK	147.406	40.6842	-3.65169	5e-05	0.000552386	yes	3.62318	1.85725
TCONS_00002170	XLOC_001712	yhdG	CP001363.1:3569169-3570135	SDs	WTs	OK	463.621	127.788	-3.17749	5e-05	0.000552386	yes	3.62805	1.85919
TCONS_00001321	XLOC_001035	yciE	CP001363.1:1837095-1837602	SDs	WTs	OK	1275.79	351.082	-2.54141	0.00025	0.00225254	yes	3.63388	1.86151
TCONS_00003664	XLOC_002908	ydhO	CP001363.1:1520096-1520951	SDs	WTs	OK	398.468	109.637	-3.48462	5e-05	0.000552386	yes	3.63443	1.86173
TCONS_00002884	XLOC_002280	holD	CP001363.1:4823970-4825930	SDs	WTs	OK	213.05	58.4816	-1.93585	0.0013	0.00924232	yes	3.64303	1.86514
TCONS_00001898	XLOC_001490	hypA_1	CP001363.1:3019868-3020389	SDs	WTs	OK	49.4012	13.5197	-3.41862	5e-05	0.000552386	yes	3.65402	1.86948
TCONS_00005841	XLOC_004550	rsmC	CP001363.1:4823970-4825930	SDs	WTs	OK	84.3815	23.0906	-2.2276	0.0002	0.00185864	yes	3.65437	1.86962
TCONS_00002235	XLOC_001769	STM14_4261	CP001363.1:3723462-3723627	SDs	WTs	OK	146.37	39.9972	-2.81213	5e-05	0.000552386	yes	3.65951	1.87165
TCONS_00003035	XLOC_002403	STM14_0292	CP001363.1:289580-289819	SDs	WTs	OK	191.135	52.013	-3.32302	5e-05	0.000552386	yes	3.67475	1.87765
TCONS_00004130	XLOC_003265	STM14_2524	CP001363.1:2165667-2165799	SDs	WTs	OK	278.642	75.7671	-2.24291	0.00085	0.00635709	yes	3.67761	1.87877
TCONS_00003399	XLOC_002688	focA	CP001363.1:1015796-1016774	SDs	WTs	OK	5122.33	1391.12	-2.69237	5e-05	0.000552386	yes	3.68216	1.88055
TCONS_00004480	XLOC_003529	guaB	CP001363.1:2676003-2677554	SDs	WTs	OK	217.78	58.8475	-2.90044	5e-05	0.000552386	yes	3.70075	1.88782
TCONS_00004267	XLOC_003361	rsuA	CP001363.1:2375253-2375949	SDs	WTs	OK	252.793	67.4515	-3.71388	5e-05	0.000552386	yes	3.74777	1.90603
TCONS_00001320	XLOC_001034	yciF	CP001363.1:1836518-1837022	SDs	WTs	OK	643.28	169.572	-2.84298	5e-05	0.000552386	yes	3.79355	1.92355
TCONS_00002882	XLOC_002279	STM14_5469	CP001363.1:4823193-4823430	SDs	WTs	OK	70.8699	18.6771	-3.2815	5e-05	0.000552386	yes	3.79448	1.9239
TCONS_00001589	XLOC_001238	setB	CP001363.1:2359143-2360457	SDs	WTs	OK	37.5749	9.89218	-3.71582	5e-05	0.000552386	yes	3.79844	1.92541
TCONS_00000430	XLOC_000346	thiI	CP001363.1:478560-480009	SDs	WTs	OK	170.521	44.7168	-3.53045	5e-05	0.000552386	yes	3.81335	1.93106
TCONS_00004526	XLOC_003564	STM14_3134	CP001363.1:2746624-2746771	SDs	WTs	OK	74.4832	19.4697	-1.75533	0.0102	0.0478125	yes	3.8256	1.93568
TCONS_00003037	XLOC_002405	dniR	CP001363.1:300622-301990	SDs	WTs	OK	1044.87	270.766	-2.96597	5e-05	0.000552386	yes	3.85894	1.9482
TCONS_00005065	XLOC_003954	rplM	CP001363.1:3526709-3527138	SDs	WTs	OK	2407.66	623.48	-3.36342	5e-05	0.000552386	yes	3.86165	1.94922
TCONS_00001736	XLOC_001358	STM14_3108	CP001363.1:2725546-2726215	SDs	WTs	OK	35.6511	9.20491	-3.95411	5e-05	0.000552386	yes	3.87305	1.95347
TCONS_00004147	XLOC_003280	wzzB	CP001363.1:2208383-2209367	SDs	WTs	OK	999.56	257.938	-3.31616	5e-05	0.000552386	yes	3.87519	1.95427
TCONS_00002411	XLOC_001905	STM14_4640	CP001363.1:4065070-4066968	SDs	WTs	OK	243.752	62.3153	-3.11666	5e-05	0.000552386	yes	3.91159	1.96776
TCONS_00004166	XLOC_003296	galF	CP001363.1:2230508-2231531	SDs	WTs	OK	943.188	240.168	-3.34724	5e-05	0.000552386	yes	3.9272	1.9735
TCONS_00004912	XLOC_003833	STM14_3762	CP001363.1:3293234-3293547	SDs	WTs	OK	112.708	28.614	-3.53711	5e-05	0.000552386	yes	3.93891	1.9778
TCONS_00000413	XLOC_000331	queA	CP001363.1:460252-461317	SDs	WTs	OK	100.863	25.5079	-3.77075	5e-05	0.000552386	yes	3.95419	1.98338
TCONS_00000664	XLOC_000528	moaA	CP001363.1:870978-871968	SDs	WTs	OK	251.093	63.4931	-3.78429	5e-05	0.000552386	yes	3.95465	1.98355
TCONS_00005199	XLOC_004060	glpG	CP001363.1:3698565-3701828	SDs	WTs	OK	227.46	57.1254	-1.78494	0.00445	0.0252356	yes	3.98177	1.99341
TCONS_00001780	XLOC_001398	yfiK	CP001363.1:2839090-2839678	SDs	WTs	OK	380.185	94.9424	-3.75274	5e-05	0.000552386	yes	4.00438	2.00158
TCONS_00003387	XLOC_002678	infA	CP001363.1:988675-989205	SDs	WTs	OK	4031.18	1006.09	-2.93979	5e-05	0.000552386	yes	4.00678	2.00244
TCONS_00003771	XLOC_002986	STM14_1897	CP001363.1:1664884-1665067	SDs	WTs	OK	430.045	106.234	-3.88985	5e-05	0.000552386	yes	4.04809	2.01724
TCONS_00001031	XLOC_000800	STM14_1526	CP001363.1:1357503-1358097	SDs	WTs	OK	260.571	63.9478	-3.77146	5e-05	0.000552386	yes	4.07475	2.02671
TCONS_00002936	XLOC_002327	STM14_0076	CP001363.1:74963-75239	SDs	WTs	OK	11.496	2.81227	-2.3078	0.00175	0.0116049	yes	4.0878	2.03132
TCONS_00000920	XLOC_000721	rluC	CP001363.1:1230209-1231253	SDs	WTs	OK	238.434	58.1892	-3.84204	5e-05	0.000552386	yes	4.09756	2.03477
TCONS_00005837	XLOC_004546	STM14_5467	CP001363.1:4821878-4822943	SDs	WTs	OK	118.651	28.6906	-3.86963	5e-05	0.000552386	yes	4.13554	2.04807
TCONS_00001500	XLOC_001182	pudB	CP001363.1:2168397-2169491	SDs	WTs	OK	14.4093	3.44453	-2.81945	5e-05	0.000552386	yes	4.18324	2.06462
TCONS_00002123	XLOC_001671	yhbU	CP001363.1:3453456-3454452	SDs	WTs	OK	72.441	17.2258	-3.57385	5e-05	0.000552386	yes	4.20538	2.07224
TCONS_00004498	XLOC_003542	yfgB	CP001363.1:2710248-2711415	SDs	WTs	OK	323.416	76.8856	-3.76615	5e-05	0.000552386	yes	4.20646	2.07261
TCONS_00005040	XLOC_003934	rplU	CP001363.1:3486673-3486985	SDs	WTs	OK	3010.36	712.865	-3.62841	5e-05	0.000552386	yes	4.2229	2.07824
TCONS_00005024	XLOC_003920	yhbC	CP001363.1:3471026-3471479	SDs	WTs	OK	955.177	223.743	-3.86246	5e-05	0.000552386	yes	4.26908	2.09393
TCONS_00005645	XLOC_004400	STM14_5111	CP001363.1:4485842-4486623	SDs	WTs	OK	79.5409	18.4925	-2.35329	0.0004	0.00337025	yes	4.30125	2.10476
TCONS_00005459	XLOC_004259	mioC	CP001363.1:4097858-4098302	SDs	WTs	OK	822.85	188.412	-3.99462	5e-05	0.000552386	yes	4.36729	2.12674
TCONS_00000090	XLOC_000067	spvR	CP001362.1:31418-32312	SDs	WTs	OK	45.3244	10.3631	-4.29816	5e-05	0.000552386	yes	4.37363	2.12883
TCONS_00005774	XLOC_004493	STM14_5361	CP001363.1:4722157-4723378	SDs	WTs	OK	38.8119	8.81977	-3.75485	5e-05	0.000552386	yes	4.40056	2.13769
TCONS_00001783	XLOC_001401	yfiP	CP001363.1:2842979-2843660	SDs	WTs	OK	346.316	78.538	-3.99217	5e-05	0.000552386	yes	4.40953	2.14063
TCONS_00002673	XLOC_002108	lamB	CP001363.1:4465619-4467136	SDs	WTs	OK	256.312	57.8405	-3.89038	5e-05	0.000552386	yes	4.43136	2.14775
TCONS_00000704	XLOC_000560	STM14_1001	CP001363.1:927232-928520	SDs	WTs	OK	16.5053	3.72445	-2.06786	0.0016	0.010717	yes	4.43161	2.14783
TCONS_00005771	XLOC_004492	STM14_5358	CP001363.1:4720098-4722147	SDs	WTs	OK	17.3166	3.89992	-2.11103	0.0033	0.0197001	yes	4.44024	2.15064
TCONS_00005553	XLOC_004333	glpX	CP001363.1:4306804-4307905	SDs	WTs	OK	133.745	29.9127	-3.99732	5e-05	0.000552386	yes	4.47118	2.16065
TCONS_00000038	XLOC_000032	traJ	CP001362.1:61460-62247	SDs	WTs	OK	4.35147	0.969866	-2.89169	0.0002	0.00185864	yes	4.48667	2.16565
TCONS_00000755	XLOC_000600	ycaD	CP001363.1:1007836-1009115	SDs	WTs	OK	72.2687	15.6817	-4.14034	5e-05	0.000552386	yes	4.60847	2.20429
TCONS_00000676	XLOC_000538	rhlE	CP001363.1:886637-888002	SDs	WTs	OK	63.7308	13.8239	-4.22225	5e-05	0.000552386	yes	4.61019	2.20483
TCONS_00002076	XLOC_001631	rpsU	CP001363.1:3392307-3392523	SDs	WTs	OK	3341.4	717.357	-4.08779	5e-05	0.000552386	yes	4.65793	2.21969
TCONS_00002350	XLOC_001858	STM14_4502	CP001363.1:3944233-3946533	SDs	WTs	OK	129.133	27.4543	-2.7498	5e-05	0.000552386	yes	4.70356	2.23375
TCONS_00000581	XLOC_000461	STM14_0809	CP001363.1:757441-757591	SDs	WTs	OK	248.297	52.7844	-3.03339	5e-05	0.000552386	yes	4.70398	2.23388
TCONS_00001726	XLOC_001351	STM14_3073	CP001363.1:2673494-2673824	SDs	WTs	OK	84.6333	17.9603	-4.02536	5e-05	0.000552386	yes	4.71224	2.23641
TCONS_00005590	XLOC_004363	STM14_4993	CP001363.1:4388187-4388623	SDs	WTs	OK	18.3793	3.87543	-3.35292	5e-05	0.000552386	yes	4.74252	2.24565
TCONS_00004207	XLOC_003322	stcB	CP001363.1:2297910-2298594	SDs	WTs	OK	5.28318	1.10478	-3.13385	5e-05	0.000552386	yes	4.78211	2.25765
TCONS_00005039	XLOC_003933	rpmA	CP001363.1:3486396-3486654	SDs	WTs	OK	4233.69	871.52	-3.96465	5e-05	0.000552386	yes	4.85782	2.28031
TCONS_00002726	XLOC_002146	melA	CP001363.1:4555939-4557295	SDs	WTs	OK	1040.15	213.58	-3.50812	5e-05	0.000552386	yes	4.87007	2.28394
TCONS_00002731	XLOC_002150	STM14_5181	CP001363.1:4569272-4569926	SDs	WTs	OK	300.447	61.4074	-4.52359	5e-05	0.000552386	yes	4.89268	2.29063
TCONS_00002730	XLOC_002149	STM14_5180	CP001363.1:4567864-4569257	SDs	WTs	OK	191.548	39.0919	-2.8062	5e-05	0.000552386	yes	4.89994	2.29276
TCONS_00002727	XLOC_002147	melB	CP001363.1:4557378-4558809	SDs	WTs	OK	277.252	56.3255	-3.9601	5e-05	0.000552386	yes	4.92232	2.29934
TCONS_00003464	XLOC_002744	STM14_1261	CP001363.1:1156021-1156384	SDs	WTs	OK	91.1138	18.4838	-4.48903	5e-05	0.000552386	yes	4.92939	2.30141
TCONS_00005348	XLOC_004177	rph	CP001363.1:3940370-3941198	SDs	WTs	OK	152.4	29.8775	-4.55417	5e-05	0.000552386	yes	5.10083	2.35073
TCONS_00003276	XLOC_002594	ybfE	CP001363.1:758317-758599	SDs	WTs	OK	172.245	33.5583	-4.54667	5e-05	0.000552386	yes	5.13271	2.35972
TCONS_00005571	XLOC_004349	yijF	CP001363.1:4335405-4336178	SDs	WTs	OK	42.6408	8.2344	-4.26098	5e-05	0.000552386	yes	5.17837	2.3725
TCONS_00002728	XLOC_002148	STM14_5178	CP001363.1:4565421-4567851	SDs	WTs	OK	357.063	67.2849	-4.23532	5e-05	0.000552386	yes	5.30673	2.40782
TCONS_00005015	XLOC_003912	deaD	CP001363.1:3459368-3461258	SDs	WTs	OK	448.305	83.5692	-3.63758	5e-05	0.000552386	yes	5.36448	2.42344
TCONS_00002729	XLOC_002149	STM14_5179	CP001363.1:4567864-4569257	SDs	WTs	OK	352.923	65.2277	-3.52654	5e-05	0.000552386	yes	5.41063	2.4358
TCONS_00004191	XLOC_003307	udk	CP001363.1:2259110-2259752	SDs	WTs	OK	217.244	40.0256	-4.64551	5e-05	0.000552386	yes	5.42763	2.44032
TCONS_00002928	XLOC_002319	rpsT	CP001363.1:52279-52543	SDs	WTs	OK	2854.08	525.802	-4.42294	5e-05	0.000552386	yes	5.42805	2.44043
TCONS_00005612	XLOC_004380	STM14_5046	CP001363.1:4432381-4432672	SDs	WTs	OK	6.50402	1.09307	-1.91282	0.0055	0.0298547	yes	5.95023	2.57295
TCONS_00004313	XLOC_003396	glpT	CP001363.1:2440157-2441516	SDs	WTs	OK	374.053	60.3565	-4.32296	5e-05	0.000552386	yes	6.19739	2.63166
TCONS_00002711	XLOC_002137	STM14_5138	CP001363.1:4522927-4525011	SDs	WTs	OK	75.1714	12.1287	-1.63093	0.00855	0.041962	yes	6.19781	2.63176
TCONS_00002406	XLOC_001901	rnpA	CP001363.1:4059534-4060115	SDs	WTs	OK	547.715	87.7409	-3.86655	5e-05	0.000552386	yes	6.24241	2.6421
TCONS_00003179	XLOC_002518	gtrA	CP001363.1:615497-618416	SDs	WTs	OK	83.125	13.014	-2.92175	5e-05	0.000552386	yes	6.38735	2.67522
TCONS_00002099	XLOC_001651	yqjF	CP001363.1:3416197-3416683	SDs	WTs	OK	17.4311	2.46472	-4.42654	5e-05	0.000552386	yes	7.07224	2.82217
TCONS_00002407	XLOC_001901	STM14_4636	CP001363.1:4059534-4060115	SDs	WTs	OK	536.596	74.4551	-2.66586	0.00015	0.00146024	yes	7.20697	2.84939
TCONS_00003661	XLOC_002905	ydhC	CP001363.1:1515648-1516854	SDs	WTs	OK	888.842	122.572	-4.6471	5e-05	0.000552386	yes	7.25159	2.8583
TCONS_00003888	XLOC_003088	narG	CP001363.1:1866185-1872845	SDs	WTs	OK	402.186	54.2947	-2.85609	0.00025	0.00225254	yes	7.40746	2.88898
TCONS_00000336	XLOC_000267	gpt	CP001363.1:363363-363822	SDs	WTs	OK	432.53	48.7411	-5.78356	5e-05	0.000552386	yes	8.87403	3.14959
TCONS_00000089	XLOC_000066	spvA	CP001362.1:30139-30907	SDs	WTs	OK	2169.34	194.108	-5.888	5e-05	0.000552386	yes	11.1759	3.48232
TCONS_00000088	XLOC_000065	spvB	CP001362.1:28182-29958	SDs	WTs	OK	845.245	64.4164	-6.08737	5e-05	0.000552386	yes	13.1216	3.71387
TCONS_00000542	XLOC_000434	ahpF	CP001363.1:671830-673513	SDs	WTs	OK	2084.84	137.531	-5.4011	5e-05	0.000552386	yes	15.1591	3.92211
TCONS_00000086	XLOC_000063	spvD	CP001362.1:26265-26916	SDs	WTs	OK	102.263	4.6886	-7.95873	5e-05	0.000552386	yes	21.811	4.44698
TCONS_00000087	XLOC_000064	spvC	CP001362.1:27176-27902	SDs	WTs	OK	339.526	14.5313	-8.324	5e-05	0.000552386	yes	23.3651	4.54629
TCONS_00004413	XLOC_003477	alaW	CP001363.1:2580607-2580683	SDs	WTs	OK	3352.16	0	#NAME?	0.00025	0.00225254	yes	#DIV/0!	#DIV/0!
TCONS_00005839	XLOC_004548	leuP	CP001363.1:4823579-4823666	SDs	WTs	OK	1788.77	0	#NAME?	5e-05	0.000552386	yes	#DIV/0!	#DIV/0!
TCONS_00000754	XLOC_000599	STM14_1092	CP001363.1:1007646-1007754	SDs	WTs	OK	129.708	0	#NAME?	0.00135	0.00952152	yes	#DIV/0!	#DIV/0!
TCONS_00003851	XLOC_003057	STM14_2054	CP001363.1:1803681-1803798	SDs	WTs	OK	32.8922	0	#NAME?	0.00475	0.0265412	yes	#DIV/0!	#DIV/0!
TCONS_00004487	XLOC_003535	STM14_3087	CP001363.1:2702528-2702684	SDs	WTs	OK	5.18861	0	#NAME?	0.007	0.0362597	yes	#DIV/0!	#DIV/0!
TCONS_00004674	XLOC_003667	STM14_3407	CP001363.1:2990431-2990508	SDs	WTs	OK	1361.56	0	#NAME?	0.00735	0.0375612	yes	#DIV/0!	#DIV/0!
TCONS_00001986	XLOC_001563	STM14_3700	CP001363.1:3243684-3243795	SDs	WTs	OK	52.6395	0	#NAME?	0.0093	0.0448167	yes	#DIV/0!	#DIV/0!
TCONS_00005018	XLOC_003915	STM14_3965	CP001363.1:3464610-3464718	SDs	WTs	OK	250.838	0	#NAME?	5e-05	0.000552386	yes	#DIV/0!	#DIV/0!
TCONS_00002268	XLOC_001795	STM14_4333	CP001363.1:3789091-3789217	SDs	WTs	OK	34.1946	0	#NAME?	0.00135	0.00952152	yes	#DIV/0!	#DIV/0!
TCONS_00002375	XLOC_001880	STM14_4549	CP001363.1:3986023-3986146	SDs	WTs	OK	22.7357	0	#NAME?	0.00885	0.0431559	yes	#DIV/0!	#DIV/0!
TCONS_00002438	XLOC_001926	STM14_4696	CP001363.1:4122160-4122346	SDs	WTs	OK	4.70597	0	#NAME?	0.00135	0.00952152	yes	#DIV/0!	#DIV/0!
TCONS_00002431	XLOC_001920	gltU	CP001363.1:4115451-4115527	SDs	WTs	OK	0	1701.17	#NAME?	0.1097	0.278035	no	0	#NUM!
TCONS_00004942	XLOC_003853	hybE	CP001363.1:3325452-3332013	SDs	WTs	OK	0	0.776641	#NAME?	0.11555	0.287898	no	0	#NUM!
TCONS_00005027	XLOC_003923	leuU	CP001363.1:3474935-3475022	SDs	WTs	NOTEST	0	147.261	0	1	1	no	0	#NUM!
TCONS_00000628	XLOC_000499	lysT	CP001363.1:819274-819350	SDs	WTs	NOTEST	0	489.727	0	1	1	no	0	#NUM!
TCONS_00000119	XLOC_000092	STM14_0024	CP001363.1:23090-23240	SDs	WTs	NOTEST	0	2.62083	0	1	1	no	0	#NUM!
TCONS_00002989	XLOC_002367	STM14_0179	CP001363.1:173961-174090	SDs	WTs	NOTEST	0	9.51885	0	1	1	no	0	#NUM!
TCONS_00000368	XLOC_000295	STM14_0419	CP001363.1:409083-409237	SDs	WTs	NOTEST	0	5.02449	0	1	1	no	0	#NUM!
TCONS_00000482	XLOC_000384	STM14_0597	CP001363.1:566547-570331	SDs	WTs	NOTEST	0	49.9634	0	1	1	no	0	#NUM!
TCONS_00003199	XLOC_002535	STM14_0683	CP001363.1:642251-644635	SDs	WTs	NOTEST	0	4.07175	0	1	1	no	0	#NUM!
TCONS_00003440	XLOC_002722	STM14_1216	CP001363.1:1121247-1121352	SDs	WTs	NOTEST	0	24.9339	0	1	1	no	0	#NUM!
TCONS_00000850	XLOC_000667	STM14_1234	CP001363.1:1135670-1135796	SDs	WTs	NOTEST	0	8.2203	0	1	1	no	0	#NUM!
TCONS_00003486	XLOC_002761	STM14_1307	CP001363.1:1188558-1188696	SDs	WTs	NOTEST	0	3.05303	0	1	1	no	0	#NUM!
TCONS_00003561	XLOC_002819	STM14_1496	CP001363.1:1341059-1341414	SDs	WTs	OK	0	72.4657	#NAME?	0.11445	0.285847	no	0	#NUM!
TCONS_00001011	XLOC_000786	STM14_1498	CP001363.1:1341462-1341640	SDs	WTs	NOTEST	0	0.819367	0	1	1	no	0	#NUM!
TCONS_00001014	XLOC_000789	STM14_1503	CP001363.1:1343188-1343265	SDs	WTs	NOTEST	0	438.21	0	1	1	no	0	#NUM!
TCONS_00003580	XLOC_002835	STM14_1545	CP001363.1:1364114-1366062	SDs	WTs	NOTEST	0	12.1728	0	1	1	no	0	#NUM!
TCONS_00003702	XLOC_002931	STM14_1783	CP001363.1:1562520-1564087	SDs	WTs	OK	0	3.95694	#NAME?	0.18835	0.401025	no	0	#NUM!
TCONS_00003780	XLOC_002994	STM14_1919	CP001363.1:1683663-1683783	SDs	WTs	NOTEST	0	12.0054	0	1	1	no	0	#NUM!
TCONS_00003791	XLOC_003004	STM14_1939	CP001363.1:1701680-1701785	SDs	WTs	NOTEST	0	39.1861	0	1	1	no	0	#NUM!
TCONS_00001310	XLOC_001027	STM14_2079	CP001363.1:1824903-1825014	SDs	WTs	NOTEST	0	15.2381	0	1	1	no	0	#NUM!
TCONS_00001434	XLOC_001132	STM14_2321	CP001363.1:2013868-2013985	SDs	WTs	NOTEST	0	9.8487	0	1	1	no	0	#NUM!
TCONS_00001631	XLOC_001272	STM14_2822	CP001363.1:2445947-2446052	SDs	WTs	NOTEST	0	39.1861	0	1	1	no	0	#NUM!
TCONS_00001632	XLOC_001273	STM14_2823	CP001363.1:2446154-2447301	SDs	WTs	OK	0	3.81915	#NAME?	0.1422	0.329224	no	0	#NUM!
TCONS_00001635	XLOC_001275	STM14_2834	CP001363.1:2455276-2455405	SDs	WTs	OK	0	9.44687	#NAME?	0.12735	0.30711	no	0	#NUM!
TCONS_00001669	XLOC_001301	STM14_2940	CP001363.1:2553682-2555254	SDs	WTs	NOTEST	0	5.35027	0	1	1	no	0	#NUM!
TCONS_00001775	XLOC_001395	STM14_3229	CP001363.1:2830867-2831118	SDs	WTs	NOTEST	0	2.99162	0	1	1	no	0	#NUM!
TCONS_00001937	XLOC_001520	STM14_3580	CP001363.1:3140254-3140359	SDs	WTs	OK	0	49.9156	#NAME?	0.12735	0.30711	no	0	#NUM!
TCONS_00001996	XLOC_001566	STM14_3716	CP001363.1:3252232-3255488	SDs	WTs	OK	0	6.04753	#NAME?	0.09765	0.255899	no	0	#NUM!
TCONS_00004934	XLOC_003849	STM14_3800	CP001363.1:3319989-3320106	SDs	WTs	NOTEST	0	9.8487	0	1	1	no	0	#NUM!
TCONS_00002105	XLOC_001657	STM14_3933	CP001363.1:3436507-3436776	SDs	WTs	NOTEST	0	7.98971	0	1	1	no	0	#NUM!
TCONS_00002106	XLOC_001657	STM14_3934	CP001363.1:3436507-3436776	SDs	WTs	NOTEST	0	4.75943	0	1	1	no	0	#NUM!
TCONS_00002155	XLOC_001698	STM14_4053	CP001363.1:3541794-3541923	SDs	WTs	NOTEST	0	4.75943	0	1	1	no	0	#NUM!
TCONS_00005292	XLOC_004133	STM14_4395	CP001363.1:3847244-3848352	SDs	WTs	NOTEST	0	5.02449	0	1	1	no	0	#NUM!
TCONS_00002373	XLOC_001878	STM14_4539	CP001363.1:3979054-3979171	SDs	WTs	OK	0	44.254	#NAME?	0.02395	0.0919494	no	0	#NUM!
TCONS_00005622	XLOC_004385	STM14_5057	CP001363.1:4441013-4441139	SDs	WTs	NOTEST	0	8.2203	0	1	1	no	0	#NUM!
TCONS_00002837	XLOC_002237	STM14_5362	CP001363.1:4723478-4723670	SDs	WTs	NOTEST	0	0.605342	0	1	1	no	0	#NUM!
TCONS_00002900	XLOC_002292	STM14_5496	CP001363.1:4843994-4844144	SDs	WTs	NOTEST	0	3.67681	0	1	1	no	0	#NUM!
TCONS_00005222	XLOC_004076	ugpE	CP001363.1:3736456-3739995	SDs	WTs	NOTEST	0	0.160516	0	1	1	no	0	#NUM!
TCONS_00004176	XLOC_003302	wcaI	CP001363.1:2238571-2250366	SDs	WTs	NOTEST	0	0.371391	0	1	1	no	0	#NUM!
TCONS_00005012	XLOC_003909	yhbT	CP001363.1:3451914-3453240	SDs	WTs	OK	0	44.4536	#NAME?	0.07375	0.209562	no	0	#NUM!
TCONS_00002290	XLOC_001811	yiaC	CP001363.1:3843042-3846445	SDs	WTs	OK	0	4.38256	#NAME?	0.0681	0.198703	no	0	#NUM!
TCONS_00004223	XLOC_003332	yohC	CP001363.1:2317077-2318778	SDs	WTs	OK	0	15.5838	#NAME?	0.12435	0.303189	no	0	#NUM!
TCONS_00005758	XLOC_004483	treC	CP001363.1:4707932-4711052	SDs	WTs	OK	0.000885776	0.966345	0.0941733	0.3247	0.567452	no	0.000916625	-10.0914
TCONS_00004654	XLOC_003652	STM14_3355	CP001363.1:2950804-2950957	SDs	WTs	OK	2.82067	94.639	7.55981	0.24765	0.479715	no	0.0298045	-5.06833
TCONS_00001135	XLOC_000883	ssaG	CP001363.1:1499512-1499728	SDs	WTs	OK	2.02543	46.3964	6.5554	0.044	0.145422	no	0.0436549	-4.51771
TCONS_00001842	XLOC_001452	STM14_3353	CP001363.1:2949635-2950726	SDs	WTs	OK	2.23227	46.1339	0.476967	0.1186	0.293742	no	0.0483868	-4.36924
TCONS_00001012	XLOC_000787	STM14_1499	CP001363.1:1341717-1341825	SDs	WTs	OK	15.3151	301.196	5.0525	0.13375	0.317388	no	0.0508476	-4.29768
TCONS_00001463	XLOC_001152	fliN	CP001363.1:2074939-2077468	SDs	WTs	OK	18.6134	339.059	2.13793	0.18535	0.396647	no	0.0548972	-4.18712
TCONS_00001406	XLOC_001110	STM14_2264	CP001363.1:1974276-1974393	SDs	WTs	OK	7.86054	142.836	5.30248	0.13375	0.317388	no	0.0550319	-4.18359
TCONS_00002944	XLOC_002333	STM14_0097	CP001363.1:95262-95379	SDs	WTs	OK	8.48704	112.741	29.7391	0.14855	0.340667	no	0.0752791	-3.73161
TCONS_00004174	XLOC_003302	manC	CP001363.1:2238571-2250366	SDs	WTs	OK	0.24547	2.8644	0.59714	0.2183	0.442163	no	0.0856968	-3.54461
TCONS_00001125	XLOC_000875	STM14_1692	CP001363.1:1493409-1493517	SDs	WTs	OK	16.5721	186.819	3.9917	0.15235	0.346694	no	0.0887067	-3.49481
TCONS_00005690	XLOC_004431	STM14_5187	CP001363.1:4573427-4574587	SDs	WTs	OK	0.928928	10.4046	1.21625	0.341	0.582182	no	0.0892805	-3.48551
TCONS_00004141	XLOC_003275	STM14_2556	CP001363.1:2192949-2195470	SDs	WTs	OK	2.46272	26.2285	0.582004	0.18905	0.402194	no	0.0938948	-3.41281
TCONS_00002081	XLOC_001636	STM14_3895	CP001363.1:3402539-3402695	SDs	WTs	OK	2.85256	29.7777	4.61262	0.24855	0.480061	no	0.0957952	-3.3839
TCONS_00004714	XLOC_003695	prgJ	CP001363.1:3033575-3036293	SDs	WTs	OK	47.02	452.487	1.53146	0.2663	0.499312	no	0.103915	-3.26653
TCONS_00000297	XLOC_000234	STM14_0322	CP001363.1:316754-316865	SDs	WTs	OK	13.0733	99.4828	2.27721	0.15245	0.346773	no	0.131413	-2.92782
TCONS_00005827	XLOC_004537	STM14_5447	CP001363.1:4804688-4804838	SDs	WTs	OK	9.5579	71.8881	4.98187	0.0584	0.178365	no	0.132955	-2.91099
TCONS_00004734	XLOC_003708	invB	CP001363.1:3053907-3058613	SDs	WTs	OK	19.9055	139.241	1.42787	0.0287	0.105398	no	0.142957	-2.80635
TCONS_00005816	XLOC_004527	STM14_5429	CP001363.1:4786594-4787220	SDs	WTs	OK	9.69179	67.4889	8.96121	0.3475	0.587627	no	0.143606	-2.79982
TCONS_00001639	XLOC_001277	STM14_2838	CP001363.1:2456665-2463128	SDs	WTs	OK	78.2249	488.718	1.36447	0.0206	0.0819231	no	0.160061	-2.6433
TCONS_00001139	XLOC_000886	STM14_1706	CP001363.1:1501019-1503221	SDs	WTs	OK	4.7617	29.3038	1.43692	0.2016	0.418126	no	0.162494	-2.62154
TCONS_00003993	XLOC_003175	flhE	CP001363.1:2019223-2022838	SDs	WTs	OK	22.9288	135.085	1.38605	0.055	0.170972	no	0.169736	-2.55863
TCONS_00001347	XLOC_001058	ipk	CP001363.1:1886712-1888433	SDs	WTs	OK	5.24763	30.1188	0.741935	0.27775	0.512481	no	0.174231	-2.52093
TCONS_00004178	XLOC_003302	wcaG	CP001363.1:2238571-2250366	SDs	WTs	OK	0.496383	2.83536	0.417775	0.37405	0.616661	no	0.175069	-2.51401
TCONS_00001405	XLOC_001109	STM14_2261	CP001363.1:1973189-1973375	SDs	WTs	OK	12.2011	67.6662	1.4544	0.02585	0.0973488	no	0.180313	-2.47142
TCONS_00004247	XLOC_003345	STM14_2709	CP001363.1:2339667-2345787	SDs	WTs	OK	0.220322	1.06538	0.072574	0.5801	0.786814	no	0.206801	-2.27368
TCONS_00001016	XLOC_000791	STM14_1507	CP001363.1:1344741-1344867	SDs	WTs	OK	44.3601	213.795	2.16711	0.0226	0.0885541	no	0.207489	-2.26889
TCONS_00002274	XLOC_001801	STM14_4343	CP001363.1:3796526-3796667	SDs	WTs	OK	2.13901	10.2256	5.05196	0.17535	0.381741	no	0.209182	-2.25717
TCONS_00004729	XLOC_003708	spaP	CP001363.1:3053907-3058613	SDs	WTs	OK	4.80193	22.6399	0.951591	0.34735	0.587627	no	0.2121	-2.23718
TCONS_00004732	XLOC_003708	invI	CP001363.1:3053907-3058613	SDs	WTs	OK	9.31863	42.3006	0.922241	0.4899	0.719448	no	0.220295	-2.18249
TCONS_00001411	XLOC_001114	STM14_2271	CP001363.1:1976704-1977445	SDs	WTs	OK	20.3872	92.2289	0.331419	0.32835	0.570275	no	0.22105	-2.17756
TCONS_00001465	XLOC_001152	fliP	CP001363.1:2074939-2077468	SDs	WTs	OK	24.2422	106.753	1.25074	0.2456	0.47783	no	0.227087	-2.13868
TCONS_00004005	XLOC_003182	STM14_2339	CP001363.1:2030601-2032531	SDs	WTs	OK	261.114	1134.57	0.229294	0.14125	0.327799	no	0.230144	-2.11939
TCONS_00003334	XLOC_002636	STM14_967	CP001363.1:899157-899316	SDs	WTs	OK	1.104	4.57919	2.66131	0.177	0.383837	no	0.241091	-2.05235
TCONS_00003051	XLOC_002414	STM14_0361	CP001363.1:351321-351450	SDs	WTs	OK	4.11862	16.4257	7.38279	0.2221	0.447409	no	0.250742	-1.99572
TCONS_00000528	XLOC_000423	ybdZ	CP001363.1:645940-650040	SDs	WTs	OK	3.40043	13.3538	0.387445	0.3804	0.62174	no	0.254641	-1.97346
TCONS_00004847	XLOC_003778	stdB	CP001363.1:3206504-3210968	SDs	WTs	NOTEST	0.117042	0.45906	0	1	1	no	0.25496	-1.97166
TCONS_00000046	XLOC_000036	trbD	CP001362.1:63319-67355	SDs	WTs	OK	20.484	79.3633	1.01139	0.2557	0.48768	no	0.258104	-1.95397
TCONS_00004322	XLOC_003405	pmrD	CP001363.1:2456665-2463128	SDs	WTs	OK	479.375	1835.16	0.807538	0.29105	0.530769	no	0.261217	-1.93668
TCONS_00001524	XLOC_001199	hisD	CP001363.1:2202168-2208303	SDs	WTs	OK	281.952	1078.36	0.859902	0.3093	0.551206	no	0.261464	-1.93532
TCONS_00004718	XLOC_003698	sicP	CP001363.1:3042307-3044318	SDs	WTs	OK	69.4571	265.339	1.13623	0.059	0.179419	no	0.261767	-1.93364
TCONS_00001140	XLOC_000886	ssaK	CP001363.1:1501019-1503221	SDs	WTs	OK	8.6923	33.1497	1.41784	0.01885	0.0766231	no	0.262214	-1.93119
TCONS_00004710	XLOC_003695	orgC	CP001363.1:3033575-3036293	SDs	WTs	OK	60.8963	231.957	1.26672	0.0242	0.0925754	no	0.262533	-1.92943
TCONS_00000110	XLOC_000083	STM14_0012	CP001363.1:11256-11424	SDs	WTs	OK	0.84426	3.10711	2.11267	0.2011	0.417696	no	0.271719	-1.87981
TCONS_00001525	XLOC_001199	hisC	CP001363.1:2202168-2208303	SDs	WTs	OK	530.515	1913.71	0.97711	0.30405	0.545875	no	0.277218	-1.85091
TCONS_00003378	XLOC_002670	STM14_1060	CP001363.1:980012-980352	SDs	WTs	OK	49.2119	176.274	0.173475	0.2534	0.485554	no	0.279178	-1.84074
TCONS_00003887	XLOC_003088	narI	CP001363.1:1866185-1872845	SDs	WTs	OK	7.49685	26.4786	0.0554285	0.52465	0.746995	no	0.283129	-1.82047
TCONS_00002473	XLOC_001951	STM14_4740	CP001363.1:4160057-4162710	SDs	WTs	OK	11.6036	40.8785	0.0356528	0.3658	0.60869	no	0.283856	-1.81677
TCONS_00001331	XLOC_001045	STM14_2115	CP001363.1:1857496-1857622	SDs	WTs	OK	22.5079	77.3453	2.39135	0.1114	0.280741	no	0.291005	-1.78088
TCONS_00003751	XLOC_002970	STM14_1862	CP001363.1:1627296-1629583	SDs	WTs	OK	6.9447	23.5731	1.53424	0.01655	0.0690664	no	0.294603	-1.76316
TCONS_00004546	XLOC_003581	STM14_3168	CP001363.1:2784865-2788627	SDs	WTs	OK	5.59804	18.8118	0.913086	0.229	0.456372	no	0.297581	-1.74864
TCONS_00001104	XLOC_000859	STM14_1636	CP001363.1:1436466-1436571	SDs	WTs	OK	23.528	78.3723	34.1863	0.4171	0.653487	no	0.300208	-1.73597
TCONS_00001048	XLOC_000813	STM14_1551	CP001363.1:1367588-1368211	SDs	WTs	OK	77.8323	255.658	0.379232	0.3812	0.622093	no	0.304439	-1.71577
TCONS_00001530	XLOC_001199	hisI	CP001363.1:2202168-2208303	SDs	WTs	OK	596.388	1951.47	0.702154	0.6473	0.830372	no	0.30561	-1.71024
TCONS_00001175	XLOC_000913	STM14_1786	CP001363.1:1565233-1565359	SDs	WTs	OK	9.36194	30.6238	1.27208	0.42435	0.659949	no	0.305708	-1.70977
TCONS_00001580	XLOC_001232	STM14_2711	CP001363.1:2345818-2348061	SDs	WTs	OK	0.822447	2.66072	0.7022	0.364	0.606287	no	0.309107	-1.69382
TCONS_00001142	XLOC_000887	ssaM	CP001363.1:1503278-1506968	SDs	WTs	OK	6.03483	19.3455	0.541655	0.54975	0.76388	no	0.31195	-1.68061
TCONS_00003654	XLOC_002898	STM14_1685	CP001363.1:1486015-1486129	SDs	WTs	OK	82.7148	263.409	1.2572	0.06265	0.187002	no	0.314017	-1.67109
TCONS_00001640	XLOC_001277	arnT	CP001363.1:2456665-2463128	SDs	WTs	OK	37.1085	117.424	0.765809	0.33505	0.578111	no	0.316021	-1.66191
TCONS_00002238	XLOC_001772	STM14_4270	CP001363.1:3729190-3729804	SDs	WTs	OK	4.48791	14.0623	2.4764	0.5157	0.740389	no	0.319145	-1.64772
TCONS_00004142	XLOC_003276	STM14_2558	CP001363.1:2195673-2195796	SDs	WTs	OK	11.6952	36.523	1.21165	0.42315	0.658545	no	0.320215	-1.64289
TCONS_00001529	XLOC_001199	hisF	CP001363.1:2202168-2208303	SDs	WTs	OK	442.008	1361.85	0.666453	0.6539	0.833345	no	0.324564	-1.62342
TCONS_00005257	XLOC_004104	STM14_4339	CP001363.1:3794035-3794265	SDs	WTs	OK	4.43143	13.6158	1.18748	0.30925	0.551206	no	0.325462	-1.61944
TCONS_00004748	XLOC_003718	ygbL	CP001363.1:3079049-3081864	SDs	WTs	OK	15.468	47.4667	0.835858	0.2576	0.490075	no	0.325871	-1.61763
TCONS_00001527	XLOC_001199	hisH	CP001363.1:2202168-2208303	SDs	WTs	OK	397.631	1197.67	0.504379	0.5157	0.740389	no	0.332004	-1.59073
TCONS_00004004	XLOC_003182	motA	CP001363.1:2030601-2032531	SDs	WTs	OK	219.345	660.445	1.57424	0.01135	0.0517898	no	0.332117	-1.59024
TCONS_00000181	XLOC_000141	STM14_0137	CP001363.1:135066-135210	SDs	WTs	OK	3.77808	11.3631	5.18075	0.37445	0.617104	no	0.332487	-1.58863
TCONS_00000857	XLOC_000672	hpaE	CP001363.1:1146564-1150701	SDs	WTs	OK	9.57927	28.8074	0.615969	0.6425	0.826797	no	0.332528	-1.58845
TCONS_00001526	XLOC_001199	hisB	CP001363.1:2202168-2208303	SDs	WTs	OK	587.758	1734.61	0.879543	0.11795	0.292268	no	0.338842	-1.56132
TCONS_00005575	XLOC_004353	STM14_4943	CP001363.1:4340771-4341965	SDs	WTs	OK	1.21805	3.58167	0.909014	0.55445	0.766971	no	0.340079	-1.55606
TCONS_00000282	XLOC_000219	STM14_0296	CP001363.1:291759-291876	SDs	WTs	OK	8.48704	24.6376	10.5888	0.50335	0.730881	no	0.344475	-1.53753
TCONS_00001642	XLOC_001277	STM14_2841	CP001363.1:2456665-2463128	SDs	WTs	OK	209.616	602.286	0.584364	0.33925	0.581244	no	0.348034	-1.5227
TCONS_00001528	XLOC_001199	hisA	CP001363.1:2202168-2208303	SDs	WTs	OK	306.468	876.604	0.490129	0.53835	0.755791	no	0.349608	-1.51619
TCONS_00004818	XLOC_003760	thyA	CP001363.1:3177650-3179657	SDs	WTs	OK	11.5439	32.8104	0.264593	0.41145	0.647686	no	0.351837	-1.50702
TCONS_00003257	XLOC_002576	glnX	CP001363.1:738504-738579	SDs	WTs	OK	727.252	2053.25	478.42	0.33865	0.580964	no	0.354196	-1.49738
TCONS_00005735	XLOC_004466	ytfJ	CP001363.1:4654600-4656081	SDs	WTs	OK	40.0833	113.034	0.5768	0.52025	0.743871	no	0.354613	-1.49568
TCONS_00001086	XLOC_000843	STM14_1613	CP001363.1:1418195-1419361	SDs	WTs	OK	0.391592	1.10256	0.126467	0.4942	0.723641	no	0.355166	-1.49343
TCONS_00005631	XLOC_004389	STM14_5067	CP001363.1:4446980-4449571	SDs	WTs	OK	6.89093	19.3993	0.345399	0.4842	0.714426	no	0.355215	-1.49323
TCONS_00003472	XLOC_002750	STM14_1280	CP001363.1:1170029-1170286	SDs	WTs	OK	23.2058	65.14	10.6101	0.3454	0.586497	no	0.356245	-1.48906
TCONS_00000518	XLOC_000415	STM14_0661	CP001363.1:621021-623313	SDs	WTs	OK	8.15393	22.8178	0.940269	0.10915	0.277037	no	0.35735	-1.48459
TCONS_00001641	XLOC_001277	STM14_2840	CP001363.1:2456665-2463128	SDs	WTs	OK	60.475	168.604	0.266776	0.37225	0.614836	no	0.358681	-1.47923
TCONS_00001868	XLOC_001472	nrdH	CP001363.1:2972091-2974861	SDs	WTs	OK	3.66477	10.068	0.344574	0.5533	0.766612	no	0.364002	-1.45798
TCONS_00004712	XLOC_003695	orgA	CP001363.1:3033575-3036293	SDs	WTs	OK	59.5432	162.425	1.13302	0.047	0.152328	no	0.366589	-1.44777
TCONS_00000787	XLOC_000621	STM14_1137	CP001363.1:1053503-1053662	SDs	WTs	OK	1.20281	3.27876	2.00449	0.50335	0.730881	no	0.366849	-1.44674
TCONS_00000047	XLOC_000036	traV	CP001362.1:63319-67355	SDs	WTs	OK	20.1265	54.8431	1.44839	0.0167	0.0694746	no	0.366983	-1.44621
TCONS_00004846	XLOC_003778	stdC	CP001363.1:3206504-3210968	SDs	WTs	NOTEST	0.033628	0.0912201	0	1	1	no	0.368647	-1.43969
TCONS_00004711	XLOC_003695	orgB	CP001363.1:3033575-3036293	SDs	WTs	OK	86.3775	231.946	1.45914	0.01425	0.061542	no	0.372403	-1.42506
TCONS_00002569	XLOC_002024	ego	CP001363.1:4296956-4300656	SDs	WTs	OK	47.2102	122.891	1.18204	0.05675	0.174376	no	0.384163	-1.38021
TCONS_00000632	XLOC_000503	lysZ	CP001363.1:819895-819971	SDs	WTs	NOTEST	328.289	850.584	0	1	1	no	0.385957	-1.37349
TCONS_00004843	XLOC_003777	STM14_3654	CP001363.1:3205103-3206361	SDs	WTs	OK	7.66984	19.8423	1.04571	0.0731	0.20827	no	0.38654	-1.37131
TCONS_00001737	XLOC_001359	STM14_3119	CP001363.1:2734355-2734475	SDs	WTs	OK	107.15	276.884	1.42075	0.01745	0.0718648	no	0.386985	-1.36965
TCONS_00003053	XLOC_002416	STM14_0363	CP001363.1:352119-352227	SDs	WTs	OK	261.479	674.289	1.51398	0.0148	0.0632504	no	0.387785	-1.36667
TCONS_00002757	XLOC_002171	glyY	CP001363.1:4609714-4609790	SDs	WTs	OK	385.381	979.454	304.245	0.52245	0.745857	no	0.393465	-1.34569
TCONS_00003564	XLOC_002821	STM14_1502	CP001363.1:1342961-1343096	SDs	WTs	OK	6.11761	15.4332	0.788464	0.41755	0.653573	no	0.396393	-1.335
TCONS_00000045	XLOC_000036	traP	CP001362.1:63319-67355	SDs	WTs	OK	6.20045	15.5812	0.775874	0.18555	0.396809	no	0.397944	-1.32936
TCONS_00002393	XLOC_001890	STM14_4598	CP001363.1:4022920-4023498	SDs	WTs	OK	2.82067	7.01439	0.293555	0.6269	0.816596	no	0.402126	-1.31428
TCONS_00000322	XLOC_000254	STM14_0350	CP001363.1:341439-341637	SDs	WTs	OK	2.74619	6.76893	0.921691	0.24745	0.479715	no	0.405705	-1.3015
TCONS_00003546	XLOC_002804	STM14_1426	CP001363.1:1290944-1291224	SDs	WTs	OK	67.8611	167.037	0.722683	0.3573	0.599042	no	0.406264	-1.29951
TCONS_00003529	XLOC_002794	phoQ	CP001363.1:1276099-1278237	SDs	WTs	OK	320.249	783.908	1.36987	0.02015	0.0804942	no	0.408529	-1.29149
TCONS_00000655	XLOC_000523	bioB	CP001363.1:860510-864123	SDs	WTs	OK	34.483	83.97	1.41109	0.0265	0.0990959	no	0.410659	-1.28399
TCONS_00001552	XLOC_001213	yegT	CP001363.1:2287823-2291778	SDs	WTs	OK	33.1553	79.6706	1.06493	0.07315	0.208301	no	0.416155	-1.26481
TCONS_00002570	XLOC_002024	ydeY	CP001363.1:4296956-4300656	SDs	WTs	OK	92.5819	222.26	1.23143	0.03225	0.116035	no	0.416548	-1.26345
TCONS_00003775	XLOC_002989	STM14_1911	CP001363.1:1678351-1679457	SDs	WTs	OK	78.393	187.558	0.872179	0.11015	0.278502	no	0.417967	-1.25854
TCONS_00000658	XLOC_000523	bioD_1	CP001363.1:860510-864123	SDs	WTs	OK	23.6743	56.4627	0.766971	0.14125	0.327799	no	0.419291	-1.25398
TCONS_00001732	XLOC_001356	STM14_3099	CP001363.1:2711621-2712147	SDs	WTs	OK	48.3405	115.029	3.03849	0.5551	0.766971	no	0.420246	-1.25069
TCONS_00005809	XLOC_004522	yjiG	CP001363.1:4780110-4781453	SDs	WTs	OK	195.225	459.78	1.23796	0.0285	0.104953	no	0.424605	-1.23581
TCONS_00002039	XLOC_001601	STM14_3819	CP001363.1:3335173-3335281	SDs	WTs	OK	227.884	535.191	1.27756	0.0313	0.113229	no	0.425799	-1.23175
TCONS_00001149	XLOC_000889	ssaS	CP001363.1:1508719-1509630	SDs	WTs	OK	5.19109	12.1569	0.656082	0.33465	0.577825	no	0.427008	-1.22767
TCONS_00005043	XLOC_003937	STM14_3996	CP001363.1:3490435-3491477	SDs	WTs	OK	13.0733	30.4085	0.857014	0.57955	0.786669	no	0.429923	-1.21785
TCONS_00004233	XLOC_003341	mglC	CP001363.1:2335490-2338037	SDs	WTs	OK	1.37184	3.19033	0.208556	0.72185	0.870224	no	0.429999	-1.21759
TCONS_00002315	XLOC_001830	sgbU	CP001363.1:3874653-3878351	SDs	WTs	OK	3.50348	8.10394	1.08155	0.0713	0.204675	no	0.432318	-1.20983
TCONS_00003620	XLOC_002869	STM14_1638	CP001363.1:1437585-1437699	SDs	WTs	NOTEST	10.4687	24.1897	0	1	1	no	0.432775	-1.20831
TCONS_00000355	XLOC_000283	STM14_0402	CP001363.1:389474-390679	SDs	WTs	OK	25.3257	58.5008	1.0224	0.0776	0.217943	no	0.432912	-1.20785
TCONS_00000517	XLOC_000415	STM14_0660	CP001363.1:621021-623313	SDs	WTs	OK	2.03646	4.68494	0.534861	0.4426	0.676477	no	0.434682	-1.20197
TCONS_00003059	XLOC_002422	STM14_0377	CP001363.1:366782-366935	SDs	WTs	OK	4.40312	10.1244	0.780291	0.2032	0.419558	no	0.434902	-1.20124
TCONS_00000992	XLOC_000772	STM14_1467	CP001363.1:1314172-1316567	SDs	WTs	OK	9.87032	22.6041	0.408856	0.5912	0.793782	no	0.436661	-1.19542
TCONS_00002712	XLOC_002138	STM14_5142	CP001363.1:4529400-4529547	SDs	WTs	OK	52.8054	120.052	1.54259	0.01095	0.0503095	no	0.439854	-1.1849
TCONS_00001916	XLOC_001501	STM14_3505	CP001363.1:3067568-3068383	SDs	WTs	OK	545.608	1237.98	1.30711	0.02445	0.0933306	no	0.440724	-1.18205
TCONS_00001553	XLOC_001213	yegU	CP001363.1:2287823-2291778	SDs	WTs	OK	72.2814	163.681	1.26271	0.0326	0.117057	no	0.441599	-1.17919
TCONS_00003430	XLOC_002714	STM14_1198	CP001363.1:1101867-1102059	SDs	WTs	OK	12.7884	28.956	1.4954	0.01215	0.0545521	no	0.441649	-1.17903
TCONS_00000510	XLOC_000410	STM14_0645	CP001363.1:614018-614189	SDs	WTs	OK	7.61468	17.2031	1.0221	0.15185	0.346148	no	0.442634	-1.17581
TCONS_00001869	XLOC_001472	nrdI	CP001363.1:2972091-2974861	SDs	WTs	OK	4.29967	9.70383	0.486632	0.49495	0.724267	no	0.44309	-1.17433
TCONS_00002949	XLOC_002336	STM14_0105	CP001363.1:98643-101474	SDs	WTs	OK	65.136	146.318	0.103998	0.45605	0.688927	no	0.445167	-1.16758
TCONS_00000971	XLOC_000761	STM14_1445	CP001363.1:1299076-1300881	SDs	WTs	OK	124.888	280.422	0.745294	0.1722	0.37779	no	0.445357	-1.16696
TCONS_00002865	XLOC_002264	yjiS	CP001363.1:4788755-4789030	SDs	WTs	OK	31.0265	69.1698	1.40555	0.01965	0.0790304	no	0.448556	-1.15664
TCONS_00005504	XLOC_004296	glnA	CP001363.1:4229182-4232791	SDs	WTs	OK	63.1817	139.714	0.796784	0.15225	0.346694	no	0.452222	-1.1449
TCONS_00003373	XLOC_002667	hcp	CP001363.1:970311-976812	SDs	WTs	NOTEST	0.0978997	0.21623	0	1	1	no	0.452757	-1.14319
TCONS_00002045	XLOC_001606	STM14_3830	CP001363.1:3342233-3343551	SDs	WTs	OK	6.81365	15.0445	0.153948	0.48535	0.71533	no	0.4529	-1.14274
TCONS_00004746	XLOC_003716	STM14_3516	CP001363.1:3075785-3078229	SDs	WTs	OK	18.9572	41.722	1.14611	0.04995	0.158702	no	0.454369	-1.13806
TCONS_00005070	XLOC_003959	oadG	CP001363.1:3535735-3535990	SDs	WTs	OK	2.96631	6.48005	1.20484	0.052	0.163652	no	0.45776	-1.12734
TCONS_00003977	XLOC_003162	STM14_2294	CP001363.1:1992661-1992874	SDs	WTs	OK	33.2943	72.4747	9.61629	0.3984	0.636508	no	0.459392	-1.1222
TCONS_00005433	XLOC_004236	dnaN	CP001363.1:4056092-4058717	SDs	WTs	OK	32.8332	71.0875	0.344706	0.4433	0.677158	no	0.46187	-1.11444
TCONS_00005677	XLOC_004419	yjdB	CP001363.1:4547260-4549569	SDs	WTs	OK	88.7708	191.731	1.30127	0.0236	0.0910652	no	0.462997	-1.11093
TCONS_00003699	XLOC_002931	ydgI	CP001363.1:1562520-1564087	SDs	WTs	OK	2.5799	5.55855	0.709388	0.20535	0.422282	no	0.464132	-1.10739
TCONS_00001711	XLOC_001338	STM14_3040	CP001363.1:2640805-2640913	SDs	WTs	OK	176.008	378.249	1.54098	0.09015	0.242204	no	0.465323	-1.1037
TCONS_00001190	XLOC_000925	STM14_1821	CP001363.1:1595844-1596036	SDs	WTs	OK	8.45013	17.906	1.72736	0.053	0.166015	no	0.471916	-1.0834
TCONS_00005097	XLOC_003981	rrfD	CP001363.1:3580765-3580887	SDs	WTs	OK	190.371	403.303	1.45799	0.0143	0.0617079	no	0.47203	-1.08305
TCONS_00003410	XLOC_002697	STM14_1133	CP001363.1:1051306-1051426	SDs	WTs	OK	62.6386	132.3	0.903551	0.1981	0.415074	no	0.473459	-1.07869
TCONS_00004020	XLOC_003196	cysT	CP001363.1:2046864-2046938	SDs	WTs	OK	881.312	1838.89	259.02	0.3078	0.549643	no	0.479263	-1.06111
TCONS_00005221	XLOC_004076	ugpC	CP001363.1:3736456-3739995	SDs	WTs	OK	2.73596	5.69604	0.189217	0.72275	0.87034	no	0.480327	-1.05791
TCONS_00002522	XLOC_001985	rrfA	CP001363.1:4214885-4215007	SDs	WTs	OK	122.621	254.702	1.22883	0.0374	0.129658	no	0.481429	-1.0546
TCONS_00005806	XLOC_004519	STM14_5416	CP001363.1:4776953-4777107	SDs	WTs	OK	52.4834	108.244	1.01125	0.08015	0.223572	no	0.484862	-1.04435
TCONS_00003945	XLOC_003132	STM14_2229	CP001363.1:1949870-1949978	SDs	WTs	OK	104.557	214.895	1.23661	0.26385	0.496668	no	0.486549	-1.03934
TCONS_00003170	XLOC_002512	STM14_0633	CP001363.1:604315-604555	SDs	WTs	OK	7.93105	16.2817	2.89463	0.50895	0.73513	no	0.487114	-1.03767
TCONS_00001145	XLOC_000888	ssaO	CP001363.1:1506970-1508652	SDs	WTs	OK	18.5476	38.0326	0.552063	0.3113	0.552912	no	0.487676	-1.036
TCONS_00004008	XLOC_003185	STM14_2342	CP001363.1:2033683-2033827	SDs	WTs	OK	32.8084	66.8767	1.0693	0.06095	0.182953	no	0.49058	-1.02744
TCONS_00004254	XLOC_003350	STM14_2718	CP001363.1:2352990-2354133	SDs	WTs	OK	13.9336	27.9848	1.41974	0.59875	0.79815	no	0.497899	-1.00608
TCONS_00002080	XLOC_001635	yqjI	CP001363.1:3398410-3400620	SDs	WTs	OK	85.2927	170.98	0.62829	0.36295	0.605296	no	0.498846	-1.00333
TCONS_00005152	XLOC_004027	yheR	CP001363.1:3621068-3623425	SDs	WTs	OK	36.7571	73.0706	0.68499	0.24885	0.480466	no	0.503035	-0.991268
TCONS_00000656	XLOC_000523	bioF	CP001363.1:860510-864123	SDs	WTs	OK	16.9974	33.5694	0.775175	0.20345	0.419749	no	0.506336	-0.981833
TCONS_00002148	XLOC_001693	STM14_4023	CP001363.1:3515632-3518254	SDs	WTs	OK	4.28278	8.43892	0.0493363	0.6362	0.822672	no	0.507503	-0.978511
TCONS_00001123	XLOC_000873	ssaD	CP001363.1:1490377-1493063	SDs	WTs	OK	6.55613	12.8115	1.25012	0.0424	0.141644	no	0.511738	-0.966523
TCONS_00004268	XLOC_003362	STM14_2750	CP001363.1:2377985-2378999	SDs	WTs	OK	21.9101	42.6415	0.0954192	0.53895	0.755976	no	0.513821	-0.960662
TCONS_00004596	XLOC_003605	rseC	CP001363.1:2831147-2833230	SDs	WTs	OK	116.356	226.447	0.473799	0.6092	0.804627	no	0.513833	-0.960628
TCONS_00001489	XLOC_001172	asnT_1	CP001363.1:2134799-2134875	SDs	WTs	OK	755.969	1471.06	185.213	0.48835	0.718162	no	0.513894	-0.960457
TCONS_00000684	XLOC_000544	ompX	CP001363.1:900585-901101	SDs	WTs	OK	6196.54	12018.5	1.34878	0.0182	0.07455	no	0.515583	-0.955722
TCONS_00003495	XLOC_002768	yceI	CP001363.1:1203021-1204166	SDs	WTs	OK	199.987	387.827	1.00177	0.1039	0.266892	no	0.51566	-0.955507
TCONS_00000858	XLOC_000672	hpaD	CP001363.1:1146564-1150701	SDs	WTs	OK	65.7798	127.007	0.557298	0.32555	0.568565	no	0.517923	-0.949191
TCONS_00003462	XLOC_002742	STM14_1254	CP001363.1:1146564-1150701	SDs	WTs	OK	59.0733	114.004	0.0759726	0.484	0.714329	no	0.518169	-0.948506
TCONS_00000364	XLOC_000291	STM14_0415	CP001363.1:402094-402422	SDs	WTs	OK	30.2866	58.3267	0.825117	0.16595	0.368117	no	0.519258	-0.945477
TCONS_00003773	XLOC_002988	STM14_1904	CP001363.1:1669183-1677317	SDs	WTs	OK	20.8268	40.0085	0.0436434	0.63135	0.819785	no	0.520559	-0.941865
TCONS_00004179	XLOC_003302	gmd	CP001363.1:2238571-2250366	SDs	WTs	OK	5.20876	9.9773	0.460199	0.5616	0.773144	no	0.522061	-0.937709
TCONS_00005310	XLOC_004144	STM14_4416	CP001363.1:3860157-3861738	SDs	WTs	OK	1.46228	2.79777	0.0732992	0.69955	0.859027	no	0.522659	-0.936058
TCONS_00002571	XLOC_002024	ydeZ	CP001363.1:4296956-4300656	SDs	WTs	OK	131.328	250.726	0.992668	0.08935	0.241041	no	0.523791	-0.932937
TCONS_00004614	XLOC_003616	rrsG	CP001363.1:2854034-2855577	SDs	WTs	OK	1017.41	1934.1	1.39401	0.0162	0.0678184	no	0.526038	-0.926761
TCONS_00005810	XLOC_004522	yjiH	CP001363.1:4780110-4781453	SDs	WTs	OK	103.784	196.704	1.10149	0.075	0.212208	no	0.527615	-0.922442
TCONS_00002520	XLOC_001983	STM14_4797	CP001363.1:4211632-4211749	SDs	WTs	OK	15.7211	29.5779	12.3837	0.58565	0.790316	no	0.531515	-0.911817
TCONS_00002610	XLOC_002054	STM14_4970	CP001363.1:4366597-4366714	SDs	WTs	OK	15.7211	29.5779	12.3837	0.58565	0.790316	no	0.531515	-0.911817
TCONS_00001796	XLOC_001412	STM14_3272	CP001363.1:2866576-2866750	SDs	WTs	OK	61.8053	116.278	1.39508	0.0163	0.0681299	no	0.53153	-0.911776
TCONS_00004590	XLOC_003601	STM14_3213	CP001363.1:2818996-2820573	SDs	WTs	OK	12.471	23.4324	0.856519	0.12615	0.305897	no	0.532212	-0.909928
TCONS_00001816	XLOC_001429	STM14_3307	CP001363.1:2903474-2903690	SDs	WTs	OK	7.18462	13.487	1.05229	0.06655	0.195681	no	0.532707	-0.908586
TCONS_00000638	XLOC_000509	dcoC	CP001363.1:830209-830455	SDs	WTs	OK	3.33243	6.24729	0.945564	0.10985	0.278277	no	0.53342	-0.906656
TCONS_00003964	XLOC_003150	STM14_2276	CP001363.1:1979311-1979440	SDs	WTs	OK	20.0438	37.5389	0.469323	0.42285	0.658385	no	0.533947	-0.90523
TCONS_00000986	XLOC_000771	STM14_1462	CP001363.1:1312759-1314124	SDs	WTs	OK	3.62619	6.79036	0.232201	0.67305	0.846331	no	0.53402	-0.905034
TCONS_00002735	XLOC_002154	STM14_5191	CP001363.1:4575389-4576171	SDs	WTs	OK	86.3748	161.298	0.924295	0.1022	0.264182	no	0.535498	-0.901046
TCONS_00004265	XLOC_003360	STM14_2745	CP001363.1:2373809-2375226	SDs	WTs	OK	57.4502	107.006	0.471659	0.39065	0.631899	no	0.536888	-0.897308
TCONS_00005099	XLOC_003983	rrsD	CP001363.1:3584320-3585864	SDs	WTs	OK	1039.72	1934.45	1.34997	0.02015	0.0804942	no	0.537476	-0.895728
TCONS_00005583	XLOC_004358	udhA	CP001363.1:4356664-4359162	SDs	WTs	OK	112.984	210.126	0.584203	0.30065	0.542147	no	0.537696	-0.895136
TCONS_00004612	XLOC_003614	rrlG	CP001363.1:2850587-2853681	SDs	WTs	OK	752.749	1398.95	1.26495	0.03145	0.113694	no	0.538081	-0.894104
TCONS_00005098	XLOC_003982	rrlD	CP001363.1:3580976-3583968	SDs	WTs	OK	705.378	1302.11	1.28811	0.02285	0.08875	no	0.541719	-0.884383
TCONS_00001409	XLOC_001113	STM14_2269	CP001363.1:1976487-1976655	SDs	WTs	OK	93.1561	171.832	1.43489	0.01495	0.063687	no	0.542135	-0.883277
TCONS_00005050	XLOC_003941	yhbL	CP001363.1:3502782-3504161	SDs	WTs	OK	424.763	782.871	1.20455	0.0384	0.131753	no	0.542571	-0.882117
TCONS_00003915	XLOC_003107	dadA	CP001363.1:1913377-1914676	SDs	WTs	OK	346.66	635.423	1.25574	0.0346	0.122178	no	0.545558	-0.874196
TCONS_00003290	XLOC_002604	gltA	CP001363.1:796450-798080	SDs	WTs	OK	2054.6	3766.04	1.10891	0.05295	0.165956	no	0.54556	-0.874191
TCONS_00000334	XLOC_000266	STM14_0370	CP001363.1:359758-361502	SDs	WTs	OK	27.923	51.1733	1.46827	0.0129	0.057101	no	0.545656	-0.873937
TCONS_00000582	XLOC_000462	STM14_0812	CP001363.1:758606-758720	SDs	WTs	OK	20.1605	36.9294	8.25421	0.5778	0.785897	no	0.54592	-0.873238
TCONS_00005300	XLOC_004139	glyS	CP001363.1:3853460-3856451	SDs	WTs	OK	59.6346	109.026	0.436209	0.39595	0.635552	no	0.546976	-0.870451
TCONS_00003747	XLOC_002967	STM14_1856	CP001363.1:1621278-1623775	SDs	WTs	OK	46.8716	85.6097	1.39476	0.0158	0.0664049	no	0.547503	-0.86906
TCONS_00003325	XLOC_002631	STM14_958	CP001363.1:891947-892444	SDs	WTs	OK	26.3275	48.0609	0.165591	0.69085	0.855132	no	0.547795	-0.868293
TCONS_00001950	XLOC_001530	STM14_3600	CP001363.1:3157562-3157685	SDs	WTs	OK	83.9864	153.034	0.86423	0.12975	0.310486	no	0.548809	-0.865625
TCONS_00000981	XLOC_000768	STM14_1457	CP001363.1:1305560-1311259	SDs	WTs	OK	22.9177	41.7365	0.157932	0.5979	0.79815	no	0.549105	-0.864847
TCONS_00004644	XLOC_003643	STM14_3331	CP001363.1:2926749-2927154	SDs	WTs	OK	6.48937	11.8152	1.50366	0.01095	0.0503095	no	0.549239	-0.864494
TCONS_00003420	XLOC_002706	STM14_1146	CP001363.1:1062947-1063359	SDs	WTs	OK	15.3119	27.6882	0.481432	0.36505	0.607656	no	0.553012	-0.854618
TCONS_00004598	XLOC_003605	rseA	CP001363.1:2831147-2833230	SDs	WTs	OK	475.838	856.343	1.03916	0.06905	0.200339	no	0.555663	-0.847718
TCONS_00005688	XLOC_004429	STM14_5185	CP001363.1:4572912-4573182	SDs	WTs	OK	16.6316	29.923	1.43724	0.01485	0.0633624	no	0.555813	-0.847328
TCONS_00000456	XLOC_000368	ffs	CP001363.1:525117-525233	SDs	WTs	OK	444.183	797.738	1.25863	0.034	0.120861	no	0.556803	-0.844761
TCONS_00003271	XLOC_002590	citB	CP001363.1:753222-755752	SDs	WTs	OK	13.5852	24.3976	0.940785	0.12395	0.302612	no	0.556825	-0.844703
TCONS_00005512	XLOC_004301	yshA	CP001363.1:4238593-4239286	SDs	WTs	OK	1.35105	2.42034	1.23913	0.0346	0.122178	no	0.558207	-0.841129
TCONS_00002314	XLOC_001830	sgbH	CP001363.1:3874653-3878351	SDs	WTs	OK	3.18701	5.70614	0.585977	0.3144	0.556206	no	0.558523	-0.840312
TCONS_00001888	XLOC_001484	srlA	CP001363.1:2998542-3000074	SDs	WTs	OK	19.6277	35.0497	0.707365	0.23775	0.467856	no	0.559996	-0.836511
TCONS_00002539	XLOC_001998	yiiD	CP001363.1:4250332-4253218	SDs	WTs	OK	165.371	294.779	0.943547	0.10375	0.266635	no	0.561	-0.833927
TCONS_00000356	XLOC_000284	STM14_0404	CP001363.1:391080-391605	SDs	WTs	OK	2.61988	4.66031	1.29598	0.02895	0.106097	no	0.562169	-0.830925
TCONS_00000892	XLOC_000696	csgB	CP001363.1:1189294-1189750	SDs	WTs	OK	2.64297	4.67732	1.18094	0.04195	0.14067	no	0.565061	-0.823522
TCONS_00003205	XLOC_002539	ybdM	CP001363.1:666745-668571	SDs	WTs	OK	109.553	193.71	1.13187	0.04945	0.157772	no	0.565552	-0.822269
TCONS_00001834	XLOC_001444	STM14_3343	CP001363.1:2936296-2936507	SDs	WTs	OK	19.9872	35.3017	0.883612	0.1243	0.303189	no	0.566182	-0.820661
TCONS_00001554	XLOC_001213	yegV	CP001363.1:2287823-2291778	SDs	WTs	OK	54.8752	96.8872	0.717706	0.18535	0.396647	no	0.566382	-0.820152
TCONS_00003928	XLOC_003117	fadD	CP001363.1:1925974-1928309	SDs	WTs	OK	37.9571	66.7724	0.529518	0.3629	0.605296	no	0.568455	-0.814882
TCONS_00000051	XLOC_000038	trbI	CP001362.1:68566-73194	SDs	WTs	OK	9.66861	17.0003	0.33197	0.68835	0.853847	no	0.568732	-0.81418
TCONS_00002575	XLOC_002028	STM14_4905	CP001363.1:4302993-4303758	SDs	WTs	OK	393.666	687.674	1.44166	0.0118	0.0534311	no	0.57246	-0.804753
TCONS_00005076	XLOC_003963	STM14_4051	CP001363.1:3540465-3541513	SDs	WTs	OK	27.7171	48.237	0.0100113	0.64915	0.830743	no	0.574602	-0.799364
TCONS_00001612	XLOC_001259	STM14_2791	CP001363.1:2411309-2411441	SDs	WTs	OK	10.3108	17.9419	0.475978	0.35055	0.591282	no	0.574677	-0.799176
TCONS_00004519	XLOC_003558	yfhP	CP001363.1:2734483-2734978	SDs	WTs	OK	247.003	426.706	1.49414	0.0109	0.0502098	no	0.57886	-0.788714
TCONS_00003566	XLOC_002823	STM14_1506	CP001363.1:1344492-1344636	SDs	WTs	OK	51.8651	89.5898	0.986016	0.08835	0.2393	no	0.578917	-0.78857
TCONS_00003407	XLOC_002694	STM14_1129	CP001363.1:1047994-1048126	SDs	WTs	OK	168.301	290.381	1.15097	0.0446	0.146783	no	0.579587	-0.786903
TCONS_00002280	XLOC_001806	yhjT	CP001363.1:3818364-3821800	SDs	WTs	OK	97.5385	168.235	0.110069	0.5838	0.789821	no	0.579775	-0.786434
TCONS_00004595	XLOC_003604	STM14_3230	CP001363.1:2830867-2831118	SDs	WTs	OK	48.4163	83.4376	10.4147	0.6938	0.856258	no	0.58027	-0.785205
TCONS_00003254	XLOC_002573	STM14_0780	CP001363.1:734837-734957	SDs	WTs	NOTEST	6.96681	12.0054	0	1	1	no	0.580306	-0.785113
TCONS_00005226	XLOC_004078	yhhV	CP001363.1:3741633-3742226	SDs	WTs	OK	44.8716	77.0417	0.713165	0.2085	0.42686	no	0.582433	-0.779837
TCONS_00001202	XLOC_000936	STM14_1847	CP001363.1:1615132-1615850	SDs	WTs	OK	8.25309	14.1434	0.499331	0.39555	0.635386	no	0.583529	-0.777123
TCONS_00002108	XLOC_001659	STM14_3938	CP001363.1:3439690-3440661	SDs	WTs	OK	14.3578	24.5462	0.0582054	0.67045	0.845405	no	0.58493	-0.773665
TCONS_00004273	XLOC_003366	STM14_2760	CP001363.1:2386386-2386914	SDs	WTs	OK	6.18181	10.5626	1.42569	0.01385	0.060058	no	0.585255	-0.772864
TCONS_00001221	XLOC_000954	nmpC	CP001363.1:1665149-1666238	SDs	WTs	OK	4890.4	8352.01	0.914908	0.1141	0.285384	no	0.585536	-0.772171
TCONS_00000606	XLOC_000483	STM14_0850	CP001363.1:796450-798080	SDs	WTs	OK	1969.03	3360.34	0.403828	0.39735	0.636166	no	0.585962	-0.771122
TCONS_00004599	XLOC_003606	rpoE	CP001363.1:2833261-2834177	SDs	WTs	OK	213.706	364.005	1.39406	0.01595	0.0669297	no	0.587096	-0.768331
TCONS_00002379	XLOC_001882	STM14_4556	CP001363.1:3992485-3993152	SDs	WTs	OK	116.727	198.34	1.11764	0.05875	0.178972	no	0.58852	-0.764837
TCONS_00003006	XLOC_002383	STM14_0215	CP001363.1:212209-213171	SDs	WTs	OK	53.6395	91.1117	0.081271	0.6638	0.840803	no	0.588722	-0.764341
TCONS_00001044	XLOC_000809	STM14_1543	CP001363.1:1364114-1366062	SDs	WTs	OK	312.328	530.365	0.926282	0.11025	0.278502	no	0.588893	-0.763924
TCONS_00000021	XLOC_000019	STM14_5572	CP001362.1:40862-41299	SDs	WTs	OK	90.1461	153.059	1.36855	0.01905	0.0771416	no	0.588963	-0.763751
TCONS_00002833	XLOC_002234	STM14_5344	CP001363.1:4707728-4707899	SDs	WTs	OK	4.16657	7.07129	0.391621	0.48575	0.715722	no	0.589223	-0.763113
TCONS_00004852	XLOC_003782	STM14_3662	CP001363.1:3213533-3213719	SDs	WTs	OK	2.27621	3.86103	1.00857	0.5262	0.747403	no	0.589534	-0.762352
TCONS_00000023	XLOC_000020	parB	CP001362.1:43808-45988	SDs	WTs	OK	218.104	369.73	1.0599	0.0669	0.196169	no	0.589901	-0.761456
TCONS_00001167	XLOC_000906	ydgJ	CP001363.1:1546356-1547397	SDs	WTs	OK	214.848	364.137	1.4448	0.01375	0.0597217	no	0.59002	-0.761165
TCONS_00004615	XLOC_003617	clpB	CP001363.1:2856032-2858606	SDs	WTs	OK	999.496	1689.95	1.06055	0.063	0.187626	no	0.591435	-0.757708
TCONS_00002434	XLOC_001922	rrfC	CP001363.1:4118718-4118921	SDs	WTs	OK	211.232	356.945	0.983323	0.0875	0.238453	no	0.591777	-0.756873
TCONS_00000492	XLOC_000393	STM14_0610	CP001363.1:581775-583023	SDs	WTs	OK	2.50559	4.23198	1.43767	0.0152	0.064494	no	0.592061	-0.756182
TCONS_00000657	XLOC_000523	bioC	CP001363.1:860510-864123	SDs	WTs	OK	9.99177	16.8607	0.264917	0.6118	0.805265	no	0.592607	-0.754852
TCONS_00000588	XLOC_000468	ybgI	CP001363.1:778544-779288	SDs	WTs	OK	241.099	405.948	1.4437	0.01305	0.0575735	no	0.593916	-0.751669
TCONS_00005296	XLOC_004135	STM14_4402	CP001363.1:3851426-3852187	SDs	WTs	OK	148.944	250.779	0.827477	0.1467	0.337733	no	0.593925	-0.751647
TCONS_00001609	XLOC_001256	STM14_2772	CP001363.1:2396452-2396770	SDs	WTs	OK	11.9633	20.1236	1.32918	0.0218	0.0859252	no	0.594491	-0.750273
TCONS_00002592	XLOC_002042	frwD	CP001363.1:4342398-4348627	SDs	WTs	OK	30.9166	51.9269	0.128685	0.693	0.856258	no	0.595387	-0.7481
TCONS_00004593	XLOC_003602	STM14_3216	CP001363.1:2820664-2821259	SDs	WTs	OK	78.7858	131.949	1.04513	0.0708	0.203569	no	0.597093	-0.743973
TCONS_00001257	XLOC_000980	ydcI	CP001363.1:1724871-1725795	SDs	WTs	OK	146.088	243.987	1.20954	0.03995	0.135932	no	0.598753	-0.739967
TCONS_00003875	XLOC_003077	oppD	CP001363.1:1846311-1848320	SDs	WTs	OK	323.331	539.348	0.867642	0.14105	0.327799	no	0.599485	-0.738205
TCONS_00003457	XLOC_002738	STM14_1244	CP001363.1:1143229-1143337	SDs	WTs	OK	168.783	281.497	0.59137	0.2415	0.472442	no	0.599591	-0.73795
TCONS_00002396	XLOC_001893	torR	CP001363.1:4038358-4040064	SDs	WTs	OK	165.097	274.878	0.885904	0.14195	0.328788	no	0.600619	-0.735478
TCONS_00000578	XLOC_000459	STM14_0801	CP001363.1:749863-751437	SDs	WTs	OK	186.112	309.604	0.58094	0.3174	0.559839	no	0.601129	-0.734253
TCONS_00000529	XLOC_000423	entF	CP001363.1:645940-650040	SDs	WTs	OK	11.7717	19.5603	1.40235	0.01595	0.0669297	no	0.601816	-0.732606
TCONS_00001226	XLOC_000958	narZ	CP001363.1:1669183-1677317	SDs	WTs	OK	73.1394	121.35	0.841054	0.1383	0.324426	no	0.602714	-0.730453
TCONS_00000861	XLOC_000673	hpaH	CP001363.1:1150702-1152308	SDs	WTs	OK	19.5351	32.4054	1.3067	0.0227	0.08875	no	0.602835	-0.730166
TCONS_00002573	XLOC_002026	yneB	CP001363.1:4301735-4302611	SDs	WTs	OK	673.772	1117.06	1.20401	0.03405	0.120958	no	0.603165	-0.729374
TCONS_00000964	XLOC_000758	STM14_1438	CP001363.1:1297993-1298185	SDs	WTs	OK	110.756	183.611	1.44695	0.01225	0.0548162	no	0.60321	-0.729268
TCONS_00000877	XLOC_000684	STM14_1282	CP001363.1:1172346-1172747	SDs	WTs	OK	166.737	276.094	0.0607319	0.6442	0.827991	no	0.603914	-0.727585
TCONS_00000476	XLOC_000381	ushA	CP001363.1:554327-555980	SDs	WTs	OK	225.243	371.698	1.18758	0.0408	0.138206	no	0.605984	-0.722649
TCONS_00002521	XLOC_001984	rrlA	CP001363.1:4211804-4214797	SDs	WTs	OK	356.074	587.116	1.11411	0.05375	0.167969	no	0.60648	-0.721468
TCONS_00002611	XLOC_002055	rrlB	CP001363.1:4366769-4369761	SDs	WTs	OK	351.468	578.823	1.11294	0.05525	0.171349	no	0.607212	-0.719729
TCONS_00000283	XLOC_000220	rrlH	CP001363.1:291943-295036	SDs	WTs	OK	293.341	481.636	1.13344	0.0464	0.151027	no	0.609051	-0.715365
TCONS_00002029	XLOC_001592	STM14_3789	CP001363.1:3312289-3312427	SDs	WTs	NOTEST	2.64474	4.33646	0	1	1	no	0.609885	-0.713392
TCONS_00002517	XLOC_001980	rrsA	CP001363.1:4209749-4211291	SDs	WTs	OK	338.209	554.416	1.1929	0.041	0.138612	no	0.610027	-0.713054
TCONS_00001096	XLOC_000852	pheT	CP001363.1:1426652-1429040	SDs	WTs	OK	321.579	526.979	1.15387	0.0418	0.140432	no	0.610231	-0.712572
TCONS_00002648	XLOC_002087	rrlE	CP001363.1:4410151-4413143	SDs	WTs	OK	319.608	523.502	1.12618	0.04645	0.151097	no	0.610519	-0.711892
TCONS_00000127	XLOC_000099	bcfF	CP001363.1:29993-31209	SDs	WTs	OK	38.7185	63.1676	0.979956	0.09145	0.244955	no	0.612949	-0.706162
TCONS_00000488	XLOC_000389	allR	CP001363.1:577257-578076	SDs	WTs	OK	139.219	227.092	1.39376	0.01565	0.0659306	no	0.613051	-0.705921
TCONS_00001236	XLOC_000964	yncA	CP001363.1:1688321-1689286	SDs	WTs	OK	86.3755	140.838	1.1184	0.0522	0.164088	no	0.613297	-0.705343
TCONS_00003583	XLOC_002838	yeaK	CP001363.1:1367588-1368211	SDs	WTs	OK	72.6084	118.323	1.43257	0.0117	0.0530234	no	0.613646	-0.704522
TCONS_00003026	XLOC_002398	rof	CP001363.1:280750-281216	SDs	WTs	OK	633.611	1032.52	1.11422	0.051	0.16146	no	0.613655	-0.7045
TCONS_00001866	XLOC_001471	STM14_3385	CP001363.1:2971388-2971993	SDs	WTs	OK	4.52495	7.37265	1.13986	0.04855	0.155834	no	0.613748	-0.704281
TCONS_00003757	XLOC_002975	STM14_1870	CP001363.1:1636541-1637064	SDs	WTs	OK	87.5217	142.476	1.08793	0.0594	0.179768	no	0.614291	-0.703006
TCONS_00004931	XLOC_003846	STM14_3791	CP001363.1:3312669-3313974	SDs	WTs	OK	53.4803	87.0206	1.35492	0.0178	0.0730239	no	0.614571	-0.702349
TCONS_00000975	XLOC_000765	STM14_1450	CP001363.1:1303054-1303874	SDs	WTs	OK	16.1548	26.2263	0.614363	0.2963	0.537763	no	0.615977	-0.699051
TCONS_00002066	XLOC_001621	STM14_3867	CP001363.1:3374569-3375241	SDs	WTs	OK	20.0805	32.5984	1.47207	0.01225	0.0548162	no	0.615996	-0.699006
TCONS_00002536	XLOC_001998	yihX	CP001363.1:4250332-4253218	SDs	WTs	OK	232.474	376.965	0.630131	0.284	0.520498	no	0.616699	-0.697361
TCONS_00002555	XLOC_002011	sodA	CP001363.1:4280122-4280743	SDs	WTs	OK	2204.88	3572.59	1.01366	0.07265	0.207432	no	0.617166	-0.69627
TCONS_00001768	XLOC_001389	STM14_3221	CP001363.1:2824016-2824290	SDs	WTs	OK	77.7692	125.927	0.528538	0.3961	0.635552	no	0.617574	-0.695317
TCONS_00000650	XLOC_000519	hutI	CP001363.1:852180-854342	SDs	WTs	OK	191.251	309.306	0.919013	0.10775	0.274268	no	0.618323	-0.693568
TCONS_00000736	XLOC_000583	ybjD	CP001363.1:970311-976812	SDs	WTs	OK	32.8346	53.0885	0.258428	0.7472	0.884442	no	0.618488	-0.693182
TCONS_00002432	XLOC_001921	rrlC	CP001363.1:4115720-4118712	SDs	WTs	OK	302.468	488.711	1.09045	0.0541	0.168864	no	0.61891	-0.692199
TCONS_00001954	XLOC_001534	argA	CP001363.1:3162650-3163982	SDs	WTs	OK	24.7108	39.8996	1.43894	0.0132	0.0579472	no	0.619325	-0.691233
TCONS_00001520	XLOC_001195	sopA	CP001363.1:2192949-2195470	SDs	WTs	OK	45.5055	73.4337	1.33573	0.0206	0.0819231	no	0.619681	-0.690401
TCONS_00004264	XLOC_003359	yejG	CP001363.1:2373300-2373645	SDs	WTs	OK	258.197	416.543	1.38724	0.01635	0.0682853	no	0.619857	-0.689993
TCONS_00002118	XLOC_001668	yraP	CP001363.1:3449527-3450103	SDs	WTs	OK	362.431	584.546	1.3409	0.01865	0.075868	no	0.620021	-0.68961
TCONS_00005785	XLOC_004503	idnO	CP001363.1:4740006-4740771	SDs	WTs	OK	12.9673	20.8903	1.44712	0.01225	0.0548162	no	0.620733	-0.687955
TCONS_00004922	XLOC_003840	STM14_3778	CP001363.1:3303129-3305747	SDs	WTs	OK	9.92634	15.9809	0.0874871	0.69315	0.856258	no	0.621138	-0.687015
TCONS_00002065	XLOC_001620	STM14_3866	CP001363.1:3372753-3374550	SDs	WTs	OK	11.9055	19.1661	1.44367	0.01315	0.0578231	no	0.621175	-0.686929
TCONS_00004696	XLOC_003684	hycH	CP001363.1:3011939-3014119	SDs	WTs	OK	15.814	25.401	0.655354	0.2538	0.485622	no	0.622574	-0.683683
TCONS_00002019	XLOC_001582	nupG	CP001363.1:3290576-3290964	SDs	WTs	OK	212.313	341.011	1.37092	0.015	0.0638489	no	0.622599	-0.683626
TCONS_00001574	XLOC_001229	STM14_2699	CP001363.1:2339343-2339451	SDs	WTs	OK	418.718	672.488	0.834423	0.1416	0.32812	no	0.62264	-0.68353
TCONS_00005629	XLOC_004389	STM14_5065	CP001363.1:4446980-4449571	SDs	WTs	OK	9.21888	14.8034	0.433361	0.4061	0.643213	no	0.622754	-0.683265
TCONS_00000012	XLOC_000011	STM14_5552	CP001362.1:20621-21430	SDs	WTs	OK	399.136	640.832	0.907978	0.1274	0.30711	no	0.62284	-0.683066
TCONS_00003559	XLOC_002817	STM14_1494	CP001363.1:1340404-1340575	SDs	WTs	OK	59.3045	95.1177	1.11734	0.0519	0.163652	no	0.623485	-0.681572
TCONS_00003471	XLOC_002750	STM14_1279	CP001363.1:1170029-1170286	SDs	WTs	OK	6.8673	11.0108	0.868076	0.1348	0.31931	no	0.623688	-0.681104
TCONS_00003270	XLOC_002589	citA	CP001363.1:751867-753172	SDs	WTs	OK	50.7303	81.3266	1.37369	0.01615	0.0676623	no	0.623785	-0.68088
TCONS_00004892	XLOC_003814	STM14_3724	CP001363.1:3261464-3262472	SDs	WTs	OK	13.5008	21.6373	1.45307	0.01145	0.0520233	no	0.62396	-0.680476
TCONS_00003181	XLOC_002520	STM14_0655	CP001363.1:619283-619613	SDs	WTs	OK	29.0349	46.5313	1.37747	0.01665	0.0694293	no	0.623986	-0.680413
TCONS_00005390	XLOC_004212	STM14_4572	CP001363.1:4004910-4005924	SDs	WTs	OK	46.8094	74.9348	1.40041	0.0123	0.0549937	no	0.624668	-0.678838
TCONS_00000183	XLOC_000143	ilvI	CP001363.1:136609-138271	SDs	WTs	OK	41.7657	66.692	1.37346	0.01725	0.0712616	no	0.626248	-0.675195
TCONS_00001312	XLOC_001028	btuR	CP001363.1:1825057-1826406	SDs	WTs	OK	188.926	301.621	0.745966	0.191	0.405532	no	0.626369	-0.674916
TCONS_00000354	XLOC_000283	STM14_0401	CP001363.1:389474-390679	SDs	WTs	OK	69.2833	110.534	1.24382	0.02725	0.101473	no	0.626805	-0.673911
TCONS_00001972	XLOC_001551	STM14_3667	CP001363.1:3215424-3216429	SDs	WTs	OK	84.1687	134.122	1.28503	0.0242	0.0925754	no	0.627553	-0.67219
TCONS_00005295	XLOC_004135	STM14_4401	CP001363.1:3851426-3852187	SDs	WTs	OK	134.669	214.57	1.15637	0.04415	0.145572	no	0.627623	-0.672031
TCONS_00001771	XLOC_001391	STM14_3224	CP001363.1:2824788-2827716	SDs	WTs	OK	18.7351	29.8476	1.34597	0.0204	0.0813099	no	0.627692	-0.671871
TCONS_00003766	XLOC_002982	hdeB	CP001363.1:1653534-1653864	SDs	WTs	OK	105.768	168.306	1.42178	0.01155	0.0524329	no	0.628427	-0.670183
TCONS_00003496	XLOC_002768	yceI	CP001363.1:1203021-1204166	SDs	WTs	OK	142.361	226.514	0.885246	0.11555	0.287898	no	0.628487	-0.670046
TCONS_00000589	XLOC_000469	ybgJ	CP001363.1:779303-781610	SDs	WTs	OK	207.621	330.166	0.585133	0.31145	0.552912	no	0.628838	-0.669239
TCONS_00003172	XLOC_002514	fimY	CP001363.1:612185-612908	SDs	WTs	OK	34.1937	54.3448	1.42544	0.0119	0.0538381	no	0.629199	-0.668411
TCONS_00001772	XLOC_001392	STM14_3225	CP001363.1:2827726-2828836	SDs	WTs	OK	28.1076	44.6667	1.40724	0.0151	0.064172	no	0.629274	-0.668239
TCONS_00003874	XLOC_003077	oppF	CP001363.1:1846311-1848320	SDs	WTs	OK	352.621	560.191	0.815289	0.1561	0.352366	no	0.629466	-0.6678
TCONS_00004201	XLOC_003317	thiD	CP001363.1:2291813-2293398	SDs	WTs	OK	36.6468	58.202	0.951267	0.1013	0.262365	no	0.629648	-0.667382
TCONS_00005190	XLOC_004054	STM14_4233	CP001363.1:3690392-3690500	SDs	WTs	OK	36.5607	58.0621	10.8428	0.5549	0.766971	no	0.629683	-0.667303
TCONS_00000066	XLOC_000046	trbH	CP001362.1:84296-92433	SDs	WTs	OK	418.896	664.464	0.744227	0.19795	0.414994	no	0.630427	-0.665599
TCONS_00001094	XLOC_000850	rplT	CP001363.1:1424995-1425352	SDs	WTs	OK	3609.8	5725.78	1.08699	0.04935	0.157642	no	0.630447	-0.665553
TCONS_00003878	XLOC_003080	oppA	CP001363.1:1850296-1851928	SDs	WTs	OK	1156.57	1834.39	0.999268	0.07825	0.219306	no	0.630493	-0.665448
TCONS_00000878	XLOC_000684	STM14_1283	CP001363.1:1172346-1172747	SDs	WTs	OK	1002.92	1588.54	1.24637	0.02825	0.104177	no	0.631347	-0.663495
TCONS_00004500	XLOC_003544	STM14_3100	CP001363.1:2712173-2716870	SDs	WTs	OK	28.0517	44.4175	0.560067	0.3056	0.547267	no	0.631546	-0.66304
TCONS_00001283	XLOC_001005	STM14_2022	CP001363.1:1777977-1778691	SDs	WTs	OK	22.4499	35.5384	1.42824	0.012	0.0540609	no	0.631708	-0.66267
TCONS_00004407	XLOC_003471	STM14_2955	CP001363.1:2569136-2569283	SDs	WTs	OK	5.04276	7.98207	2.1534	0.418	0.653892	no	0.631761	-0.662549
TCONS_00005005	XLOC_003905	agaR	CP001363.1:3439690-3440661	SDs	WTs	OK	117.624	186.025	1.28384	0.0273	0.101517	no	0.632302	-0.661314
TCONS_00003501	XLOC_002770	bssS	CP001363.1:1205813-1206068	SDs	WTs	OK	1136.41	1797.22	1.282	0.0261	0.097875	no	0.632315	-0.661284
TCONS_00000804	XLOC_000634	STM14_1164	CP001363.1:1071222-1071348	SDs	WTs	OK	36.7302	58.0755	0.686025	0.38325	0.622658	no	0.632456	-0.660963
TCONS_00000597	XLOC_000474	STM14_0839	CP001363.1:784513-786558	SDs	WTs	OK	1.11452	1.75871	0.663265	0.26865	0.501775	no	0.633714	-0.658095
TCONS_00005428	XLOC_004233	dgoR	CP001363.1:4046072-4047637	SDs	WTs	OK	44.5067	70.2003	1.03597	0.07015	0.202465	no	0.633996	-0.657455
TCONS_00005256	XLOC_004103	yhjB	CP001363.1:3793168-3793771	SDs	WTs	OK	6.36423	10.0331	1.20169	0.037	0.128439	no	0.634323	-0.65671
TCONS_00001311	XLOC_001028	yciK	CP001363.1:1825057-1826406	SDs	WTs	OK	173.277	273.15	0.852007	0.141	0.327799	no	0.634366	-0.656613
TCONS_00003542	XLOC_002802	STM14_1422	CP001363.1:1287268-1290446	SDs	WTs	OK	27.4002	43.1911	0.478594	0.4018	0.64037	no	0.634395	-0.656548
TCONS_00004228	XLOC_003336	STM14_2682	CP001363.1:2323323-2324517	SDs	WTs	OK	49.4845	77.9214	1.34658	0.0196	0.0788889	no	0.635057	-0.655043
TCONS_00002690	XLOC_002122	aphA	CP001363.1:4484224-4484938	SDs	WTs	OK	224.618	353.682	1.19726	0.0392	0.133979	no	0.635085	-0.654979
TCONS_00000054	XLOC_000039	STM14_5611	CP001362.1:73212-74144	SDs	WTs	OK	12.0546	18.9593	0.492484	0.382	0.622255	no	0.635815	-0.653322
TCONS_00003003	XLOC_002381	STM14_0210	CP001363.1:209795-209966	SDs	WTs	OK	5.78344	9.08771	0.417975	0.4007	0.639223	no	0.636402	-0.651989
TCONS_00004799	XLOC_003750	fucO	CP001363.1:3141928-3146126	SDs	WTs	OK	0.883432	1.38566	0.0433746	0.77105	0.895352	no	0.637553	-0.649382
TCONS_00000607	XLOC_000484	sdhC	CP001363.1:798488-800985	SDs	WTs	OK	531.843	833.324	0.246556	0.74075	0.88049	no	0.638219	-0.647877
TCONS_00002370	XLOC_001875	slsA	CP001363.1:3973530-3974211	SDs	WTs	OK	17.3125	27.0964	1.28649	0.0261	0.097875	no	0.638923	-0.646287
TCONS_00000842	XLOC_000659	ycbG	CP001363.1:1118784-1119237	SDs	WTs	OK	130.969	204.941	1.35481	0.0167	0.0694746	no	0.639057	-0.645983
TCONS_00002374	XLOC_001879	yicL	CP001363.1:3979383-3980286	SDs	WTs	OK	87.1396	136.288	1.32608	0.01845	0.0752845	no	0.639378	-0.645258
TCONS_00002924	XLOC_002315	STM14_0042	CP001363.1:37102-38674	SDs	WTs	OK	22.453	35.0822	1.35313	0.0189	0.0766508	no	0.640011	-0.643831
TCONS_00002646	XLOC_002085	rrsE	CP001363.1:4408255-4409799	SDs	WTs	OK	277.649	433.733	1.09876	0.05805	0.177653	no	0.640138	-0.643545
TCONS_00000590	XLOC_000469	ybgK	CP001363.1:779303-781610	SDs	WTs	OK	257.341	401.915	0.805008	0.17355	0.378907	no	0.640287	-0.643209
TCONS_00005245	XLOC_004092	uspB	CP001363.1:3773829-3774165	SDs	WTs	OK	447.693	699.136	1.26169	0.02865	0.10536	no	0.640352	-0.643063
TCONS_00002032	XLOC_001594	STM14_3795	CP001363.1:3314187-3315563	SDs	WTs	OK	75.5941	117.959	1.19947	0.0369	0.128175	no	0.640851	-0.64194
TCONS_00005754	XLOC_004479	STM14_5321	CP001363.1:4685246-4687178	SDs	WTs	OK	18.9593	29.5551	1.31442	0.02255	0.0884884	no	0.64149	-0.640501
TCONS_00003525	XLOC_002791	STM14_1401	CP001363.1:1269075-1269240	SDs	WTs	NOTEST	1.00274	1.56239	0	1	1	no	0.641799	-0.639807
TCONS_00003603	XLOC_002855	STM14_1602	CP001363.1:1409371-1409647	SDs	WTs	OK	4.0115	6.24517	0.516034	0.35105	0.591751	no	0.642336	-0.638599
TCONS_00002649	XLOC_002088	rrfE	CP001363.1:4413335-4413457	SDs	WTs	OK	140.951	219.32	0.725023	0.1944	0.409486	no	0.642673	-0.637844
TCONS_00004844	XLOC_003778	STM14_3655	CP001363.1:3206504-3210968	SDs	WTs	OK	2.3752	3.69419	0.432026	0.45915	0.692536	no	0.642956	-0.637209
TCONS_00000547	XLOC_000436	STM14_0714	CP001363.1:677867-679757	SDs	WTs	OK	23.5831	36.6445	0.045651	0.6361	0.822672	no	0.643565	-0.635843
TCONS_00000061	XLOC_000043	traH	CP001362.1:77623-82643	SDs	WTs	OK	44.1969	68.654	0.473022	0.39685	0.635748	no	0.643763	-0.635399
TCONS_00000240	XLOC_000185	stfD	CP001363.1:234681-235434	SDs	WTs	OK	6.08676	9.44418	1.23832	0.03275	0.117358	no	0.644499	-0.633751
TCONS_00000860	XLOC_000673	hpaH	CP001363.1:1150702-1152308	SDs	WTs	OK	12.767	19.7763	0.580929	0.322	0.564587	no	0.645571	-0.631353
TCONS_00000436	XLOC_000352	STM14_0526	CP001363.1:501467-501653	SDs	WTs	OK	7.90452	12.2393	0.593583	0.29965	0.541718	no	0.645831	-0.630771
TCONS_00003946	XLOC_003133	htpX	CP001363.1:1951463-1952345	SDs	WTs	OK	300.867	465.158	1.17259	0.04235	0.141565	no	0.646806	-0.628595
TCONS_00003377	XLOC_002669	ybjX	CP001363.1:970311-976812	SDs	WTs	OK	859.819	1329.21	0.84704	0.1503	0.343497	no	0.646865	-0.628464
TCONS_00004571	XLOC_003592	STM14_3192	CP001363.1:2803870-2809569	SDs	WTs	OK	10.7542	16.6132	0.232838	0.80005	0.907712	no	0.647329	-0.62743
TCONS_00000490	XLOC_000391	gip	CP001363.1:579954-580731	SDs	WTs	OK	9.73032	15.0286	1.30716	0.02	0.080015	no	0.647454	-0.627151
TCONS_00001318	XLOC_001032	trpA	CP001363.1:1833767-1835767	SDs	WTs	OK	103.752	159.947	0.767005	0.18125	0.390277	no	0.648665	-0.624455
TCONS_00003173	XLOC_002515	STM14_0643	CP001363.1:612926-613238	SDs	WTs	OK	3.2714	5.02828	0.754965	0.18075	0.389516	no	0.6506	-0.620157
TCONS_00005249	XLOC_004096	STM14_4328	CP001363.1:3783692-3784736	SDs	WTs	OK	23.3583	35.8836	1.32076	0.02105	0.0834012	no	0.650946	-0.619389
TCONS_00004924	XLOC_003840	STM14_3780	CP001363.1:3303129-3305747	SDs	WTs	OK	66.6152	102.111	0.654218	0.255	0.487663	no	0.65238	-0.616215
TCONS_00002740	XLOC_002158	groEL	CP001363.1:4587941-4589588	SDs	WTs	OK	3927.21	6017.41	0.781305	0.1634	0.364061	no	0.652641	-0.615638
TCONS_00001859	XLOC_001468	STM14_3376	CP001363.1:2967190-2967370	SDs	WTs	OK	970.322	1486.65	1.10608	0.05525	0.171349	no	0.65269	-0.61553
TCONS_00002324	XLOC_001837	STM14_4448	CP001363.1:3893734-3893932	SDs	WTs	OK	8.82397	13.5148	0.68282	0.23955	0.470401	no	0.652912	-0.61504
TCONS_00003084	XLOC_002442	proC	CP001363.1:439948-440758	SDs	WTs	OK	332.413	509.018	1.15998	0.04075	0.138206	no	0.653048	-0.61474
TCONS_00003829	XLOC_003037	STM14_2014	CP001363.1:1769669-1770227	SDs	WTs	OK	7.95251	12.1763	1.18264	0.04255	0.141967	no	0.653114	-0.614594
TCONS_00004197	XLOC_003313	STM14_2638	CP001363.1:2284668-2285004	SDs	WTs	OK	57.9296	88.6829	1.28864	0.0275	0.101976	no	0.653222	-0.614355
TCONS_00003027	XLOC_002398	yaeP	CP001363.1:280750-281216	SDs	WTs	OK	623.386	953.936	0.717216	0.2206	0.445466	no	0.653488	-0.613767
TCONS_00000533	XLOC_000427	entE	CP001363.1:658133-659744	SDs	WTs	OK	11.478	17.5605	1.22609	0.033	0.118015	no	0.653626	-0.613463
TCONS_00002607	XLOC_002051	rrsB	CP001363.1:4364714-4366258	SDs	WTs	OK	283.959	434.148	1.03933	0.07015	0.202465	no	0.65406	-0.612504
TCONS_00001498	XLOC_001181	asnU	CP001363.1:2147544-2147620	SDs	WTs	OK	1198.44	1831.91	169.779	0.2694	0.502647	no	0.654202	-0.612191
TCONS_00000896	XLOC_000700	STM14_1313	CP001363.1:1191174-1193137	SDs	WTs	OK	257.186	392.43	0.613933	0.28755	0.525645	no	0.655368	-0.609623
TCONS_00003667	XLOC_002911	nemA	CP001363.1:1522901-1523999	SDs	WTs	OK	152.799	232.728	1.18252	0.0378	0.130366	no	0.656556	-0.60701
TCONS_00000709	XLOC_000563	STM14_1007	CP001363.1:931383-933069	SDs	WTs	OK	12.2336	18.6285	1.28641	0.0275	0.101976	no	0.656714	-0.606663
TCONS_00000966	XLOC_000760	STM14_1440	CP001363.1:1298793-1299042	SDs	WTs	OK	204.907	311.962	1.29134	0.0246	0.0937688	no	0.656833	-0.606401
TCONS_00000048	XLOC_000037	traR	CP001362.1:67489-68171	SDs	WTs	OK	7.45759	11.3465	0.425888	0.4792	0.710791	no	0.657259	-0.605466
TCONS_00000956	XLOC_000752	STM14_1430	CP001363.1:1293621-1293774	SDs	WTs	OK	55.7322	84.7469	0.845029	0.1391	0.325443	no	0.657631	-0.604649
TCONS_00003758	XLOC_002975	STM14_1871	CP001363.1:1636541-1637064	SDs	WTs	OK	112.767	171.443	0.86019	0.13895	0.325235	no	0.657752	-0.604384
TCONS_00001273	XLOC_000995	ynaF	CP001363.1:1756107-1756542	SDs	WTs	OK	1922.97	2923.4	1.0515	0.06865	0.199542	no	0.657785	-0.604311
TCONS_00002025	XLOC_001588	STM14_3775	CP001363.1:3302342-3303026	SDs	WTs	OK	19.0252	28.8995	1.15147	0.0468	0.151957	no	0.658323	-0.603133
TCONS_00000532	XLOC_000426	entC	CP001363.1:656948-658124	SDs	WTs	OK	10.2335	15.5423	1.23626	0.0325	0.116776	no	0.658429	-0.6029
TCONS_00005353	XLOC_004181	gltS	CP001363.1:3953510-3954716	SDs	WTs	OK	123.073	186.859	1.15959	0.04735	0.152997	no	0.658641	-0.602436
TCONS_00003158	XLOC_002503	ylbA	CP001363.1:588620-589406	SDs	WTs	OK	97.3729	147.806	1.22326	0.0334	0.119126	no	0.658789	-0.602113
TCONS_00003068	XLOC_002429	STM14_0403	CP001363.1:390801-390939	SDs	WTs	OK	20.5728	31.2047	0.395542	0.4395	0.673866	no	0.659285	-0.601025
TCONS_00002430	XLOC_001919	rrsC	CP001363.1:4113824-4115368	SDs	WTs	OK	289.145	438.551	1.02243	0.0725	0.207226	no	0.659319	-0.600951
TCONS_00005443	XLOC_004243	aroE_3	CP001363.1:4079906-4080725	SDs	WTs	OK	11.3537	17.2175	1.24034	0.0297	0.108175	no	0.659428	-0.600713
TCONS_00000071	XLOC_000050	rcK	CP001362.1:4990-5548	SDs	WTs	OK	108.976	165.055	1.21649	0.03445	0.121891	no	0.660241	-0.598936
TCONS_00000103	XLOC_000076	STM14_5625	CP001362.1:84296-92433	SDs	WTs	OK	368.869	557.092	0.21887	0.80885	0.91272	no	0.662133	-0.594807
TCONS_00004854	XLOC_003783	STM14_3664	CP001363.1:3214294-3215070	SDs	WTs	OK	507.335	766.074	0.82556	0.14845	0.340667	no	0.662253	-0.594545
TCONS_00003311	XLOC_002624	bioA	CP001363.1:859134-860424	SDs	WTs	OK	36.3897	54.8402	1.14322	0.0458	0.149439	no	0.663559	-0.591704
TCONS_00004567	XLOC_003592	STM14_3188	CP001363.1:2803870-2809569	SDs	WTs	OK	28.9025	43.5443	0.684332	0.2286	0.455845	no	0.663749	-0.59129
TCONS_00003923	XLOC_003115	ycgL	CP001363.1:1922356-1922689	SDs	WTs	OK	450.7	678.735	1.18604	0.04325	0.143493	no	0.664029	-0.590681
TCONS_00004697	XLOC_003684	hycG	CP001363.1:3011939-3014119	SDs	WTs	OK	6.8361	10.2928	0.577033	0.32105	0.564035	no	0.664163	-0.59039
TCONS_00000135	XLOC_000103	STM14_0041	CP001363.1:35338-37057	SDs	WTs	OK	7.04649	10.5974	1.24092	0.0289	0.105987	no	0.664926	-0.588734
TCONS_00000575	XLOC_000456	nagE	CP001363.1:745754-747707	SDs	WTs	OK	457.907	688.644	0.97458	0.08275	0.228787	no	0.66494	-0.588704
TCONS_00004514	XLOC_003553	hscA	CP001363.1:2729748-2731599	SDs	WTs	OK	102.267	153.724	1.11869	0.04715	0.152536	no	0.665264	-0.588002
TCONS_00001388	XLOC_001094	STM14_2227	CP001363.1:1948624-1948864	SDs	WTs	OK	198.606	297.787	1.22477	0.03155	0.113978	no	0.66694	-0.584372
TCONS_00000096	XLOC_000071	STM14_5573	CP001362.1:40862-41299	SDs	WTs	OK	49.1169	73.6373	0.573277	0.31495	0.556809	no	0.667011	-0.584217
TCONS_00004913	XLOC_003834	STM14_3766	CP001363.1:3294632-3295067	SDs	WTs	OK	31.1999	46.7572	1.21263	0.03615	0.126312	no	0.667275	-0.583647
TCONS_00003760	XLOC_002977	STM14_1876	CP001363.1:1639902-1640112	SDs	WTs	OK	12.8933	19.3195	0.793456	0.17025	0.375351	no	0.667372	-0.583436
TCONS_00005541	XLOC_004323	STM14_4877	CP001363.1:4278810-4279794	SDs	WTs	OK	6.6311	9.92559	1.19476	0.03605	0.126294	no	0.668081	-0.581905
TCONS_00001689	XLOC_001316	lysV	CP001363.1:2583706-2583782	SDs	WTs	NOTEST	328.289	490.665	0	1	1	no	0.66907	-0.579772
TCONS_00003499	XLOC_002769	yceO	CP001363.1:1204428-1205701	SDs	WTs	OK	31.7142	47.3917	0.58982	0.3101	0.551708	no	0.669193	-0.579505
TCONS_00004842	XLOC_003777	STM14_3653	CP001363.1:3205103-3206361	SDs	WTs	OK	31.2651	46.7072	1.10943	0.0551	0.171183	no	0.669385	-0.579092
TCONS_00003192	XLOC_002530	nfnB	CP001363.1:637721-638375	SDs	WTs	OK	182.772	272.913	1.15933	0.04365	0.14455	no	0.669708	-0.578396
TCONS_00001093	XLOC_000849	rpmI	CP001363.1:1424747-1424945	SDs	WTs	OK	2553.47	3811.92	1.12468	0.0502	0.159211	no	0.669865	-0.578059
TCONS_00004412	XLOC_003476	alaX	CP001363.1:2580489-2580565	SDs	WTs	NOTEST	328.289	489.727	0	1	1	no	0.670351	-0.577011
TCONS_00005233	XLOC_004083	livJ	CP001363.1:3748199-3749297	SDs	WTs	OK	35.0965	52.343	1.20155	0.03935	0.13432	no	0.67051	-0.576669
TCONS_00003722	XLOC_002946	ynfD	CP001363.1:1589524-1589833	SDs	WTs	OK	703.645	1048.85	1.11621	0.04995	0.158702	no	0.670873	-0.575889
TCONS_00004657	XLOC_003654	tctD	CP001363.1:2952593-2954670	SDs	WTs	OK	68.2672	101.752	0.529421	0.3464	0.587072	no	0.670918	-0.575793
TCONS_00003930	XLOC_003118	slp	CP001363.1:1928328-1929095	SDs	WTs	OK	76.3153	113.74	1.21186	0.0318	0.114726	no	0.670963	-0.575695
TCONS_00001515	XLOC_001192	pduT	CP001363.1:2181645-2182550	SDs	WTs	OK	4.58352	6.82734	0.860908	0.1384	0.324518	no	0.671348	-0.574868
TCONS_00001923	XLOC_001507	STM14_3523	CP001363.1:3083418-3085439	SDs	WTs	OK	3.22874	4.80572	0.375204	0.4906	0.719682	no	0.671854	-0.573781
TCONS_00005309	XLOC_004143	xylA	CP001363.1:3860157-3861738	SDs	WTs	OK	26.7398	39.7768	1.15003	0.04415	0.145572	no	0.672246	-0.572939
TCONS_00005613	XLOC_004381	STM14_5047	CP001363.1:4432920-4433978	SDs	WTs	OK	13.6366	20.2848	0.731684	0.203	0.419308	no	0.672257	-0.572915
TCONS_00003988	XLOC_003170	ntpA	CP001363.1:2005959-2006412	SDs	WTs	OK	133.036	197.793	1.16827	0.0391	0.133809	no	0.672602	-0.572175
TCONS_00000363	XLOC_000291	STM14_0414	CP001363.1:402094-402422	SDs	WTs	OK	84.6286	125.796	0.977204	0.0937	0.248978	no	0.672745	-0.571869
TCONS_00001891	XLOC_001486	srlD	CP001363.1:3000459-3001239	SDs	WTs	OK	65.9413	97.9749	1.16847	0.0369	0.128175	no	0.673043	-0.57123
TCONS_00000242	XLOC_000186	stfF	CP001363.1:235452-237807	SDs	WTs	OK	7.33974	10.8943	0.25421	0.68385	0.85381	no	0.673723	-0.569773
TCONS_00005513	XLOC_004302	yihO	CP001363.1:4239353-4240775	SDs	WTs	OK	7.30043	10.8357	1.21781	0.02865	0.10536	no	0.673739	-0.569739
TCONS_00004461	XLOC_003511	STM14_3043	CP001363.1:2645095-2648312	SDs	WTs	OK	17.6707	26.2233	0.0437604	0.821	0.91903	no	0.673855	-0.56949
TCONS_00003093	XLOC_002447	STM14_0472	CP001363.1:453754-453904	SDs	WTs	OK	51.2527	76.0211	0.753784	0.19235	0.407418	no	0.67419	-0.568772
TCONS_00002162	XLOC_001705	STM14_4072	CP001363.1:3561996-3563001	SDs	WTs	OK	67.9695	100.8	1.17513	0.04105	0.138612	no	0.674301	-0.568536
TCONS_00003182	XLOC_002521	STM14_0657	CP001363.1:619951-620806	SDs	WTs	OK	35.0704	51.9938	1.19603	0.0376	0.130097	no	0.674511	-0.568086
TCONS_00001444	XLOC_001141	ftn	CP001363.1:2040795-2041293	SDs	WTs	OK	181.584	269.181	1.13927	0.0491	0.157032	no	0.67458	-0.567939
TCONS_00000352	XLOC_000281	STM14_0399	CP001363.1:386263-387501	SDs	WTs	OK	6.40853	9.49728	0.601668	0.2997	0.541718	no	0.674775	-0.567521
TCONS_00000983	XLOC_000768	STM14_1459	CP001363.1:1305560-1311259	SDs	WTs	OK	28.9996	42.9591	0.621231	0.2861	0.523174	no	0.675051	-0.566931
TCONS_00002313	XLOC_001830	lyxK	CP001363.1:3874653-3878351	SDs	WTs	OK	2.9125	4.3141	0.620821	0.2818	0.517265	no	0.675112	-0.566802
TCONS_00004695	XLOC_003684	hycI	CP001363.1:3011939-3014119	SDs	WTs	OK	22.9379	33.9609	0.7367	0.2012	0.417696	no	0.675421	-0.566141
TCONS_00004321	XLOC_003404	ais	CP001363.1:2454619-2455225	SDs	WTs	OK	140.275	207.602	1.03593	0.0714	0.204808	no	0.675692	-0.565562
TCONS_00002815	XLOC_002221	STM14_5324	CP001363.1:4689721-4690744	SDs	WTs	OK	7.30897	10.8151	1.16902	0.04485	0.147242	no	0.675812	-0.565307
TCONS_00001181	XLOC_000918	ynfL	CP001363.1:1574051-1574951	SDs	WTs	OK	22.9282	33.9167	1.21268	0.03985	0.135679	no	0.676015	-0.564873
TCONS_00002535	XLOC_001997	yihW	CP001363.1:4249338-4250142	SDs	WTs	OK	234.382	346.404	1.07821	0.05615	0.173186	no	0.676615	-0.563594
TCONS_00003417	XLOC_002703	STM14_1143	CP001363.1:1058494-1059604	SDs	WTs	OK	22.1026	32.6627	1.20867	0.0372	0.129049	no	0.676692	-0.563428
TCONS_00003596	XLOC_002848	gdhA	CP001363.1:1388611-1389955	SDs	WTs	OK	142.798	210.953	1.06674	0.06415	0.190306	no	0.676919	-0.562946
TCONS_00003648	XLOC_002893	orf408	CP001363.1:1474781-1476008	SDs	WTs	OK	5.19767	7.67806	1.13561	0.04875	0.156288	no	0.676951	-0.562877
TCONS_00001495	XLOC_001178	STM14_2492	CP001363.1:2140222-2141953	SDs	WTs	OK	8.23015	12.1551	1.20918	0.03615	0.126312	no	0.677094	-0.562571
TCONS_00001339	XLOC_001053	STM14_2128	CP001363.1:1865979-1866144	SDs	WTs	OK	30.3465	44.7973	0.739986	0.19675	0.41356	no	0.677418	-0.561882
TCONS_00004785	XLOC_003741	rumA	CP001363.1:3124975-3126271	SDs	WTs	OK	265.637	392.034	1.03205	0.07425	0.21087	no	0.677587	-0.561523
TCONS_00004646	XLOC_003645	STM14_3333	CP001363.1:2928019-2930637	SDs	WTs	OK	33.2025	48.96	0.315237	0.56505	0.775556	no	0.678156	-0.560312
TCONS_00002855	XLOC_002254	STM14_5408	CP001363.1:4772402-4773535	SDs	WTs	OK	50.7902	74.8404	0.579234	0.3286	0.570523	no	0.678647	-0.559267
TCONS_00001150	XLOC_000890	ssaT	CP001363.1:1509630-1511465	SDs	WTs	OK	3.53897	5.21235	0.525779	0.37785	0.620238	no	0.678959	-0.558604
TCONS_00003133	XLOC_002484	STM14_0562	CP001363.1:534447-535210	SDs	WTs	OK	69.9964	103.035	0.0486911	0.7239	0.870544	no	0.679346	-0.557782
TCONS_00001645	XLOC_001280	STM14_2855	CP001363.1:2475537-2475645	SDs	WTs	OK	131.416	193.395	13.8289	0.49635	0.725319	no	0.679521	-0.55741
TCONS_00002293	XLOC_001813	yiaD	CP001363.1:3846496-3847159	SDs	WTs	OK	82.7662	121.735	1.07978	0.06475	0.191339	no	0.679888	-0.55663
TCONS_00001267	XLOC_000989	STM14_1982	CP001363.1:1738866-1739529	SDs	WTs	OK	82.1791	120.818	1.14549	0.0487	0.156221	no	0.680189	-0.555992
TCONS_00000708	XLOC_000562	STM14_1005	CP001363.1:929510-930935	SDs	WTs	OK	20.5648	30.2285	1.14003	0.0495	0.157837	no	0.680312	-0.555732
TCONS_00000238	XLOC_000183	stfA	CP001363.1:231360-231921	SDs	WTs	OK	12.5118	18.387	1.13178	0.0469	0.152189	no	0.68047	-0.555397
TCONS_00004547	XLOC_003581	STM14_3169	CP001363.1:2784865-2788627	SDs	WTs	OK	3.18503	4.67954	0.251111	0.7247	0.87061	no	0.680629	-0.55506
TCONS_00002109	XLOC_001660	gatY_1	CP001363.1:3440857-3441712	SDs	WTs	OK	7.83558	11.5108	1.14145	0.049	0.156806	no	0.680716	-0.554876
TCONS_00004829	XLOC_003767	STM14_3635	CP001363.1:3190308-3191461	SDs	WTs	OK	19.0827	28.0235	0.311481	0.811	0.914178	no	0.680953	-0.554372
TCONS_00005298	XLOC_004137	STM14_4404	CP001363.1:3852364-3852832	SDs	WTs	OK	24.0806	35.3458	1.14892	0.04815	0.154643	no	0.681286	-0.553667
TCONS_00005382	XLOC_004206	STM14_4564	CP001363.1:3998130-3998874	SDs	WTs	OK	236.507	346.935	1.03916	0.0656	0.193208	no	0.681704	-0.552783
TCONS_00002654	XLOC_002093	STM14_5031	CP001363.1:4418518-4420739	SDs	WTs	OK	192.77	282.526	0.0863876	0.719	0.869561	no	0.682309	-0.551503
TCONS_00003524	XLOC_002790	sifA	CP001363.1:1268006-1269017	SDs	WTs	OK	14.0224	20.5203	1.17891	0.0359	0.1261	no	0.683343	-0.549319
TCONS_00004357	XLOC_003431	STM14_2888	CP001363.1:2507885-2508158	SDs	WTs	OK	142.966	208.996	1.17522	0.0396	0.134914	no	0.684061	-0.547803
TCONS_00005589	XLOC_004362	STM14_4977	CP001363.1:4373433-4373607	SDs	WTs	OK	11.9222	17.4094	0.557862	0.3375	0.579364	no	0.684814	-0.546216
TCONS_00004565	XLOC_003590	STM14_3186	CP001363.1:2802427-2803456	SDs	WTs	OK	47.2671	68.9377	1.12691	0.04545	0.148753	no	0.68565	-0.544457
TCONS_00004689	XLOC_003679	STM14_3433	CP001363.1:3005305-3007963	SDs	WTs	OK	17.0465	24.8539	0.180395	0.7818	0.90107	no	0.685868	-0.543997
TCONS_00003096	XLOC_002450	tsx	CP001363.1:468229-469198	SDs	WTs	OK	232.243	338.567	1.01142	0.07635	0.215227	no	0.685959	-0.543806
TCONS_00003630	XLOC_002877	aroD	CP001363.1:1449592-1450351	SDs	WTs	OK	58.0977	84.55	1.12784	0.0525	0.164934	no	0.68714	-0.541324
TCONS_00003194	XLOC_002531	STM14_0676	CP001363.1:638471-639421	SDs	WTs	OK	78.5632	114.319	0.920279	0.1108	0.279361	no	0.687228	-0.54114
TCONS_00003428	XLOC_002713	STM14_1196	CP001363.1:1100626-1101597	SDs	WTs	OK	16.6736	24.2405	0.243706	0.63035	0.819486	no	0.687841	-0.539854
TCONS_00004006	XLOC_003183	flhC	CP001363.1:2032539-2033118	SDs	WTs	OK	217.245	315.731	1.05325	0.0701	0.202465	no	0.68807	-0.539373
TCONS_00003463	XLOC_002743	STM14_1260	CP001363.1:1155617-1155782	SDs	WTs	NOTEST	1.07524	1.56239	0	1	1	no	0.688202	-0.539096
TCONS_00002925	XLOC_002316	STM14_0043	CP001363.1:38772-39534	SDs	WTs	OK	0.949531	1.37932	0.723155	0.2111	0.430693	no	0.688405	-0.53867
TCONS_00003877	XLOC_003079	oppB	CP001363.1:1849254-1850175	SDs	WTs	OK	226.249	327.676	1.0246	0.0725	0.207226	no	0.690466	-0.534359
TCONS_00000828	XLOC_000648	STM14_1191	CP001363.1:1094820-1097840	SDs	WTs	OK	12.8674	18.6307	0.380763	0.509	0.73513	no	0.690656	-0.533961
TCONS_00003485	XLOC_002760	csgD	CP001363.1:1187889-1188540	SDs	WTs	OK	18.9161	27.3271	1.09202	0.0568	0.174429	no	0.69221	-0.530718
TCONS_00005004	XLOC_003904	STM14_3936	CP001363.1:3438732-3439680	SDs	WTs	OK	143.15	206.795	1.05151	0.0656	0.193208	no	0.692231	-0.530674
TCONS_00000745	XLOC_000590	lrp	CP001363.1:994688-995565	SDs	WTs	OK	530.365	765.786	0.818611	0.15415	0.349411	no	0.692576	-0.529956
TCONS_00004923	XLOC_003840	STM14_3779	CP001363.1:3303129-3305747	SDs	WTs	OK	25.0495	36.1637	0.0880136	0.74415	0.882264	no	0.69267	-0.52976
TCONS_00000190	XLOC_000149	ftsI	CP001363.1:142437-148109	SDs	WTs	OK	229.935	331.753	0.429421	0.4547	0.68821	no	0.693091	-0.528883
TCONS_00002249	XLOC_001777	STM14_4293	CP001363.1:3747621-3748117	SDs	WTs	OK	105.404	152.004	0.242216	0.7138	0.867013	no	0.693429	-0.52818
TCONS_00000053	XLOC_000038	traU	CP001362.1:68566-73194	SDs	WTs	OK	12.8416	18.5159	0.459268	0.4274	0.662563	no	0.693544	-0.52794
TCONS_00001161	XLOC_000900	anmK	CP001363.1:1531082-1532204	SDs	WTs	OK	56.6612	81.567	1.08153	0.0585	0.178415	no	0.694658	-0.525624
TCONS_00002034	XLOC_001596	STM14_3797	CP001363.1:3317157-3318570	SDs	WTs	OK	131.663	189.325	0.987294	0.08335	0.229611	no	0.695434	-0.524015
TCONS_00000963	XLOC_000757	STM14_1437	CP001363.1:1296954-1297882	SDs	WTs	OK	149.871	215.469	0.815686	0.1648	0.36672	no	0.695557	-0.523759
TCONS_00005807	XLOC_004520	yjiE	CP001363.1:4777898-4778807	SDs	WTs	OK	182.475	262.133	0.836471	0.1298	0.310486	no	0.696116	-0.5226
TCONS_00002861	XLOC_002260	STM14_5417	CP001363.1:4777158-4777893	SDs	WTs	OK	170.28	244.597	0.947226	0.10045	0.260544	no	0.696166	-0.522498
TCONS_00001038	XLOC_000804	yeaR	CP001363.1:1361380-1361928	SDs	WTs	OK	27.568	39.5562	1.04101	0.06865	0.199542	no	0.696932	-0.520909
TCONS_00001192	XLOC_000927	dcp	CP001363.1:1599664-1601923	SDs	WTs	OK	79.6449	114.222	0.995315	0.08625	0.23565	no	0.697282	-0.520187
TCONS_00003116	XLOC_002467	cyoA	CP001363.1:497883-498840	SDs	WTs	OK	1340.62	1921.29	0.642104	0.2553	0.48768	no	0.697771	-0.519175
TCONS_00001663	XLOC_001296	STM14_2921	CP001363.1:2533906-2537438	SDs	WTs	OK	51.3164	73.476	0.0183931	0.777	0.89868	no	0.69841	-0.517853
TCONS_00002422	XLOC_001911	asnA	CP001363.1:4099000-4099993	SDs	WTs	OK	56.3861	80.6901	1.0298	0.0708	0.203569	no	0.698798	-0.517052
TCONS_00005551	XLOC_004332	STM14_4909	CP001363.1:4305426-4306708	SDs	WTs	OK	101.854	145.738	0.104482	0.74315	0.881905	no	0.698884	-0.516874
TCONS_00004229	XLOC_003337	STM14_2683	CP001363.1:2324531-2325176	SDs	WTs	OK	35.3805	50.6102	1.09929	0.0565	0.173909	no	0.699078	-0.516474
TCONS_00004823	XLOC_003762	ygdP	CP001363.1:3181976-3182507	SDs	WTs	OK	687.647	983.444	0.965244	0.0931	0.248376	no	0.699223	-0.516175
TCONS_00001374	XLOC_001080	minE	CP001363.1:1924322-1924589	SDs	WTs	OK	838.533	1197.89	0.940633	0.09325	0.248651	no	0.700008	-0.514556
TCONS_00002670	XLOC_002105	yjbA	CP001363.1:4459712-4460123	SDs	WTs	OK	67.2559	96.0427	1.07933	0.0596	0.180017	no	0.700271	-0.514015
TCONS_00001314	XLOC_001030	trpE	CP001363.1:1829238-1832396	SDs	WTs	OK	12.2105	17.4346	0.590356	0.2927	0.5325	no	0.70036	-0.513831
TCONS_00000608	XLOC_000484	sdhD	CP001363.1:798488-800985	SDs	WTs	OK	689.899	984.594	0.190775	0.79035	0.90373	no	0.700694	-0.513144
TCONS_00004664	XLOC_003660	STM14_3396	CP001363.1:2981059-2981167	SDs	WTs	OK	412.884	588.641	0.636236	0.2828	0.518921	no	0.701419	-0.511652
TCONS_00002380	XLOC_001882	STM14_4557	CP001363.1:3992485-3993152	SDs	WTs	OK	128.048	182.375	0.664169	0.24055	0.47145	no	0.702114	-0.510223
TCONS_00002203	XLOC_001741	nirB	CP001363.1:3637244-3640240	SDs	WTs	OK	169.314	241.076	0.753175	0.18355	0.393956	no	0.702326	-0.509787
TCONS_00004564	XLOC_003589	STM14_3185	CP001363.1:2801005-2802370	SDs	WTs	OK	4.2379	6.02877	0.134842	0.86215	0.936737	no	0.702946	-0.508514
TCONS_00000060	XLOC_000043	trbB	CP001362.1:77623-82643	SDs	WTs	OK	46.3673	65.9486	0.218255	0.6749	0.847205	no	0.703082	-0.508234
TCONS_00001005	XLOC_000781	STM14_1482	CP001363.1:1330808-1331879	SDs	WTs	OK	12.1247	17.2448	0.706861	0.22795	0.45479	no	0.703093	-0.508212
TCONS_00000340	XLOC_000271	proA	CP001363.1:368114-369365	SDs	WTs	OK	99.3102	141.173	0.975792	0.09295	0.2481	no	0.703465	-0.50745
TCONS_00000788	XLOC_000622	STM14_1138	CP001363.1:1053675-1055112	SDs	WTs	OK	2.79519	3.97158	0.997158	0.0828	0.228806	no	0.703798	-0.506767
TCONS_00003558	XLOC_002816	envE	CP001363.1:1339870-1340392	SDs	WTs	OK	69.4078	98.5653	1.07509	0.05845	0.178365	no	0.704181	-0.505982
TCONS_00002537	XLOC_001998	rbn	CP001363.1:4250332-4253218	SDs	WTs	OK	152.385	216.123	0.476092	0.4037	0.642277	no	0.705085	-0.504132
TCONS_00003832	XLOC_003040	STM14_2017	CP001363.1:1773233-1774079	SDs	WTs	OK	2.72653	3.86671	0.895569	0.12325	0.301318	no	0.705129	-0.504041
TCONS_00000343	XLOC_000274	STM14_0383	CP001363.1:371423-371747	SDs	WTs	OK	1818.44	2578.13	0.922143	0.1042	0.267405	no	0.705333	-0.503624
TCONS_00001281	XLOC_001003	STM14_2013	CP001363.1:1769225-1769564	SDs	WTs	OK	23.8038	33.7351	0.992374	0.0898	0.241508	no	0.705609	-0.503059
TCONS_00000388	XLOC_000311	yaiW	CP001363.1:432286-433381	SDs	WTs	OK	47.7543	67.6673	1.04836	0.06535	0.192792	no	0.705722	-0.502828
TCONS_00003002	XLOC_002380	stiA	CP001363.1:209087-209627	SDs	WTs	OK	46.3239	65.6208	1.06219	0.06365	0.189033	no	0.705933	-0.502396
TCONS_00001289	XLOC_001010	pspF	CP001363.1:1793275-1794256	SDs	WTs	OK	38.0251	53.8474	1.05884	0.0666	0.19572	no	0.706164	-0.501925
TCONS_00003672	XLOC_002914	slyB	CP001363.1:1530343-1530811	SDs	WTs	OK	1527.55	2163.04	0.879015	0.12175	0.298215	no	0.706205	-0.501841
TCONS_00005514	XLOC_004303	yihP	CP001363.1:4240820-4242203	SDs	WTs	OK	18.2864	25.8853	1.06239	0.06475	0.191339	no	0.70644	-0.501362
TCONS_00000179	XLOC_000139	araC	CP001363.1:122351-123197	SDs	WTs	OK	147.26	208.377	0.960786	0.0955	0.252251	no	0.7067	-0.50083
TCONS_00002059	XLOC_001615	ygiN	CP001363.1:3361774-3362089	SDs	WTs	OK	292.441	413.687	1.05036	0.0645	0.191237	no	0.706914	-0.500394
TCONS_00003876	XLOC_003078	oppC	CP001363.1:1848331-1849240	SDs	WTs	OK	223.717	316.457	0.966173	0.0915	0.244966	no	0.706943	-0.500335
TCONS_00004183	XLOC_003302	wcaC	CP001363.1:2238571-2250366	SDs	WTs	OK	2.37047	3.35268	0.18006	0.83525	0.925807	no	0.707037	-0.500142
TCONS_00004839	XLOC_003774	yqeF	CP001363.1:3199466-3200645	SDs	WTs	OK	119.513	169.029	0.860073	0.11565	0.287898	no	0.707056	-0.500103
TCONS_00002619	XLOC_002062	tuf_2	CP001363.1:4374183-4375368	SDs	WTs	OK	4644.94	6569.23	0.595762	0.3012	0.542772	no	0.707075	-0.500064
TCONS_00003864	XLOC_003067	topA	CP001363.1:1820480-1823078	SDs	WTs	OK	198.724	280.998	0.843685	0.1361	0.320962	no	0.707208	-0.499794
TCONS_00005633	XLOC_004390	STM14_5069	CP001363.1:4449730-4450045	SDs	WTs	OK	1.98249	2.80292	0.513867	0.37555	0.617795	no	0.707295	-0.499617
TCONS_00005509	XLOC_004298	STM14_4826	CP001363.1:4235682-4236546	SDs	WTs	OK	30.0884	42.5379	1.04474	0.06695	0.196207	no	0.707332	-0.499541
TCONS_00002781	XLOC_002189	yjfP	CP001363.1:4635029-4636531	SDs	WTs	OK	85.0689	120.265	0.761755	0.1818	0.390937	no	0.707345	-0.499513
TCONS_00003543	XLOC_002802	STM14_1423	CP001363.1:1287268-1290446	SDs	WTs	OK	47.5049	67.1202	0.892265	0.12015	0.295929	no	0.707759	-0.498671
TCONS_00002907	XLOC_002299	creA	CP001363.1:4856579-4857053	SDs	WTs	OK	209.747	296.347	1.01724	0.07765	0.217969	no	0.707775	-0.498637
TCONS_00005859	XLOC_004564	sthA	CP001363.1:4864927-4865611	SDs	WTs	OK	8.89085	12.5518	0.988316	0.0852	0.23302	no	0.708333	-0.497501
TCONS_00001578	XLOC_001231	fghA	CP001363.1:2339667-2345787	SDs	WTs	OK	323.056	455.943	0.297601	0.5656	0.775842	no	0.708545	-0.497069
TCONS_00001315	XLOC_001030	trpD	CP001363.1:1829238-1832396	SDs	WTs	OK	22.0353	31.0723	0.787167	0.1742	0.380014	no	0.709162	-0.495812
TCONS_00000367	XLOC_000294	res	CP001363.1:405988-408964	SDs	WTs	OK	85.869	121.018	0.92436	0.106	0.27059	no	0.709556	-0.495012
TCONS_00004252	XLOC_003348	STM14_2716	CP001363.1:2351962-2352097	SDs	WTs	OK	137.963	194.397	0.725029	0.213	0.433738	no	0.709697	-0.494725
TCONS_00004894	XLOC_003816	STM14_3726	CP001363.1:3263504-3264977	SDs	WTs	OK	5.27936	7.43612	1.03662	0.0695	0.201135	no	0.709962	-0.494187
TCONS_00004890	XLOC_003812	STM14_3721	CP001363.1:3259782-3260598	SDs	WTs	OK	18.562	26.1357	1.05347	0.06685	0.196169	no	0.710216	-0.49367
TCONS_00005823	XLOC_004533	hsdR	CP001363.1:4793591-4797101	SDs	WTs	OK	47.3452	66.6618	0.947724	0.09395	0.249394	no	0.71023	-0.493642
TCONS_00000294	XLOC_000231	STM14_0319	CP001363.1:311893-314533	SDs	WTs	OK	6.4405	9.06764	1.05686	0.06055	0.18206	no	0.710273	-0.493554
TCONS_00000993	XLOC_000773	STM14_1468	CP001363.1:1316617-1317013	SDs	WTs	OK	12.9716	18.2607	0.931153	0.0991	0.2583	no	0.710356	-0.493386
TCONS_00001995	XLOC_001566	STM14_3715	CP001363.1:3252232-3255488	SDs	WTs	OK	25.4797	35.8609	0.188892	0.67545	0.847296	no	0.710515	-0.493063
TCONS_00000846	XLOC_000663	STM14_1226	CP001363.1:1130515-1131064	SDs	WTs	OK	47.3535	66.5708	1.0346	0.0704	0.202967	no	0.711325	-0.491418
TCONS_00002598	XLOC_002046	argB	CP001363.1:4354112-4354886	SDs	WTs	OK	59.1531	83.1531	1.00811	0.08315	0.229179	no	0.711376	-0.491316
TCONS_00003990	XLOC_003172	cutC	CP001363.1:2012428-2013175	SDs	WTs	OK	55.9579	78.6092	1.02913	0.07335	0.208759	no	0.711849	-0.490356
TCONS_00000739	XLOC_000585	STM14_1061	CP001363.1:980012-980352	SDs	WTs	OK	208.58	292.905	0.129012	0.80015	0.907712	no	0.712108	-0.489832
TCONS_00004347	XLOC_003423	STM14_2872	CP001363.1:2491444-2491597	SDs	WTs	OK	20.1953	28.3532	0.495185	0.39355	0.63447	no	0.712276	-0.489492
TCONS_00000639	XLOC_000510	dcoA	CP001363.1:830470-832246	SDs	WTs	OK	3.79888	5.3266	1.00839	0.0849	0.232558	no	0.71319	-0.487641
TCONS_00001227	XLOC_000958	narY	CP001363.1:1669183-1677317	SDs	WTs	OK	107.12	150.064	0.369457	0.5183	0.741722	no	0.713829	-0.48635
TCONS_00001332	XLOC_001046	hns	CP001363.1:1857971-1858385	SDs	WTs	OK	6495.61	9098.84	0.757631	0.18935	0.40251	no	0.713894	-0.486218
TCONS_00003830	XLOC_003038	STM14_2015	CP001363.1:1770325-1771156	SDs	WTs	OK	3.03046	4.24054	0.873581	0.1258	0.305326	no	0.71464	-0.484711
TCONS_00005547	XLOC_004328	ydeW	CP001363.1:4295870-4296830	SDs	WTs	OK	173.517	242.769	0.811774	0.15945	0.357956	no	0.714741	-0.484507
TCONS_00003884	XLOC_003086	STM14_2123	CP001363.1:1863159-1863342	SDs	WTs	OK	280.625	392.514	0.665654	0.2618	0.494356	no	0.714943	-0.484101
TCONS_00003827	XLOC_003035	ynaJ	CP001363.1:1766255-1766642	SDs	WTs	OK	313.556	438.253	0.978451	0.0878	0.238538	no	0.715468	-0.483041
TCONS_00003922	XLOC_003114	ycgM	CP001363.1:1921647-1922307	SDs	WTs	OK	346.985	484.723	0.939791	0.10025	0.260411	no	0.715842	-0.482287
TCONS_00000052	XLOC_000038	traW	CP001362.1:68566-73194	SDs	WTs	OK	10.5156	14.6871	0.2578	0.6537	0.833345	no	0.715975	-0.482018
TCONS_00005262	XLOC_004109	dctA	CP001363.1:3803970-3805257	SDs	WTs	OK	182.887	255.304	0.835896	0.1436	0.332004	no	0.71635	-0.481264
TCONS_00002681	XLOC_002114	STM14_5096	CP001363.1:4473576-4475012	SDs	WTs	OK	21.9738	30.6375	0.577865	0.80595	0.910944	no	0.717219	-0.479514
TCONS_00003746	XLOC_002967	STM14_1855	CP001363.1:1621278-1623775	SDs	WTs	OK	75.6369	105.399	0.514243	0.37535	0.617657	no	0.717624	-0.478699
TCONS_00002878	XLOC_002275	STM14_5455	CP001363.1:4812430-4814823	SDs	WTs	OK	81.874	114.036	0.0124043	0.7987	0.90709	no	0.717966	-0.478012
TCONS_00004562	XLOC_003589	STM14_3183	CP001363.1:2801005-2802370	SDs	WTs	OK	27.8067	38.7215	0.771627	0.1839	0.394389	no	0.71812	-0.477702
TCONS_00002110	XLOC_001661	STM14_3940	CP001363.1:3441722-3442637	SDs	WTs	OK	1.20893	1.68224	0.706303	0.2224	0.447743	no	0.718643	-0.476653
TCONS_00005467	XLOC_004266	ilvY	CP001363.1:4130016-4130904	SDs	WTs	OK	49.0976	68.2916	0.992845	0.08755	0.238467	no	0.718941	-0.476056
TCONS_00001191	XLOC_000926	ydfI	CP001363.1:1596046-1597513	SDs	WTs	OK	28.9599	40.2792	0.99526	0.07985	0.222969	no	0.718979	-0.475978
TCONS_00005581	XLOC_004357	argE	CP001363.1:4351857-4353009	SDs	WTs	OK	246.826	343.244	0.898991	0.1144	0.285847	no	0.719098	-0.47574
TCONS_00000793	XLOC_000626	STM14_1153	CP001363.1:1066348-1067004	SDs	WTs	OK	5.60169	7.78686	0.385589	0.5051	0.732278	no	0.719377	-0.47518
TCONS_00001908	XLOC_001494	sitD	CP001363.1:3026605-3030037	SDs	WTs	OK	89.2762	124.059	0.33925	0.55035	0.763976	no	0.719627	-0.474679
TCONS_00000985	XLOC_000770	STM14_1461	CP001363.1:1311673-1312702	SDs	WTs	OK	47.778	66.3677	0.985939	0.08205	0.227324	no	0.719898	-0.474135
TCONS_00005069	XLOC_003958	oadA	CP001363.1:3533944-3535720	SDs	WTs	OK	4.5192	6.27737	0.977477	0.08385	0.230631	no	0.719919	-0.474093
TCONS_00000591	XLOC_000469	ybgL	CP001363.1:779303-781610	SDs	WTs	OK	143.534	199.183	0.369791	0.51695	0.740729	no	0.720614	-0.472702
TCONS_00004512	XLOC_003551	yfhJ	CP001363.1:2729199-2729400	SDs	WTs	OK	178.905	248.26	0.978575	0.08815	0.239001	no	0.720636	-0.472658
TCONS_00001146	XLOC_000888	ssaP	CP001363.1:1506970-1508652	SDs	WTs	OK	49.584	68.7362	0.374726	0.5096	0.735398	no	0.721367	-0.471195
TCONS_00005731	XLOC_004464	ytfG	CP001363.1:4651009-4651858	SDs	WTs	OK	8.21336	11.3837	0.962706	0.0949	0.251289	no	0.721502	-0.470925
TCONS_00004355	XLOC_003430	STM14_2886	CP001363.1:2504700-2507871	SDs	WTs	OK	387.268	536.472	0.473906	0.394	0.634811	no	0.721879	-0.470171
TCONS_00001317	XLOC_001032	trpB	CP001363.1:1833767-1835767	SDs	WTs	OK	92.6139	128.247	0.69024	0.2321	0.46031	no	0.722153	-0.469624
TCONS_00002908	XLOC_002300	creB	CP001363.1:4857065-4859179	SDs	WTs	OK	115.895	160.334	0.71257	0.2189	0.442873	no	0.722835	-0.468262
TCONS_00002035	XLOC_001597	STM14_3798	CP001363.1:3318583-3318703	SDs	WTs	OK	685.983	947.421	0.802083	0.1653	0.367218	no	0.724053	-0.465833
TCONS_00001565	XLOC_001223	STM14_2687	CP001363.1:2328434-2329343	SDs	WTs	OK	15.4052	21.2697	0.961728	0.08685	0.237046	no	0.724279	-0.465382
TCONS_00005131	XLOC_004011	rpsS	CP001363.1:3607365-3607644	SDs	WTs	OK	719.207	991.441	0.836279	0.1398	0.32622	no	0.725416	-0.46312
TCONS_00000826	XLOC_000647	STM14_1189	CP001363.1:1094524-1094767	SDs	WTs	OK	19.9542	27.4986	0.780041	0.17525	0.381679	no	0.725644	-0.462666
TCONS_00003011	XLOC_002387	dksA	CP001363.1:217101-217557	SDs	WTs	OK	1692.4	2332.02	0.826715	0.138	0.323865	no	0.725723	-0.46251
TCONS_00004597	XLOC_003605	rseB	CP001363.1:2831147-2833230	SDs	WTs	OK	291.481	401.523	0.508173	0.37895	0.620895	no	0.725938	-0.462081
TCONS_00003080	XLOC_002439	yaiY	CP001363.1:433418-433827	SDs	WTs	OK	83.9323	115.563	0.991013	0.08315	0.229179	no	0.72629	-0.461382
TCONS_00005130	XLOC_004010	rplV	CP001363.1:3607018-3607351	SDs	WTs	OK	888.02	1222.63	0.79568	0.1492	0.34139	no	0.726319	-0.461324
TCONS_00000568	XLOC_000451	ybeR	CP001363.1:718693-720831	SDs	WTs	OK	7.51908	10.3472	0.482244	0.41055	0.64699	no	0.726678	-0.460612
TCONS_00004522	XLOC_003561	STM14_3129	CP001363.1:2740885-2742501	SDs	WTs	OK	29.386	40.4168	0.739918	0.20175	0.418126	no	0.727074	-0.459826
TCONS_00003918	XLOC_003110	STM14_2186	CP001363.1:1920254-1920428	SDs	WTs	OK	1633.72	2246.17	0.950591	0.0936	0.248961	no	0.727336	-0.459306
TCONS_00003159	XLOC_002504	allC	CP001363.1:589416-590652	SDs	WTs	OK	20.2647	27.8574	0.967234	0.09045	0.242888	no	0.727444	-0.459092
TCONS_00003151	XLOC_002496	ybbK	CP001363.1:561666-563033	SDs	WTs	OK	213.151	292.907	0.762802	0.17575	0.382143	no	0.727709	-0.458567
TCONS_00000013	XLOC_000011	STM14_5553	CP001362.1:20621-21430	SDs	WTs	OK	162.91	223.711	0.65665	0.25205	0.484012	no	0.728216	-0.457561
TCONS_00002466	XLOC_001945	yifK	CP001363.1:4153110-4154496	SDs	WTs	OK	38.2675	52.5386	0.933024	0.10005	0.26014	no	0.728369	-0.457258
TCONS_00002979	XLOC_002360	yacG	CP001363.1:162874-163167	SDs	WTs	OK	97.6323	134.024	0.876928	0.1281	0.308239	no	0.728469	-0.457061
TCONS_00001743	XLOC_001365	asrC	CP001363.1:2739871-2740885	SDs	WTs	OK	33.4523	45.9092	0.95624	0.09465	0.251002	no	0.728662	-0.456678
TCONS_00003821	XLOC_003029	STM14_1998	CP001363.1:1756591-1756930	SDs	WTs	OK	181.798	249.364	0.962229	0.0882	0.239015	no	0.729047	-0.455917
TCONS_00005515	XLOC_004304	yihQ	CP001363.1:4242248-4244285	SDs	WTs	OK	19.1835	26.2997	0.961084	0.0969	0.25456	no	0.729419	-0.45518
TCONS_00002046	XLOC_001606	yqhD	CP001363.1:3342233-3343551	SDs	WTs	OK	78.5413	107.602	0.910333	0.1118	0.281482	no	0.729924	-0.454182
TCONS_00005133	XLOC_004013	rplW	CP001363.1:3608499-3609404	SDs	WTs	OK	667.099	913.698	0.389524	0.49885	0.727813	no	0.730109	-0.453817
TCONS_00000924	XLOC_000725	rpmF	CP001363.1:1234008-1234182	SDs	WTs	OK	2371.86	3248.18	0.901839	0.11065	0.279241	no	0.730212	-0.453613
TCONS_00001097	XLOC_000853	ihfA	CP001363.1:1429044-1429344	SDs	WTs	OK	2161.57	2959.91	0.849663	0.14365	0.332004	no	0.730282	-0.453474
TCONS_00005456	XLOC_004256	STM14_4669	CP001363.1:4094363-4094507	SDs	WTs	OK	28.2226	38.6244	0.421136	0.45565	0.68882	no	0.730694	-0.452662
TCONS_00002935	XLOC_002326	STM14_0068	CP001363.1:68512-69680	SDs	WTs	OK	2.39621	3.27876	0.312291	0.785	0.902129	no	0.730828	-0.452396
TCONS_00005828	XLOC_004538	mdoB	CP001363.1:4812430-4814823	SDs	WTs	OK	249.835	341.842	0.787862	0.1706	0.375856	no	0.730849	-0.452354
TCONS_00005775	XLOC_004494	argI	CP001363.1:4724579-4725584	SDs	WTs	OK	9.56761	13.0896	0.955508	0.0965	0.253759	no	0.730932	-0.452191
TCONS_00004591	XLOC_003601	STM14_3214	CP001363.1:2818996-2820573	SDs	WTs	OK	42.3903	57.9942	0.844336	0.1413	0.327799	no	0.73094	-0.452174
TCONS_00001009	XLOC_000785	STM14_1488	CP001363.1:1337213-1337585	SDs	WTs	OK	12.1182	16.5598	1.36125	0.72835	0.872742	no	0.731784	-0.45051
TCONS_00001394	XLOC_001098	STM14_2239	CP001363.1:1961533-1961773	SDs	WTs	OK	492.17	672.526	0.935719	0.1003	0.260411	no	0.731823	-0.450433
TCONS_00003863	XLOC_003066	STM14_2074	CP001363.1:1820224-1820401	SDs	WTs	OK	21.4872	29.3501	0.582865	0.30245	0.543826	no	0.7321	-0.449888
TCONS_00002477	XLOC_001955	yifL	CP001363.1:4165712-4165916	SDs	WTs	OK	1152.1	1571.05	0.929016	0.10405	0.267149	no	0.733331	-0.447463
TCONS_00002307	XLOC_001824	yiaK	CP001363.1:3869329-3870328	SDs	WTs	OK	4.00795	5.464	0.866959	0.12925	0.309468	no	0.733519	-0.447093
TCONS_00003761	XLOC_002978	STM14_1877	CP001363.1:1640381-1641848	SDs	WTs	OK	26.1215	35.5707	0.882735	0.1233	0.301318	no	0.734354	-0.445452
TCONS_00002058	XLOC_001614	mdaB	CP001363.1:3358505-3361743	SDs	WTs	OK	68.0366	92.642	0.297023	0.6091	0.804627	no	0.734403	-0.445355
TCONS_00003811	XLOC_003020	STM14_1976	CP001363.1:1733661-1733814	SDs	WTs	OK	17.0242	23.1808	0.374649	0.49975	0.72809	no	0.73441	-0.445343
TCONS_00002297	XLOC_001817	STM14_4400	CP001363.1:3850515-3851055	SDs	WTs	OK	59.1054	80.4114	0.938887	0.1023	0.264184	no	0.735038	-0.44411
TCONS_00002997	XLOC_002375	gcd	CP001363.1:198924-201315	SDs	WTs	OK	112.472	152.98	0.816099	0.1621	0.361618	no	0.735207	-0.443777
TCONS_00000247	XLOC_000188	yadR	CP001363.1:240867-241212	SDs	WTs	OK	468.196	636.771	0.879737	0.1329	0.316075	no	0.735266	-0.443662
TCONS_00002230	XLOC_001765	rtcR	CP001363.1:3698565-3701828	SDs	WTs	OK	48.4309	65.8078	0.401967	0.4498	0.683752	no	0.735945	-0.442331
TCONS_00000284	XLOC_000221	rrfH	CP001363.1:295218-295340	SDs	WTs	OK	179.594	244.01	0.538147	0.3406	0.582059	no	0.736011	-0.442201
TCONS_00003847	XLOC_003053	pspA	CP001363.1:1792436-1793105	SDs	WTs	OK	154.578	209.908	0.89367	0.11355	0.284409	no	0.736408	-0.441422
TCONS_00000059	XLOC_000043	traQ	CP001362.1:77623-82643	SDs	WTs	OK	25.5134	34.6233	0.0778351	0.7633	0.890963	no	0.736885	-0.440488
TCONS_00000243	XLOC_000186	stfG	CP001363.1:235452-237807	SDs	WTs	OK	4.88819	6.63274	0.172655	0.8456	0.929348	no	0.736979	-0.440305
TCONS_00003623	XLOC_002871	ydiT	CP001363.1:1441895-1443472	SDs	WTs	OK	2.8387	3.85075	0.153894	0.8377	0.926813	no	0.737181	-0.439909
TCONS_00001583	XLOC_001233	STM14_2714	CP001363.1:2348104-2350304	SDs	WTs	OK	6.28539	8.52519	0.159024	0.84835	0.931052	no	0.737273	-0.43973
TCONS_00004763	XLOC_003725	cysN	CP001363.1:3092586-3094618	SDs	WTs	OK	128.219	173.873	0.6837	0.22215	0.447409	no	0.737429	-0.439424
TCONS_00000651	XLOC_000519	hutG	CP001363.1:852180-854342	SDs	WTs	OK	207.524	281.296	0.490234	0.3875	0.627566	no	0.737742	-0.438811
TCONS_00003460	XLOC_002741	hpaR	CP001363.1:1145849-1146388	SDs	WTs	OK	63.9004	86.4916	0.934439	0.09795	0.256307	no	0.738805	-0.436735
TCONS_00000362	XLOC_000290	STM14_0413	CP001363.1:401552-402017	SDs	WTs	OK	53.0488	71.7409	0.929646	0.1028	0.264833	no	0.73945	-0.435476
TCONS_00002342	XLOC_001852	coaD	CP001363.1:3934315-3934795	SDs	WTs	OK	115.243	155.824	0.908425	0.1203	0.296106	no	0.739572	-0.435238
TCONS_00002051	XLOC_001610	STM14_3837	CP001363.1:3346179-3346789	SDs	WTs	OK	17.4489	23.5902	0.0861509	0.81965	0.918571	no	0.739667	-0.435052
TCONS_00005352	XLOC_004180	STM14_4510	CP001363.1:3952656-3953508	SDs	WTs	OK	76.2333	103.007	0.884337	0.12595	0.305551	no	0.740079	-0.434249
TCONS_00002360	XLOC_001866	yicH	CP001363.1:3956455-3958165	SDs	WTs	OK	113.487	153.342	0.827297	0.1507	0.343968	no	0.740091	-0.434226
TCONS_00002912	XLOC_002303	lasT	CP001363.1:4869554-4870241	SDs	WTs	OK	43.7849	59.1187	0.920082	0.11485	0.286587	no	0.740627	-0.433181
TCONS_00004751	XLOC_003719	STM14_3522	CP001363.1:3082843-3083248	SDs	WTs	OK	120.304	162.152	0.90953	0.1088	0.276412	no	0.741921	-0.430662
TCONS_00002391	XLOC_001889	STM14_4595	CP001363.1:4019548-4021155	SDs	WTs	OK	126.662	170.674	0.044206	0.79355	0.905239	no	0.742128	-0.43026
TCONS_00002321	XLOC_001835	mtlD	CP001363.1:3891079-3892830	SDs	WTs	OK	230.1	309.941	0.569331	0.2976	0.539202	no	0.742399	-0.429733
TCONS_00000663	XLOC_000527	slrP	CP001363.1:867284-869582	SDs	WTs	OK	113.939	153.47	0.805947	0.15195	0.346228	no	0.742419	-0.429695
TCONS_00005768	XLOC_004490	STM14_5355	CP001363.1:4717964-4718566	SDs	WTs	OK	18.6915	25.1729	0.87424	0.13065	0.311838	no	0.742525	-0.429489
TCONS_00003272	XLOC_002590	STM14_0806	CP001363.1:753222-755752	SDs	WTs	OK	23.4367	31.5621	0.700457	0.2162	0.438714	no	0.742558	-0.429424
TCONS_00000965	XLOC_000759	STM14_1439	CP001363.1:1298443-1298677	SDs	WTs	OK	223.184	300.311	0.920706	0.10565	0.270214	no	0.743176	-0.428224
TCONS_00000449	XLOC_000364	ybaO	CP001363.1:515791-521005	SDs	WTs	OK	124.672	167.481	0.259011	0.63355	0.82104	no	0.744395	-0.42586
TCONS_00001329	XLOC_001043	STM14_2111	CP001363.1:1851995-1852310	SDs	WTs	OK	145.231	194.935	0.907707	0.11305	0.283423	no	0.745023	-0.424644
TCONS_00001133	XLOC_000882	sseF	CP001363.1:1497950-1499419	SDs	WTs	OK	9.38511	12.5925	0.582504	0.31125	0.552912	no	0.745294	-0.424119
TCONS_00003825	XLOC_003033	STM14_2004	CP001363.1:1762418-1762580	SDs	WTs	OK	16.1258	21.6332	0.415111	0.4638	0.697028	no	0.745419	-0.423876
TCONS_00005141	XLOC_004019	fusA	CP001363.1:3613415-3615530	SDs	WTs	OK	1191.46	1598.24	0.557442	0.32305	0.565683	no	0.745483	-0.423754
TCONS_00005580	XLOC_004356	ppc	CP001363.1:4348837-4351489	SDs	WTs	OK	159.585	214.066	0.775443	0.17385	0.379406	no	0.745494	-0.423731
TCONS_00004558	XLOC_003588	STM14_3180	CP001363.1:2798562-2800957	SDs	WTs	OK	14.0934	18.8828	0.15808	0.80455	0.910296	no	0.746362	-0.422053
TCONS_00000105	XLOC_000078	thrA	CP001363.1:336-2799	SDs	WTs	OK	205.649	275.501	0.613986	0.26775	0.500973	no	0.746455	-0.421873
TCONS_00003202	XLOC_002536	fepD	CP001363.1:651478-654266	SDs	WTs	OK	12.9839	17.3892	0.355943	0.53755	0.755464	no	0.746665	-0.421468
TCONS_00003835	XLOC_003043	STM14_2023	CP001363.1:1778781-1779651	SDs	WTs	OK	85.794	114.878	0.862577	0.12655	0.306587	no	0.746827	-0.421154
TCONS_00001050	XLOC_000814	STM14_1555	CP001363.1:1370047-1370267	SDs	WTs	OK	714.687	956.717	0.268146	0.65495	0.833758	no	0.74702	-0.420781
TCONS_00001373	XLOC_001079	minD	CP001363.1:1923506-1924319	SDs	WTs	OK	786.428	1052.72	0.692288	0.21855	0.442434	no	0.747044	-0.420735
TCONS_00004556	XLOC_003587	STM14_3178	CP001363.1:2794714-2798512	SDs	WTs	OK	11.7928	15.7665	0.139775	0.84575	0.929348	no	0.747966	-0.418956
TCONS_00002140	XLOC_001686	yhbH	CP001363.1:3499761-3500049	SDs	WTs	OK	3630.93	4850.25	0.75904	0.1919	0.406794	no	0.748607	-0.41772
TCONS_00003896	XLOC_003093	kdsA	CP001363.1:1881095-1881950	SDs	WTs	OK	464.679	620.677	0.746717	0.18505	0.396536	no	0.748665	-0.417608
TCONS_00005132	XLOC_004012	rplB	CP001363.1:3607660-3608482	SDs	WTs	OK	705.937	941.866	0.670383	0.23715	0.467539	no	0.749509	-0.415982
TCONS_00001147	XLOC_000888	ssaQ	CP001363.1:1506970-1508652	SDs	WTs	OK	55.469	73.9942	0.741248	0.1882	0.400866	no	0.74964	-0.41573
TCONS_00000960	XLOC_000755	STM14_1434	CP001363.1:1295814-1296480	SDs	WTs	OK	24.3914	32.5357	0.89089	0.11315	0.283541	no	0.749681	-0.415651
TCONS_00000978	XLOC_000767	STM14_1453	CP001363.1:1304182-1304647	SDs	WTs	OK	71.4742	95.3015	0.866787	0.129	0.309147	no	0.74998	-0.415076
TCONS_00004356	XLOC_003430	ulaA_2	CP001363.1:2504700-2507871	SDs	WTs	OK	184.215	245.579	0.376272	0.51475	0.739623	no	0.750125	-0.414797
TCONS_00001203	XLOC_000937	STM14_1848	CP001363.1:1616391-1617510	SDs	WTs	OK	6.98061	9.30161	0.862629	0.1371	0.322531	no	0.750473	-0.414127
TCONS_00004637	XLOC_003637	STM14_3320	CP001363.1:2913909-2914545	SDs	WTs	OK	11.8331	15.7656	0.843183	0.13735	0.322624	no	0.750565	-0.413952
TCONS_00001761	XLOC_001383	STM14_3197	CP001363.1:2811770-2811908	SDs	WTs	OK	15.2833	20.3375	0.33618	0.7475	0.884534	no	0.751484	-0.412186
TCONS_00003625	XLOC_002872	ydiR	CP001363.1:1443528-1444464	SDs	WTs	OK	20.4468	27.1965	0.870292	0.1214	0.297754	no	0.751817	-0.411546
TCONS_00001198	XLOC_000933	yneI	CP001363.1:1611159-1612548	SDs	WTs	OK	17.5403	23.3233	0.863716	0.1362	0.321032	no	0.752051	-0.411099
TCONS_00003429	XLOC_002713	STM14_1197	CP001363.1:1100626-1101597	SDs	WTs	OK	85.2385	113.284	0.832219	0.1496	0.342044	no	0.752432	-0.410367
TCONS_00001151	XLOC_000890	ssaU	CP001363.1:1509630-1511465	SDs	WTs	OK	6.20993	8.2528	0.668771	0.2403	0.471231	no	0.752463	-0.410307
TCONS_00002738	XLOC_002156	fxsA	CP001363.1:4585552-4586029	SDs	WTs	OK	196.364	260.882	0.836746	0.14745	0.339167	no	0.752693	-0.409867
TCONS_00000104	XLOC_000077	thrL	CP001363.1:189-255	SDs	WTs	NOTEST	1131.03	1501.76	0	1	1	no	0.753136	-0.409017
TCONS_00002302	XLOC_001820	STM14_4415	CP001363.1:3860157-3861738	SDs	WTs	OK	8.0911	10.7355	0.103685	0.8332	0.924717	no	0.753677	-0.407982
TCONS_00005488	XLOC_004282	metR	CP001363.1:4181463-4183360	SDs	WTs	OK	18.9056	25.0765	0.451492	0.42675	0.661826	no	0.753917	-0.407522
TCONS_00002367	XLOC_001872	rmbA	CP001363.1:3967760-3968378	SDs	WTs	OK	1.36739	1.81338	0.550508	0.3293	0.571366	no	0.754056	-0.407256
TCONS_00003193	XLOC_002531	ybdF	CP001363.1:638471-639421	SDs	WTs	OK	82.7857	109.646	0.457795	0.41615	0.652724	no	0.755027	-0.4054
TCONS_00004536	XLOC_003573	STM14_3153	CP001363.1:2770027-2770945	SDs	WTs	OK	23.1182	30.5979	0.870611	0.1213	0.29766	no	0.755549	-0.404404
TCONS_00003348	XLOC_002647	STM14_995	CP001363.1:922655-925906	SDs	WTs	OK	145.681	192.588	0.0296971	0.7837	0.902129	no	0.756439	-0.402705
TCONS_00003549	XLOC_002807	STM14_1449	CP001363.1:1302337-1302877	SDs	WTs	OK	145.186	191.852	0.834283	0.14115	0.327799	no	0.75676	-0.402091
TCONS_00001095	XLOC_000851	pheS	CP001363.1:1425653-1426637	SDs	WTs	OK	112.953	149.245	0.793366	0.16315	0.363656	no	0.756829	-0.40196
TCONS_00001282	XLOC_001004	STM14_2018	CP001363.1:1774372-1775231	SDs	WTs	OK	1.8998	2.50743	0.654525	0.2587	0.49094	no	0.757668	-0.400362
TCONS_00004783	XLOC_003739	STM14_3563	CP001363.1:3121987-3122525	SDs	WTs	OK	381.176	502.978	0.755269	0.19385	0.408594	no	0.757838	-0.400038
TCONS_00005511	XLOC_004300	STM14_4828	CP001363.1:4237588-4238437	SDs	WTs	OK	7.98525	10.5314	0.814255	0.1542	0.349411	no	0.758233	-0.399288
TCONS_00004853	XLOC_003783	STM14_3663	CP001363.1:3214294-3215070	SDs	WTs	OK	436.996	575.417	0.503618	0.3797	0.621141	no	0.759442	-0.396988
TCONS_00002652	XLOC_002091	aceB	CP001363.1:4415577-4417179	SDs	WTs	OK	95.3965	125.557	0.769775	0.17015	0.375331	no	0.759786	-0.396334
TCONS_00005615	XLOC_004382	STM14_5049	CP001363.1:4433982-4435728	SDs	WTs	OK	4.51623	5.94082	0.822942	0.15825	0.356012	no	0.760203	-0.395543
TCONS_00001160	XLOC_000899	slyA	CP001363.1:1529861-1530296	SDs	WTs	OK	550.183	723.713	0.773916	0.18425	0.39498	no	0.760223	-0.395506
TCONS_00005077	XLOC_003963	mdh	CP001363.1:3540465-3541513	SDs	WTs	OK	2485.73	3267.49	0.522125	0.33945	0.5814	no	0.760746	-0.394513
TCONS_00003490	XLOC_002765	msyB	CP001363.1:1198952-1199327	SDs	WTs	OK	1128.5	1481.69	0.731524	0.1995	0.41644	no	0.76163	-0.392837
TCONS_00001830	XLOC_001441	STM14_3335	CP001363.1:2930915-2932078	SDs	WTs	OK	73.2348	96.1046	0.437	0.44115	0.67523	no	0.762032	-0.392076
TCONS_00003176	XLOC_002517	STM14_0648	CP001363.1:614251-615111	SDs	WTs	OK	9.96714	13.0767	0.732665	0.2067	0.423827	no	0.762206	-0.391747
TCONS_00003633	XLOC_002879	ydiN	CP001363.1:1451328-1452564	SDs	WTs	OK	1.44012	1.88934	0.672524	0.2426	0.473724	no	0.762234	-0.391693
TCONS_00004802	XLOC_003752	ygdE	CP001363.1:3152573-3154062	SDs	WTs	OK	116.408	152.597	0.744031	0.19485	0.410109	no	0.762846	-0.390536
TCONS_00001228	XLOC_000958	narW	CP001363.1:1669183-1677317	SDs	WTs	OK	81.1082	106.306	0.170957	0.67565	0.847336	no	0.762969	-0.390303
TCONS_00003677	XLOC_002918	ydgP	CP001363.1:1539862-1540483	SDs	WTs	OK	48.1139	63.0339	0.831726	0.14405	0.332639	no	0.763302	-0.389674
TCONS_00004698	XLOC_003684	hycF	CP001363.1:3011939-3014119	SDs	WTs	OK	8.11988	10.635	0.296845	0.61005	0.804884	no	0.763505	-0.38929
TCONS_00002653	XLOC_002092	aceA	CP001363.1:4417210-4418515	SDs	WTs	OK	222.293	290.864	0.722296	0.2095	0.428578	no	0.764251	-0.387882
TCONS_00004420	XLOC_003484	STM14_2981	CP001363.1:2589337-2592568	SDs	WTs	OK	246.664	322.474	0.151303	0.83715	0.926782	no	0.764911	-0.386636
TCONS_00001060	XLOC_000824	ydjA	CP001363.1:1384915-1385467	SDs	WTs	OK	134.404	175.533	0.779679	0.1718	0.377096	no	0.765691	-0.385166
TCONS_00000534	XLOC_000428	entB	CP001363.1:659757-661370	SDs	WTs	OK	31.3234	40.9066	0.539481	0.341	0.582182	no	0.76573	-0.385093
TCONS_00004299	XLOC_003383	napF	CP001363.1:2407970-2411198	SDs	WTs	OK	497.722	649.829	0.157758	0.7772	0.898717	no	0.765928	-0.38472
TCONS_00004560	XLOC_003588	STM14_3181	CP001363.1:2798562-2800957	SDs	WTs	OK	1.2036	1.57083	0.0271434	0.87215	0.941353	no	0.766219	-0.384171
TCONS_00003386	XLOC_002677	STM14_1073	CP001363.1:986704-987565	SDs	WTs	OK	36.8343	48.0544	0.805096	0.16265	0.362693	no	0.766513	-0.383619
TCONS_00004331	XLOC_003411	yfbK	CP001363.1:2473236-2475018	SDs	WTs	OK	19.1616	24.99	0.804351	0.1578	0.355413	no	0.766771	-0.383133
TCONS_00005129	XLOC_004009	rpsC	CP001363.1:3606299-3607001	SDs	WTs	OK	827.352	1078.09	0.602098	0.2901	0.529761	no	0.767424	-0.381904
TCONS_00005720	XLOC_004454	STM14_5232	CP001363.1:4608234-4608975	SDs	WTs	OK	126.145	164.268	0.769522	0.17325	0.378718	no	0.767922	-0.380968
TCONS_00004029	XLOC_003203	fliY	CP001363.1:2054594-2055395	SDs	WTs	OK	481.776	627.271	0.710903	0.21635	0.438714	no	0.768051	-0.380726
TCONS_00000041	XLOC_000035	traL	CP001362.1:62986-63298	SDs	WTs	OK	5.17021	6.72931	0.508004	0.37065	0.613666	no	0.768312	-0.380236
TCONS_00000958	XLOC_000754	STM14_1432	CP001363.1:1294205-1295800	SDs	WTs	OK	47.236	61.4022	0.664581	0.23815	0.468297	no	0.769288	-0.378404
TCONS_00000475	XLOC_000380	STM14_0580	CP001363.1:552797-552923	SDs	WTs	OK	33.8358	43.9686	0.308746	0.6425	0.826797	no	0.769545	-0.377923
TCONS_00001467	XLOC_001154	fliR	CP001363.1:2077755-2078550	SDs	WTs	OK	21.3844	27.7868	0.795735	0.17015	0.375331	no	0.769588	-0.377841
TCONS_00001383	XLOC_001089	manZ	CP001363.1:1941762-1942623	SDs	WTs	OK	1794.46	2331.16	0.604919	0.27265	0.506404	no	0.769771	-0.377498
TCONS_00000959	XLOC_000754	STM14_1433	CP001363.1:1294205-1295800	SDs	WTs	OK	25.3209	32.8778	0.400583	0.48975	0.719426	no	0.770152	-0.376785
TCONS_00002802	XLOC_002208	ytfN	CP001363.1:4658882-4664392	SDs	WTs	OK	116.25	150.912	0.508685	0.37205	0.614836	no	0.770316	-0.376477
TCONS_00001077	XLOC_000837	celD	CP001363.1:1403952-1404795	SDs	WTs	OK	67.4893	87.5851	0.775241	0.18185	0.390937	no	0.770557	-0.376027
TCONS_00001010	XLOC_000785	STM14_1489	CP001363.1:1337213-1337585	SDs	WTs	OK	5.11254	6.63241	0.360958	0.5441	0.760255	no	0.770842	-0.375493
TCONS_00004218	XLOC_003330	bglX	CP001363.1:2312725-2315023	SDs	WTs	OK	60.7287	78.7628	0.727412	0.19765	0.414691	no	0.771033	-0.375136
TCONS_00000251	XLOC_000192	STM14_0252	CP001363.1:248654-249957	SDs	WTs	OK	97.7512	126.744	0.733605	0.1999	0.416621	no	0.771249	-0.374731
TCONS_00000192	XLOC_000149	murF	CP001363.1:142437-148109	SDs	WTs	OK	228.603	296.277	0.279748	0.6165	0.808186	no	0.771585	-0.374102
TCONS_00004416	XLOC_003480	STM14_2975	CP001363.1:2584881-2585040	SDs	WTs	OK	7.19804	9.32885	0.333792	0.7206	0.869883	no	0.771589	-0.374095
TCONS_00000641	XLOC_000512	STM14_0893	CP001363.1:833678-834377	SDs	WTs	OK	12.1477	15.7295	0.772349	0.1749	0.381385	no	0.772288	-0.37279
TCONS_00001570	XLOC_001226	STM14_2692	CP001363.1:2331779-2332741	SDs	WTs	OK	58.8871	76.1851	0.169752	0.76275	0.890711	no	0.772948	-0.371557
TCONS_00002971	XLOC_002353	leuC	CP001363.1:130384-131785	SDs	WTs	OK	73.5213	95.1117	0.626505	0.2767	0.511074	no	0.773	-0.371461
TCONS_00002210	XLOC_001747	yrfF	CP001363.1:3664081-3666214	SDs	WTs	OK	96.2552	124.474	0.719077	0.19935	0.41629	no	0.773296	-0.370908
TCONS_00003122	XLOC_002473	ybaE	CP001363.1:513123-514824	SDs	WTs	OK	67.5086	87.292	0.715085	0.2159	0.438607	no	0.773365	-0.370778
TCONS_00004354	XLOC_003430	STM14_2885	CP001363.1:2504700-2507871	SDs	WTs	OK	318.771	412.166	0.332888	0.56545	0.775836	no	0.773404	-0.370705
TCONS_00001762	XLOC_001384	STM14_3198	CP001363.1:2812003-2812690	SDs	WTs	OK	101.537	131.253	0.767125	0.18565	0.396863	no	0.773598	-0.370345
TCONS_00005493	XLOC_004287	fadB	CP001363.1:4203000-4205316	SDs	WTs	OK	101.525	131.226	0.563177	0.28395	0.520498	no	0.773665	-0.370219
TCONS_00000519	XLOC_000416	pheP	CP001363.1:624892-626287	SDs	WTs	OK	29.1709	37.6833	0.778957	0.1799	0.38847	no	0.774107	-0.369395
TCONS_00001672	XLOC_001302	fadL	CP001363.1:2553682-2555254	SDs	WTs	OK	654.455	845.341	0.543538	0.3303	0.572355	no	0.774191	-0.369239
TCONS_00003269	XLOC_002588	STM14_0797	CP001363.1:745469-745595	SDs	WTs	OK	25.7223	33.2242	0.308601	0.796	0.906343	no	0.774204	-0.369215
TCONS_00005307	XLOC_004141	yiaB	CP001363.1:3858075-3858429	SDs	WTs	OK	15.0912	19.466	0.694009	0.22605	0.452355	no	0.775259	-0.367249
TCONS_00002810	XLOC_002216	STM14_5316	CP001363.1:4679814-4680720	SDs	WTs	OK	5.32269	6.86488	0.703488	0.22195	0.447344	no	0.775351	-0.367079
TCONS_00004424	XLOC_003487	STM14_2992	CP001363.1:2598869-2599972	SDs	WTs	OK	29.7331	38.2916	0.199138	0.72015	0.869883	no	0.776491	-0.364958
TCONS_00004212	XLOC_003327	yehT	CP001363.1:2305296-2307800	SDs	WTs	OK	72.6676	93.5107	0.378556	0.49905	0.727813	no	0.777105	-0.363819
TCONS_00000994	XLOC_000774	STM14_1469	CP001363.1:1317030-1320415	SDs	WTs	OK	13.4351	17.2703	0.122131	0.8702	0.941353	no	0.777931	-0.362286
TCONS_00003538	XLOC_002800	STM14_1418	CP001363.1:1284621-1285990	SDs	WTs	OK	58.9562	75.7745	0.16409	0.7768	0.898681	no	0.778048	-0.362069
TCONS_00003353	XLOC_002651	yliJ	CP001363.1:935678-936305	SDs	WTs	OK	189.683	243.768	0.728471	0.2105	0.429798	no	0.778129	-0.361918
TCONS_00000599	XLOC_000476	STM14_0841	CP001363.1:787832-788603	SDs	WTs	OK	2.34519	3.01314	0.60285	0.30015	0.541796	no	0.778321	-0.361563
TCONS_00005786	XLOC_004504	idnD	CP001363.1:4740795-4741944	SDs	WTs	OK	11.4337	14.6845	0.766986	0.1715	0.376968	no	0.778624	-0.361002
TCONS_00004557	XLOC_003587	STM14_3179	CP001363.1:2794714-2798512	SDs	WTs	OK	12.2443	15.7224	0.141963	0.86315	0.936868	no	0.778781	-0.360711
TCONS_00002036	XLOC_001598	STM14_3801	CP001363.1:3320289-3320487	SDs	WTs	OK	4.68925	6.0198	0.289775	0.5906	0.793177	no	0.778971	-0.360358
TCONS_00005140	XLOC_004018	tuf_1	CP001363.1:3611987-3613344	SDs	WTs	OK	4121.67	5286.56	0.470765	0.3994	0.637723	no	0.779651	-0.3591
TCONS_00000987	XLOC_000771	STM14_1463	CP001363.1:1312759-1314124	SDs	WTs	OK	27.9525	35.8445	0.598631	0.3025	0.543826	no	0.779827	-0.358774
TCONS_00003965	XLOC_003151	STM14_2277	CP001363.1:1979523-1979643	SDs	WTs	OK	457.194	586.175	0.540994	0.3412	0.582337	no	0.779962	-0.358525
TCONS_00002881	XLOC_002278	STM14_5468	CP001363.1:4823005-4823134	SDs	WTs	OK	16.1683	20.7206	1.99212	0.71515	0.867796	no	0.780301	-0.357898
TCONS_00003545	XLOC_002804	STM14_1425	CP001363.1:1290944-1291224	SDs	WTs	OK	64.3924	82.4087	0.562872	0.3331	0.575853	no	0.781379	-0.355906
TCONS_00002739	XLOC_002157	groES	CP001363.1:4587424-4587898	SDs	WTs	OK	2704.81	3460.95	0.587774	0.3018	0.543391	no	0.781522	-0.355641
TCONS_00002816	XLOC_002222	STM14_5325	CP001363.1:4690816-4692043	SDs	WTs	OK	7.38157	9.44192	0.75047	0.18315	0.393256	no	0.781787	-0.355153
TCONS_00003115	XLOC_002466	cyoB	CP001363.1:494948-497873	SDs	WTs	OK	1950.99	2493.42	0.34616	0.53835	0.755791	no	0.782455	-0.35392
TCONS_00002633	XLOC_002073	STM14_4996	CP001363.1:4388930-4390140	SDs	WTs	OK	21.8568	27.9332	0.717164	0.2034	0.419749	no	0.782467	-0.353899
TCONS_00001882	XLOC_001480	STM14_3411	CP001363.1:2991062-2991173	SDs	WTs	OK	173.985	222.326	0.322263	0.56015	0.771946	no	0.782567	-0.353714
TCONS_00004617	XLOC_003618	rluD	CP001363.1:2858735-2860444	SDs	WTs	OK	385.193	492.148	0.491416	0.39755	0.636295	no	0.782677	-0.353511
TCONS_00005128	XLOC_004008	rplP	CP001363.1:3605431-3606287	SDs	WTs	OK	1104.21	1409.94	0.419386	0.47255	0.705051	no	0.783161	-0.352619
TCONS_00001971	XLOC_001550	STM14_3658	CP001363.1:3206504-3210968	SDs	WTs	OK	1.44967	1.85061	0.105255	0.87025	0.941353	no	0.783347	-0.352276
TCONS_00002968	XLOC_002351	yabN	CP001363.1:127559-129492	SDs	WTs	OK	55.2375	70.5124	0.345904	0.55155	0.765044	no	0.783373	-0.352229
TCONS_00000043	XLOC_000036	traK	CP001362.1:63319-67355	SDs	WTs	OK	13.0432	16.6486	0.310552	0.5904	0.793108	no	0.783441	-0.352103
TCONS_00003390	XLOC_002680	cydC	CP001363.1:989954-991676	SDs	WTs	OK	86.7528	110.672	0.669762	0.23295	0.461652	no	0.783873	-0.351308
TCONS_00001222	XLOC_000955	STM14_1899	CP001363.1:1666321-1666762	SDs	WTs	OK	88.8599	113.341	0.735517	0.20075	0.417696	no	0.784005	-0.351065
TCONS_00004753	XLOC_003721	nlpD	CP001363.1:3086785-3087919	SDs	WTs	OK	4292.86	5473.91	0.475966	0.3848	0.624143	no	0.78424	-0.350633
TCONS_00004812	XLOC_003759	recC	CP001363.1:3172520-3177641	SDs	WTs	OK	41.6866	53.1506	0.525888	0.3685	0.611678	no	0.784311	-0.350502
TCONS_00005400	XLOC_004218	STM14_4587	CP001363.1:4013380-4015577	SDs	WTs	OK	59.0828	75.3081	0.486336	0.38795	0.628104	no	0.784548	-0.350067
TCONS_00001920	XLOC_001504	mutS	CP001363.1:3070515-3073083	SDs	WTs	OK	69.8464	89.0142	0.659123	0.24835	0.480023	no	0.784666	-0.34985
TCONS_00004396	XLOC_003462	fadI	CP001363.1:2549656-2553114	SDs	WTs	OK	66.26	84.4338	0.294694	0.60605	0.80339	no	0.784757	-0.349682
TCONS_00000189	XLOC_000148	ftsL	CP001363.1:141118-142422	SDs	WTs	OK	243.938	310.772	0.250993	0.658	0.83664	no	0.784942	-0.349342
TCONS_00001774	XLOC_001394	STM14_3227	CP001363.1:2829158-2830650	SDs	WTs	OK	45.7154	58.2316	0.383575	0.50185	0.729951	no	0.785062	-0.349122
TCONS_00004888	XLOC_003810	tktA	CP001363.1:3255531-3257523	SDs	WTs	OK	466.28	593.937	0.510727	0.36975	0.613179	no	0.785066	-0.349113
TCONS_00001907	XLOC_001494	sitC	CP001363.1:3026605-3030037	SDs	WTs	OK	57.882	73.7127	0.178379	0.762	0.890673	no	0.785238	-0.348798
TCONS_00003435	XLOC_002717	STM14_1209	CP001363.1:1115817-1116152	SDs	WTs	OK	138.853	176.784	0.113574	0.8703	0.941353	no	0.785439	-0.348429
TCONS_00005790	XLOC_004508	STM14_5390	CP001363.1:4754204-4759772	SDs	WTs	OK	89.7857	114.306	0.201885	0.7155	0.867796	no	0.785485	-0.348344
TCONS_00000535	XLOC_000428	entA	CP001363.1:659757-661370	SDs	WTs	OK	27.3023	34.7562	0.413933	0.474	0.706423	no	0.785538	-0.348248
TCONS_00003841	XLOC_003049	ycjF	CP001363.1:1788558-1791020	SDs	WTs	OK	73.4927	93.5387	0.419515	0.4422	0.676059	no	0.785693	-0.347962
TCONS_00001978	XLOC_001557	bglA	CP001363.1:3228445-3229879	SDs	WTs	OK	65.3948	83.165	0.700888	0.2078	0.42559	no	0.786326	-0.346801
TCONS_00000746	XLOC_000591	ftsK	CP001363.1:995699-999785	SDs	WTs	OK	208.625	265.294	0.585122	0.29425	0.534772	no	0.786392	-0.34668
TCONS_00004418	XLOC_003482	STM14_2977	CP001363.1:2586409-2587333	SDs	WTs	OK	0.965253	1.22712	0.491654	0.3871	0.627491	no	0.7866	-0.346297
TCONS_00000055	XLOC_000039	trbC	CP001362.1:73212-74144	SDs	WTs	OK	22.1885	28.2065	0.678974	0.2354	0.46495	no	0.786645	-0.346216
TCONS_00005427	XLOC_004233	dgoK	CP001363.1:4046072-4047637	SDs	WTs	OK	26.2671	33.3913	0.462207	0.4195	0.654892	no	0.786645	-0.346215
TCONS_00005150	XLOC_004026	yheV	CP001363.1:3620857-3621058	SDs	WTs	OK	168.111	213.653	0.706739	0.2055	0.422282	no	0.786841	-0.345855
TCONS_00001723	XLOC_001348	ppk	CP001363.1:2666488-2668555	SDs	WTs	OK	200.081	254.185	0.622131	0.278	0.512587	no	0.787147	-0.345295
TCONS_00005378	XLOC_004204	STM14_4560	CP001363.1:3994444-3997280	SDs	WTs	OK	30.7321	39.0078	0.361367	0.51465	0.739623	no	0.787845	-0.344016
TCONS_00003342	XLOC_002643	ybiU	CP001363.1:909984-911250	SDs	WTs	OK	34.1107	43.2905	0.720626	0.2021	0.418585	no	0.787949	-0.343826
TCONS_00004421	XLOC_003484	ligA	CP001363.1:2589337-2592568	SDs	WTs	OK	135.496	171.786	0.55197	0.35055	0.591282	no	0.788749	-0.342362
TCONS_00003745	XLOC_002966	STM14_1854	CP001363.1:1619958-1621273	SDs	WTs	OK	93.5416	118.468	0.495511	0.37665	0.619031	no	0.789594	-0.340817
TCONS_00003299	XLOC_002613	gpmA	CP001363.1:836702-837455	SDs	WTs	OK	2638.89	3341.33	0.514879	0.37305	0.615368	no	0.789772	-0.340491
TCONS_00002538	XLOC_001998	yihZ	CP001363.1:4250332-4253218	SDs	WTs	OK	89.9274	113.811	0.146434	0.855	0.933619	no	0.790147	-0.339807
TCONS_00001874	XLOC_001475	proX	CP001363.1:2978514-2979510	SDs	WTs	OK	40.6536	51.3846	0.704376	0.21045	0.429798	no	0.791163	-0.337953
TCONS_00001940	XLOC_001522	sdaB	CP001363.1:3141928-3146126	SDs	WTs	OK	339.581	429.132	0.493119	0.40735	0.644426	no	0.791321	-0.337666
TCONS_00001717	XLOC_001344	gcvR	CP001363.1:2656618-2657661	SDs	WTs	OK	194.055	245.054	0.386548	0.4903	0.719587	no	0.791887	-0.336634
TCONS_00004342	XLOC_003418	nuoE	CP001363.1:2486202-2488037	SDs	WTs	OK	656.761	829.209	0.301646	0.59915	0.79835	no	0.792033	-0.336367
TCONS_00005546	XLOC_004327	ydeV	CP001363.1:4294189-4295782	SDs	WTs	OK	209.202	264.114	0.549265	0.32925	0.571366	no	0.79209	-0.336264
TCONS_00001153	XLOC_000892	ribE	CP001363.1:1513527-1514169	SDs	WTs	OK	158.309	199.769	0.675738	0.23945	0.470401	no	0.79246	-0.335589
TCONS_00003893	XLOC_003090	STM14_2135	CP001363.1:1874717-1874903	SDs	WTs	OK	4.79721	6.0533	0.232302	0.72545	0.870802	no	0.792495	-0.335526
TCONS_00004369	XLOC_003442	STM14_2905	CP001363.1:2520199-2521303	SDs	WTs	OK	42.6278	53.7893	0.700294	0.22565	0.451894	no	0.792496	-0.335525
TCONS_00000034	XLOC_000029	STM14_5589	CP001362.1:55258-57256	SDs	WTs	OK	3.15997	3.98559	0.683426	0.2376	0.467856	no	0.792849	-0.334882
TCONS_00003914	XLOC_003106	dadX	CP001363.1:1912293-1913364	SDs	WTs	OK	444.075	559.717	0.526209	0.34605	0.586835	no	0.793392	-0.333894
TCONS_00000182	XLOC_000142	leuO	CP001363.1:135280-136225	SDs	WTs	OK	4.7701	6.00569	0.643758	0.25615	0.488189	no	0.794263	-0.33231
TCONS_00003314	XLOC_002626	ybhO	CP001363.1:877201-880160	SDs	WTs	OK	67.357	84.7381	0.357011	0.5174	0.741031	no	0.794884	-0.331183
TCONS_00005377	XLOC_004203	gatY_2	CP001363.1:3993521-3994382	SDs	WTs	OK	11.9067	14.9696	0.658791	0.2458	0.47787	no	0.795392	-0.330262
TCONS_00003500	XLOC_002769	solA	CP001363.1:1204428-1205701	SDs	WTs	OK	97.628	122.733	0.543085	0.3362	0.578812	no	0.79545	-0.330156
TCONS_00004274	XLOC_003367	STM14_2761	CP001363.1:2386916-2388158	SDs	WTs	OK	5.55019	6.97226	0.678997	0.23495	0.464578	no	0.796039	-0.329089
TCONS_00005308	XLOC_004142	xylB	CP001363.1:3858603-3860058	SDs	WTs	OK	30.33	38.0958	0.688255	0.23165	0.459589	no	0.796151	-0.328886
TCONS_00004824	XLOC_003763	STM14_3622	CP001363.1:3182547-3182757	SDs	WTs	NOTEST	19.3836	24.3456	0	1	1	no	0.796185	-0.328825
TCONS_00002329	XLOC_001840	lldD	CP001363.1:3899603-3903219	SDs	WTs	OK	19.6855	24.7123	0.414208	0.4707	0.703944	no	0.796587	-0.328096
TCONS_00004007	XLOC_003184	flhD	CP001363.1:2033120-2033471	SDs	WTs	OK	628.155	788.412	0.641204	0.26815	0.501369	no	0.796734	-0.327829
TCONS_00000961	XLOC_000756	STM14_1435	CP001363.1:1296481-1296952	SDs	WTs	OK	27.0515	33.9493	0.686487	0.23735	0.467587	no	0.796821	-0.327673
TCONS_00001000	XLOC_000779	STM14_1476	CP001363.1:1326206-1326449	SDs	WTs	OK	16.6231	20.8585	0.521935	0.35905	0.600546	no	0.796946	-0.327446
TCONS_00004168	XLOC_003298	wcaL	CP001363.1:2232993-2235491	SDs	WTs	OK	7.45785	9.35704	0.422905	0.46685	0.700078	no	0.797031	-0.327292
TCONS_00000537	XLOC_000430	STM14_0698	CP001363.1:661860-664073	SDs	WTs	NOTEST	12.0962	15.1704	0	1	1	no	0.797355	-0.326705
TCONS_00001966	XLOC_001545	lysR	CP001363.1:3193883-3195498	SDs	WTs	OK	51.6223	64.7142	0.385001	0.4966	0.725486	no	0.797697	-0.326088
TCONS_00000486	XLOC_000387	sfbC	CP001363.1:572672-574341	SDs	WTs	OK	42.8845	53.7416	0.446976	0.43465	0.669514	no	0.797976	-0.325583
TCONS_00004359	XLOC_003433	STM14_2892	CP001363.1:2509959-2510514	SDs	WTs	OK	334.644	419.2	0.643422	0.264	0.496668	no	0.798292	-0.325012
TCONS_00003631	XLOC_002878	aroE_1	CP001363.1:1450395-1451262	SDs	WTs	OK	11.5943	14.5154	0.678964	0.23065	0.458558	no	0.798759	-0.324169
TCONS_00005089	XLOC_003973	yhdA	CP001363.1:3558765-3560706	SDs	WTs	OK	86.6228	108.413	0.63722	0.2524	0.48451	no	0.799007	-0.323719
TCONS_00003968	XLOC_003154	yobA	CP001363.1:1980946-1981321	SDs	WTs	OK	316.13	395.03	0.655624	0.26165	0.494248	no	0.800268	-0.321444
TCONS_00003368	XLOC_002664	ybjT	CP001363.1:965951-967385	SDs	WTs	OK	51.5631	64.4121	0.661297	0.24135	0.472442	no	0.800519	-0.320993
TCONS_00004849	XLOC_003779	stdA	CP001363.1:3210970-3211681	SDs	WTs	OK	8.16128	10.1928	0.631948	0.2723	0.506024	no	0.800691	-0.320683
TCONS_00002091	XLOC_001644	ygjT	CP001363.1:3410529-3411498	SDs	WTs	OK	55.9347	69.8421	0.666259	0.2419	0.472801	no	0.800874	-0.320353
TCONS_00000979	XLOC_000768	STM14_1455	CP001363.1:1305560-1311259	SDs	WTs	OK	13.3727	16.6969	0.123402	0.87105	0.941353	no	0.800909	-0.320289
TCONS_00000566	XLOC_000449	STM14_0760	CP001363.1:715040-716969	SDs	WTs	OK	96.5543	120.552	0.619785	0.28055	0.516038	no	0.800935	-0.320243
TCONS_00002369	XLOC_001874	STM14_4531	CP001363.1:3973350-3973476	SDs	WTs	NOTEST	4.50158	5.61995	0	1	1	no	0.801	-0.320126
TCONS_00003738	XLOC_002962	yneJ	CP001363.1:1610184-1611057	SDs	WTs	OK	17.1706	21.4212	0.684537	0.24195	0.472801	no	0.80157	-0.319099
TCONS_00004559	XLOC_003588	STM14_3180	CP001363.1:2798562-2800957	SDs	WTs	OK	49.7917	62.1168	0.277856	0.6293	0.818711	no	0.801582	-0.319078
TCONS_00000954	XLOC_000750	icdA	CP001363.1:1283258-1284509	SDs	WTs	OK	1946.96	2428.62	0.412507	0.43535	0.669892	no	0.801673	-0.318914
TCONS_00001598	XLOC_001246	yejB	CP001363.1:2369586-2371706	SDs	WTs	OK	85.2405	106.251	0.47856	0.4075	0.644451	no	0.802256	-0.317865
TCONS_00002911	XLOC_002302	yjjY	CP001363.1:4869014-4869155	SDs	WTs	OK	366.201	456.234	0.596183	0.2908	0.530675	no	0.80266	-0.317138
[truncated: 3,675 more rows]

## Sheet: rpsL vs WT
test_id	gene_id	gene	locus	sample_1	sample_2	status	value_1	value_2	test_stat	p_value	q_value	significant	fold (rpsL*/WT)	Log2FC
TCONS_00004020	XLOC_003196	cysT	CP001363.1:2046864-2046938	SLs	WTs	OK	0	1838.89	#NAME?	0.01285	0.0351558	yes	0	#NUM!
TCONS_00001125	XLOC_000875	STM14_1692	CP001363.1:1493409-1493517	SLs	WTs	OK	0	186.819	#NAME?	0.00145	0.00542541	yes	0	#NUM!
TCONS_00003820	XLOC_003028	STM14_1996	CP001363.1:1755684-1755894	SLs	WTs	OK	0	3.14103	#NAME?	0.00145	0.00542541	yes	0	#NUM!
TCONS_00004058	XLOC_003228	STM14_2429	CP001363.1:2095347-2095497	SLs	WTs	OK	0	7.40628	#NAME?	0.0151	0.0403688	yes	0	#NUM!
TCONS_00004545	XLOC_003580	STM14_3165	CP001363.1:2782225-2782354	SLs	WTs	OK	0	16.3537	#NAME?	0.00145	0.00542541	yes	0	#NUM!
TCONS_00001136	XLOC_000884	ssaH	CP001363.1:1499768-1499996	SLs	WTs	OK	0.986206	103.212	6.32355	0.0026	0.00901789	yes	0.00955515	-6.70951
TCONS_00004738	XLOC_003710	invF	CP001363.1:3060718-3064268	SLs	WTs	OK	6.43393	629.523	7.84448	5e-05	0.000266263	yes	0.0102203	-6.61242
TCONS_00000851	XLOC_000668	STM14_1235	CP001363.1:1135886-1136207	SLs	WTs	OK	1.20995	89.9069	8.51454	0.00035	0.0015441	yes	0.0134578	-6.21541
TCONS_00005363	XLOC_004191	mgtB	CP001363.1:3975233-3977960	SLs	WTs	OK	43.3696	2783.77	11.3044	5e-05	0.000266263	yes	0.0155794	-6.00421
TCONS_00005364	XLOC_004192	mgtC	CP001363.1:3978179-3978875	SLs	WTs	OK	5.35733	313.598	11.8347	5e-05	0.000266263	yes	0.0170834	-5.87126
TCONS_00004723	XLOC_003703	sipC	CP001363.1:3048093-3049323	SLs	WTs	OK	58.4382	3399.36	11.8831	5e-05	0.000266263	yes	0.0171909	-5.86221
TCONS_00004648	XLOC_003646	fljA	CP001363.1:2932857-2933397	SLs	WTs	OK	1.06612	59.3158	8.42839	5e-05	0.000266263	yes	0.0179736	-5.79797
TCONS_00003452	XLOC_002734	sopB	CP001363.1:1136574-1138260	SLs	WTs	OK	10.4541	562.513	11.9676	5e-05	0.000266263	yes	0.0185846	-5.74975
TCONS_00000504	XLOC_000404	fimA	CP001363.1:604823-605366	SLs	WTs	OK	16.8703	852.009	12.2056	5e-05	0.000266263	yes	0.0198006	-5.65831
TCONS_00004725	XLOC_003705	sicA	CP001363.1:3051134-3051632	SLs	WTs	OK	14.6105	735.178	12.0921	5e-05	0.000266263	yes	0.0198734	-5.65302
TCONS_00001839	XLOC_001449	STM14_3349	CP001363.1:2946328-2946862	SLs	WTs	OK	38.3065	1766.72	11.5899	5e-05	0.000266263	yes	0.0216823	-5.52734
TCONS_00001675	XLOC_001305	pgtP	CP001363.1:2563681-2565073	SLs	WTs	OK	9.94749	409.183	9.21353	5e-05	0.000266263	yes	0.0243106	-5.36227
TCONS_00003451	XLOC_002733	pipC	CP001363.1:1136216-1136558	SLs	WTs	OK	38.8549	1558.76	11.428	5e-05	0.000266263	yes	0.0249268	-5.32616
TCONS_00004724	XLOC_003704	sipB	CP001363.1:3049350-3051132	SLs	WTs	OK	34.1289	1367.42	10.8734	5e-05	0.000266263	yes	0.0249586	-5.32432
TCONS_00003952	XLOC_003139	sopE2	CP001363.1:1963416-1964139	SLs	WTs	OK	7.45719	278.558	11.2871	5e-05	0.000266263	yes	0.0267707	-5.2232
TCONS_00004722	XLOC_003702	sipD	CP001363.1:3046991-3048023	SLs	WTs	OK	13.123	450.65	11.3322	5e-05	0.000266263	yes	0.0291202	-5.10184
TCONS_00000506	XLOC_000406	fimC	CP001363.1:606018-606711	SLs	WTs	OK	1.18115	36.5194	8.21634	5e-05	0.000266263	yes	0.0323431	-4.9504
TCONS_00004653	XLOC_003651	pipB2	CP001363.1:2947036-2948089	SLs	WTs	OK	53.3252	1522.41	10.0678	5e-05	0.000266263	yes	0.0350268	-4.8354
TCONS_00001137	XLOC_000885	ssaI	CP001363.1:1500007-1501002	SLs	WTs	OK	2.78314	79.4088	3.43737	0.0013	0.00496278	yes	0.0350483	-4.83451
TCONS_00005691	XLOC_004431	STM14_5188	CP001363.1:4573427-4574587	SLs	WTs	OK	2.62433	69.9416	9.09979	5e-05	0.000266263	yes	0.0375217	-4.73613
TCONS_00001121	XLOC_000872	ssaB	CP001363.1:1489974-1490376	SLs	WTs	OK	0.795133	20.5809	4.59665	0.0001	0.00049689	yes	0.0386345	-4.69397
TCONS_00001841	XLOC_001451	virK	CP001363.1:2948607-2949537	SLs	WTs	OK	66.5124	1650.58	9.48079	5e-05	0.000266263	yes	0.0402964	-4.63321
TCONS_00003958	XLOC_003145	STM14_2262	CP001363.1:1973493-1973676	SLs	WTs	OK	192.229	4663.43	9.57923	5e-05	0.000266263	yes	0.0412205	-4.60049
TCONS_00003562	XLOC_002819	pagD	CP001363.1:1341059-1341414	SLs	WTs	OK	25.22	603.368	9.24555	5e-05	0.000266263	yes	0.0417987	-4.5804
TCONS_00004649	XLOC_003647	fljB	CP001363.1:2933464-2934985	SLs	WTs	OK	348.078	8305.18	7.89432	5e-05	0.000266263	yes	0.041911	-4.57653
TCONS_00001049	XLOC_000814	STM14_1554	CP001363.1:1370047-1370267	SLs	WTs	OK	67.1476	1555.99	8.82574	5e-05	0.000266263	yes	0.0431543	-4.53435
TCONS_00003655	XLOC_002899	ssrB	CP001363.1:1486142-1486781	SLs	WTs	OK	15.7314	356.528	9.75198	5e-05	0.000266263	yes	0.0441239	-4.5023
TCONS_00004721	XLOC_003701	sipA	CP001363.1:3044915-3046973	SLs	WTs	OK	23.4922	529.58	9.83909	5e-05	0.000266263	yes	0.0443601	-4.49459
TCONS_00004737	XLOC_003710	invG	CP001363.1:3060718-3064268	SLs	WTs	OK	6.0116	134.194	5.87356	5e-05	0.000266263	yes	0.0447978	-4.48043
TCONS_00004720	XLOC_003700	iacP	CP001363.1:3044648-3044897	SLs	WTs	OK	13.4741	295.207	8.37892	5e-05	0.000266263	yes	0.0456429	-4.45347
TCONS_00001407	XLOC_001111	pagK	CP001363.1:1974583-1974784	SLs	WTs	OK	102.362	2101.04	9.22447	5e-05	0.000266263	yes	0.0487197	-4.35935
TCONS_00001013	XLOC_000788	pagC	CP001363.1:1342225-1342783	SLs	WTs	OK	314.679	6403.6	8.76122	5e-05	0.000266263	yes	0.049141	-4.34693
TCONS_00002040	XLOC_001602	STM14_3821	CP001363.1:3335905-3336707	SLs	WTs	OK	27.0257	548.617	6.36592	5e-05	0.000266263	yes	0.0492615	-4.3434
TCONS_00001757	XLOC_001379	STM14_3166	CP001363.1:2782884-2783430	SLs	WTs	OK	61.1267	1238.13	9.2374	5e-05	0.000266263	yes	0.0493702	-4.34022
TCONS_00004716	XLOC_003697	prgH	CP001363.1:3036578-3037757	SLs	WTs	OK	15.9685	322.124	9.3083	5e-05	0.000266263	yes	0.0495725	-4.33432
TCONS_00000505	XLOC_000405	fimI	CP001363.1:605441-605975	SLs	WTs	OK	4.52303	90.5499	8.59466	5e-05	0.000266263	yes	0.0499507	-4.32335
TCONS_00001840	XLOC_001450	STM14_3351	CP001363.1:2948160-2948499	SLs	WTs	OK	31.3896	595.863	9.04354	5e-05	0.000266263	yes	0.0526792	-4.24662
TCONS_00004736	XLOC_003710	invE	CP001363.1:3060718-3064268	SLs	WTs	OK	5.01694	93.9577	3.5946	5e-05	0.000266263	yes	0.0533957	-4.22713
TCONS_00003951	XLOC_003138	STM14_2242	CP001363.1:1962967-1963132	SLs	WTs	OK	21.1028	388.401	5.84812	5e-05	0.000266263	yes	0.0543325	-4.20204
TCONS_00001135	XLOC_000883	ssaG	CP001363.1:1499512-1499728	SLs	WTs	OK	2.52845	46.3964	3.29488	0.0026	0.00901789	yes	0.0544967	-4.19769
TCONS_00001018	XLOC_000793	STM14_1509	CP001363.1:1345490-1345958	SLs	WTs	OK	182.224	3325.86	8.60898	5e-05	0.000266263	yes	0.05479	-4.18994
TCONS_00003656	XLOC_002900	ssrA	CP001363.1:1486811-1489574	SLs	WTs	OK	4.72445	83.9805	9.17314	5e-05	0.000266263	yes	0.0562565	-4.15184
TCONS_00000895	XLOC_000699	ymdA	CP001363.1:1190765-1191086	SLs	WTs	OK	12.9362	225.444	8.00186	5e-05	0.000266263	yes	0.057381	-4.12328
TCONS_00004400	XLOC_003466	pgtE	CP001363.1:2557606-2558545	SLs	WTs	OK	10.7731	185.759	8.76813	5e-05	0.000266263	yes	0.057995	-4.10793
TCONS_00000874	XLOC_000681	ymdF	CP001363.1:1164293-1164715	SLs	WTs	OK	490.401	7920.89	8.65188	5e-05	0.000266263	yes	0.0619124	-4.01363
TCONS_00001243	XLOC_000968	sifB	CP001363.1:1702157-1703108	SLs	WTs	OK	1.06369	17.1602	7.10488	5e-05	0.000266263	yes	0.0619859	-4.01192
TCONS_00001758	XLOC_001380	STM14_3167	CP001363.1:2784541-2784769	SLs	WTs	OK	14.8476	239.064	7.06977	5e-05	0.000266263	yes	0.0621072	-4.0091
TCONS_00004952	XLOC_003857	STM14_3820	CP001363.1:3335298-3335814	SLs	WTs	OK	63.9627	1009.76	8.85936	5e-05	0.000266263	yes	0.0633445	-3.98064
TCONS_00001259	XLOC_000982	STM14_1970	CP001363.1:1729597-1729999	SLs	WTs	OK	9.86159	152.145	8.10282	5e-05	0.000266263	yes	0.064817	-3.94748
TCONS_00005809	XLOC_004522	yjiG	CP001363.1:4780110-4781453	SLs	WTs	OK	30.1859	459.78	4.19386	5e-05	0.000266263	yes	0.0656529	-3.929
TCONS_00002726	XLOC_002146	melA	CP001363.1:4555939-4557295	SLs	WTs	OK	14.3159	213.58	7.87502	5e-05	0.000266263	yes	0.0670283	-3.89909
TCONS_00003563	XLOC_002820	STM14_1500	CP001363.1:1342042-1342192	SLs	WTs	OK	14.4902	212.876	3.4202	0.00315	0.0106454	yes	0.0680687	-3.87686
TCONS_00001636	XLOC_001276	yfbE	CP001363.1:2455523-2456663	SLs	WTs	OK	33.4023	488.283	8.25167	5e-05	0.000266263	yes	0.0684077	-3.8697
TCONS_00001138	XLOC_000885	ssaJ	CP001363.1:1500007-1501002	SLs	WTs	OK	2.96658	43.1812	7.28014	5e-05	0.000266263	yes	0.0687007	-3.86353
TCONS_00003553	XLOC_002811	STM14_1480	CP001363.1:1329625-1329826	SLs	WTs	OK	295.851	4230.55	8.44963	5e-05	0.000266263	yes	0.069932	-3.8379
TCONS_00001461	XLOC_001151	fliL	CP001363.1:2074467-2074935	SLs	WTs	OK	43.9833	623.622	8.23359	5e-05	0.000266263	yes	0.0705288	-3.82564
TCONS_00002082	XLOC_001637	oat	CP001363.1:3402930-3404337	SLs	WTs	OK	38.8888	545.765	7.89113	5e-05	0.000266263	yes	0.0712556	-3.81085
TCONS_00001639	XLOC_001277	STM14_2838	CP001363.1:2456665-2463128	SLs	WTs	OK	34.8263	488.718	2.68341	5e-05	0.000266263	yes	0.0712605	-3.81075
TCONS_00004650	XLOC_003648	STM14_3341	CP001363.1:2936001-2936229	SLs	WTs	OK	47.5986	647.894	7.42121	5e-05	0.000266263	yes	0.0734666	-3.76677
TCONS_00001637	XLOC_001277	pmrF	CP001363.1:2456665-2463128	SLs	WTs	OK	34.5198	462.884	2.74019	5e-05	0.000266263	yes	0.0745755	-3.74515
TCONS_00001638	XLOC_001277	yfbG	CP001363.1:2456665-2463128	SLs	WTs	OK	55.2687	731.21	4.88619	5e-05	0.000266263	yes	0.0755853	-3.72575
TCONS_00005693	XLOC_004433	phoN	CP001363.1:4576418-4577171	SLs	WTs	OK	47.774	627.782	7.85782	5e-05	0.000266263	yes	0.0760997	-3.71597
TCONS_00001034	XLOC_000802	STM14_1531	CP001363.1:1359827-1360373	SLs	WTs	OK	32.3581	420.301	7.92086	5e-05	0.000266263	yes	0.0769879	-3.69922
TCONS_00001464	XLOC_001152	fliO	CP001363.1:2074939-2077468	SLs	WTs	OK	30.3849	390.225	1.93056	0.00305	0.0103339	yes	0.0778651	-3.68288
TCONS_00005441	XLOC_004241	pstS	CP001363.1:4077277-4078318	SLs	WTs	OK	295.529	3781.41	7.28124	5e-05	0.000266263	yes	0.0781531	-3.67755
TCONS_00003050	XLOC_002413	STM14_0360	CP001363.1:350577-351297	SLs	WTs	OK	61.6388	783.649	7.8958	5e-05	0.000266263	yes	0.0786561	-3.6683
TCONS_00001443	XLOC_001140	STM14_2352	CP001363.1:2040220-2040556	SLs	WTs	OK	42.5822	539.025	7.80655	5e-05	0.000266263	yes	0.0789986	-3.66203
TCONS_00003919	XLOC_003111	STM14_2188	CP001363.1:1920619-1920757	SLs	WTs	OK	66.0601	818.485	5.51645	5e-05	0.000266263	yes	0.0807102	-3.6311
TCONS_00003510	XLOC_002779	flgA	CP001363.1:1215593-1216396	SLs	WTs	OK	38.072	457.851	7.19348	5e-05	0.000266263	yes	0.0831537	-3.58808
TCONS_00001207	XLOC_000941	STM14_1868	CP001363.1:1634717-1635930	SLs	WTs	OK	19.5647	226.405	7.60276	5e-05	0.000266263	yes	0.0864146	-3.53258
TCONS_00004715	XLOC_003696	prgI	CP001363.1:3036311-3036554	SLs	WTs	OK	33.4859	381.051	7.19963	5e-05	0.000266263	yes	0.0878777	-3.50836
TCONS_00001388	XLOC_001094	STM14_2227	CP001363.1:1948624-1948864	SLs	WTs	OK	26.4343	297.787	6.85991	5e-05	0.000266263	yes	0.0887692	-3.4938
TCONS_00005810	XLOC_004522	yjiH	CP001363.1:4780110-4781453	SLs	WTs	OK	17.5702	196.704	4.90613	5e-05	0.000266263	yes	0.089323	-3.48482
TCONS_00005224	XLOC_004077	ugpB	CP001363.1:3740058-3741375	SLs	WTs	OK	111.976	1247.01	6.96408	5e-05	0.000266263	yes	0.0897956	-3.47721
TCONS_00001463	XLOC_001152	fliN	CP001363.1:2074939-2077468	SLs	WTs	OK	30.9405	339.059	1.98974	0.0041	0.0133592	yes	0.091254	-3.45397
TCONS_00004735	XLOC_003709	invA	CP001363.1:3058636-3060694	SLs	WTs	OK	4.88995	53.5487	7.65317	5e-05	0.000266263	yes	0.0913178	-3.45296
TCONS_00004148	XLOC_003281	udg	CP001363.1:2209509-2210676	SLs	WTs	OK	22.2983	244.13	7.54411	5e-05	0.000266263	yes	0.0913378	-3.45264
TCONS_00000975	XLOC_000765	STM14_1450	CP001363.1:1303054-1303874	SLs	WTs	OK	2.41664	26.2263	2.87786	0.0009	0.0035702	yes	0.0921457	-3.43994
TCONS_00003790	XLOC_003003	ugtL	CP001363.1:1701222-1701621	SLs	WTs	OK	23.5934	255.451	7.55408	5e-05	0.000266263	yes	0.0923598	-3.43659
TCONS_00001460	XLOC_001150	fliK	CP001363.1:2072705-2074363	SLs	WTs	OK	37.3542	401.019	5.89682	5e-05	0.000266263	yes	0.0931482	-3.42433
TCONS_00001911	XLOC_001497	hilA	CP001363.1:3040092-3041754	SLs	WTs	OK	4.3994	46.9078	7.61965	5e-05	0.000266263	yes	0.0937882	-3.41445
TCONS_00000916	XLOC_000717	flgJ	CP001363.1:1221518-1223566	SLs	WTs	OK	26.4539	279.8	4.56618	5e-05	0.000266263	yes	0.0945457	-3.40284
TCONS_00001462	XLOC_001152	fliM	CP001363.1:2074939-2077468	SLs	WTs	OK	64.5672	670.507	5.81152	5e-05	0.000266263	yes	0.0962961	-3.37638
TCONS_00004928	XLOC_003843	STM14_3787	CP001363.1:3310435-3311359	SLs	WTs	OK	8.02927	83.3066	7.00393	5e-05	0.000266263	yes	0.0963822	-3.37509
TCONS_00001003	XLOC_000780	STM14_1479	CP001363.1:1326456-1329528	SLs	WTs	OK	9.63532	98.9797	3.70441	5e-05	0.000266263	yes	0.0973464	-3.36073
TCONS_00001843	XLOC_001452	mig-14	CP001363.1:2949635-2950726	SLs	WTs	OK	84.3775	865.723	7.19538	5e-05	0.000266263	yes	0.0974648	-3.35898
TCONS_00000885	XLOC_000689	STM14_1294	CP001363.1:1179010-1179703	SLs	WTs	OK	9.08287	92.4932	7.30097	5e-05	0.000266263	yes	0.0982004	-3.34813
TCONS_00001050	XLOC_000814	STM14_1555	CP001363.1:1370047-1370267	SLs	WTs	OK	94.5162	956.717	1.9712	0.0028	0.00955443	yes	0.0987922	-3.33946
TCONS_00003450	XLOC_002732	pipB	CP001363.1:1134793-1135669	SLs	WTs	OK	5.15497	52.0116	7.07944	5e-05	0.000266263	yes	0.0991119	-3.3348
TCONS_00005361	XLOC_004189	STM14_4533	CP001363.1:3974251-3974359	SLs	WTs	OK	189.415	1899.05	3.66758	0.0001	0.00049689	yes	0.099742	-3.32566
TCONS_00003509	XLOC_002778	flgM	CP001363.1:1215208-1215502	SLs	WTs	OK	286.773	2872.53	6.6973	5e-05	0.000266263	yes	0.0998329	-3.32434
TCONS_00004000	XLOC_003179	cheM	CP001363.1:2026159-2028052	SLs	WTs	OK	161.278	1586.6	5.98874	5e-05	0.000266263	yes	0.10165	-3.29832
TCONS_00003610	XLOC_002862	STM14_1612	CP001363.1:1417093-1418053	SLs	WTs	OK	14.3557	140.608	7.39072	5e-05	0.000266263	yes	0.102097	-3.29198
TCONS_00004035	XLOC_003208	fliC	CP001363.1:2059062-2060550	SLs	WTs	OK	5687.56	55266.3	3.69699	5e-05	0.000266263	yes	0.102912	-3.28052
TCONS_00005808	XLOC_004521	iadA	CP001363.1:4778925-4780098	SLs	WTs	OK	125.674	1213.49	6.97553	5e-05	0.000266263	yes	0.103564	-3.2714
TCONS_00001428	XLOC_001128	STM14_2313	CP001363.1:2008445-2008562	SLs	WTs	OK	70.3807	673.835	7.76329	0.0066	0.0199972	yes	0.104448	-3.25914
TCONS_00001456	XLOC_001149	fliG	CP001363.1:2067943-2072684	SLs	WTs	OK	52.828	504.069	3.26364	5e-05	0.000266263	yes	0.104803	-3.25425
TCONS_00001644	XLOC_001279	STM14_2852	CP001363.1:2472194-2473196	SLs	WTs	OK	131.845	1254.3	6.34425	5e-05	0.000266263	yes	0.105114	-3.24997
TCONS_00004321	XLOC_003404	ais	CP001363.1:2454619-2455225	SLs	WTs	OK	21.8431	207.602	7.22348	5e-05	0.000266263	yes	0.105216	-3.24857
TCONS_00004708	XLOC_003693	hilC	CP001363.1:3032343-3033231	SLs	WTs	OK	6.22278	58.433	6.71977	5e-05	0.000266263	yes	0.106494	-3.23115
TCONS_00002041	XLOC_001602	STM14_3822	CP001363.1:3335905-3336707	SLs	WTs	OK	47.5094	444.604	4.99983	5e-05	0.000266263	yes	0.106858	-3.22624
TCONS_00001459	XLOC_001150	fliJ	CP001363.1:2072705-2074363	SLs	WTs	OK	35.7146	331.599	2.5467	0.00015	0.000718909	yes	0.107704	-3.21485
TCONS_00004707	XLOC_003692	sprB	CP001363.1:3031203-3031959	SLs	WTs	OK	4.26149	39.1044	6.3208	5e-05	0.000266263	yes	0.108977	-3.1979
TCONS_00003789	XLOC_003002	STM14_1937	CP001363.1:1700959-1701190	SLs	WTs	OK	18.5862	169.819	5.96419	5e-05	0.000266263	yes	0.109447	-3.19169
TCONS_00000087	XLOC_000064	spvC	CP001362.1:27176-27902	SLs	WTs	OK	1.59271	14.5313	5.60533	5e-05	0.000266263	yes	0.109605	-3.18961
TCONS_00001227	XLOC_000958	narY	CP001363.1:1669183-1677317	SLs	WTs	OK	16.8378	150.064	3.24462	5e-05	0.000266263	yes	0.112204	-3.1558
TCONS_00003999	XLOC_003178	cheR	CP001363.1:2024093-2026006	SLs	WTs	OK	92.5025	824.357	4.1144	5e-05	0.000266263	yes	0.112212	-3.1557
TCONS_00001139	XLOC_000886	STM14_1706	CP001363.1:1501019-1503221	SLs	WTs	OK	3.30152	29.3038	2.07239	0.00245	0.00857094	yes	0.112665	-3.14989
TCONS_00000089	XLOC_000066	spvA	CP001362.1:30139-30907	SLs	WTs	OK	22.0619	194.108	6.94745	5e-05	0.000266263	yes	0.113658	-3.13723
TCONS_00004728	XLOC_003707	spaQ	CP001363.1:3053621-3053882	SLs	WTs	OK	3.56166	31.1394	4.20827	5e-05	0.000266263	yes	0.114378	-3.12812
TCONS_00003483	XLOC_002758	csgF	CP001363.1:1187046-1187463	SLs	WTs	OK	6.06127	52.7366	6.00623	5e-05	0.000266263	yes	0.114935	-3.12111
TCONS_00001402	XLOC_001106	pagO	CP001363.1:1970911-1971826	SLs	WTs	OK	13.2474	115.138	6.88236	5e-05	0.000266263	yes	0.115057	-3.11958
TCONS_00005362	XLOC_004190	cigR	CP001363.1:3974439-3974919	SLs	WTs	OK	269.978	2301.67	6.57555	5e-05	0.000266263	yes	0.117297	-3.09177
TCONS_00004929	XLOC_003844	STM14_3788	CP001363.1:3311397-3312274	SLs	WTs	OK	12.3527	105.047	6.30594	5e-05	0.000266263	yes	0.117592	-3.08814
TCONS_00002255	XLOC_001782	tcp	CP001363.1:3758539-3760183	SLs	WTs	OK	215.97	1827.16	5.35283	5e-05	0.000266263	yes	0.1182	-3.0807
TCONS_00000908	XLOC_000710	flgB	CP001363.1:1216409-1216826	SLs	WTs	OK	65.7144	547.125	5.76221	5e-05	0.000266263	yes	0.120109	-3.05759
TCONS_00004733	XLOC_003708	invC	CP001363.1:3053907-3058613	SLs	WTs	OK	9.42084	77.9774	3.69914	5e-05	0.000266263	yes	0.120815	-3.04913
TCONS_00001122	XLOC_000873	ssaC	CP001363.1:1490377-1493063	SLs	WTs	OK	1.82209	15.0669	4.52961	5e-05	0.000266263	yes	0.120933	-3.04772
TCONS_00003569	XLOC_002826	STM14_1513	CP001363.1:1348101-1348416	SLs	WTs	OK	533.226	4393.78	6.17389	5e-05	0.000266263	yes	0.121359	-3.04264
TCONS_00004034	XLOC_003207	fliB	CP001363.1:2057778-2058984	SLs	WTs	OK	46.0964	379.827	6.39617	5e-05	0.000266263	yes	0.121362	-3.04262
TCONS_00001457	XLOC_001149	fliH	CP001363.1:2067943-2072684	SLs	WTs	OK	65.3102	534.624	2.594	0.0001	0.00049689	yes	0.122161	-3.03314
TCONS_00001404	XLOC_001108	STM14_2258	CP001363.1:1972126-1972741	SLs	WTs	OK	9.13408	74.4501	6.31589	5e-05	0.000266263	yes	0.122687	-3.02694
TCONS_00002699	XLOC_002128	STM14_5120	CP001363.1:4491398-4495999	SLs	WTs	OK	4.19533	34.0369	3.35046	5e-05	0.000266263	yes	0.123258	-3.02024
TCONS_00000653	XLOC_000521	hutU	CP001363.1:855308-856994	SLs	WTs	OK	105.155	852.16	6.50022	5e-05	0.000266263	yes	0.123398	-3.01861
TCONS_00000915	XLOC_000717	flgI	CP001363.1:1221518-1223566	SLs	WTs	OK	29.8107	241.216	4.33174	5e-05	0.000266263	yes	0.123585	-3.01642
TCONS_00003104	XLOC_002458	phnU	CP001363.1:480852-481713	SLs	WTs	OK	3.83474	30.8832	6.12378	5e-05	0.000266263	yes	0.124169	-3.00962
TCONS_00001458	XLOC_001149	fliI	CP001363.1:2067943-2072684	SLs	WTs	OK	22.982	182.406	2.18355	0.00025	0.0011441	yes	0.125994	-2.98858
TCONS_00001126	XLOC_000876	STM14_1693	CP001363.1:1493576-1493903	SLs	WTs	OK	16.2131	128.323	6.31319	5e-05	0.000266263	yes	0.126346	-2.98455
TCONS_00001239	XLOC_000966	srfB	CP001363.1:1691071-1696194	SLs	WTs	OK	27.1589	207.099	4.45325	5e-05	0.000266263	yes	0.13114	-2.93082
TCONS_00000914	XLOC_000716	flgH	CP001363.1:1220808-1221507	SLs	WTs	OK	51.2976	389.406	5.50573	5e-05	0.000266263	yes	0.131733	-2.92431
TCONS_00000909	XLOC_000711	flgC	CP001363.1:1216829-1217234	SLs	WTs	OK	52.7756	400.423	5.58814	5e-05	0.000266263	yes	0.1318	-2.92358
TCONS_00005259	XLOC_004106	yhjH	CP001363.1:3800284-3801052	SLs	WTs	OK	52.5366	396.719	5.54414	5e-05	0.000266263	yes	0.132428	-2.91672
TCONS_00003508	XLOC_002777	flgN	CP001363.1:1214781-1215204	SLs	WTs	OK	227.86	1715.89	5.98443	5e-05	0.000266263	yes	0.132794	-2.91274
TCONS_00001640	XLOC_001277	arnT	CP001363.1:2456665-2463128	SLs	WTs	OK	15.6567	117.424	1.55391	0.00505	0.0160577	yes	0.133335	-2.90688
TCONS_00003058	XLOC_002421	phoE	CP001363.1:365664-366717	SLs	WTs	OK	22.0662	165.449	6.1717	5e-05	0.000266263	yes	0.133372	-2.90648
TCONS_00002727	XLOC_002147	melB	CP001363.1:4557378-4558809	SLs	WTs	OK	7.5759	56.3255	6.12733	5e-05	0.000266263	yes	0.134502	-2.8943
TCONS_00001633	XLOC_001273	sseL	CP001363.1:2446154-2447301	SLs	WTs	OK	4.72649	35.1196	6.24007	5e-05	0.000266263	yes	0.134583	-2.89344
TCONS_00001455	XLOC_001149	fliF	CP001363.1:2067943-2072684	SLs	WTs	OK	43.1909	318.969	3.39207	5e-05	0.000266263	yes	0.135408	-2.88462
TCONS_00001229	XLOC_000958	narV	CP001363.1:1669183-1677317	SLs	WTs	OK	16.7555	123.519	1.55906	0.01345	0.0365507	yes	0.135651	-2.88203
TCONS_00003752	XLOC_002971	pqaA	CP001363.1:1629759-1631316	SLs	WTs	OK	9.04964	66.5525	6.31825	5e-05	0.000266263	yes	0.135977	-2.87856
TCONS_00005807	XLOC_004520	yjiE	CP001363.1:4777898-4778807	SLs	WTs	OK	36.0825	262.133	6.41759	5e-05	0.000266263	yes	0.13765	-2.86093
TCONS_00001008	XLOC_000784	STM14_1486	CP001363.1:1336057-1337182	SLs	WTs	OK	8.81769	63.4149	6.31867	5e-05	0.000266263	yes	0.139048	-2.84635
TCONS_00003788	XLOC_003001	pdgL	CP001363.1:1699930-1700701	SLs	WTs	OK	51.0677	366.206	6.31929	5e-05	0.000266263	yes	0.139451	-2.84217
TCONS_00001140	XLOC_000886	ssaK	CP001363.1:1501019-1503221	SLs	WTs	OK	4.62555	33.1497	2.43227	0.0005	0.00212924	yes	0.139535	-2.8413
TCONS_00003570	XLOC_002827	STM14_1514	CP001363.1:1348507-1348666	SLs	WTs	OK	216.313	1547.29	5.29177	5e-05	0.000266263	yes	0.139801	-2.83855
TCONS_00001194	XLOC_000929	STM14_1829	CP001363.1:1602051-1602234	SLs	WTs	OK	650.043	4639.63	5.99954	5e-05	0.000266263	yes	0.140107	-2.8354
TCONS_00003106	XLOC_002460	phnS	CP001363.1:482830-483844	SLs	WTs	OK	6.75582	47.8442	6.0815	5e-05	0.000266263	yes	0.141205	-2.82414
TCONS_00002861	XLOC_002260	STM14_5417	CP001363.1:4777158-4777893	SLs	WTs	OK	34.9441	244.597	6.23477	5e-05	0.000266263	yes	0.142864	-2.80729
TCONS_00000654	XLOC_000522	hutH	CP001363.1:856995-858516	SLs	WTs	OK	116.069	806.352	6.05476	5e-05	0.000266263	yes	0.143943	-2.79643
TCONS_00000507	XLOC_000407	fimD	CP001363.1:606741-609354	SLs	WTs	OK	3.55427	24.4221	6.17472	5e-05	0.000266263	yes	0.145535	-2.78056
TCONS_00001226	XLOC_000958	narZ	CP001363.1:1669183-1677317	SLs	WTs	OK	17.7404	121.35	4.37257	5e-05	0.000266263	yes	0.146192	-2.77406
TCONS_00001913	XLOC_001499	invH	CP001363.1:3064625-3065069	SLs	WTs	OK	9.68448	65.9326	5.87312	5e-05	0.000266263	yes	0.146885	-2.76725
TCONS_00000910	XLOC_000712	flgD	CP001363.1:1217245-1217944	SLs	WTs	OK	160.991	1077.58	4.97042	5e-05	0.000266263	yes	0.149401	-2.74274
TCONS_00000976	XLOC_000765	STM14_1451	CP001363.1:1303054-1303874	SLs	WTs	OK	3.76288	24.9689	4.78041	5e-05	0.000266263	yes	0.150703	-2.73022
TCONS_00003994	XLOC_003175	flhA	CP001363.1:2019223-2022838	SLs	WTs	OK	22.5119	148.886	4.9098	5e-05	0.000266263	yes	0.151202	-2.72545
TCONS_00003920	XLOC_003112	STM14_2189	CP001363.1:1920800-1920899	SLs	WTs	OK	307.396	2031.99	2.32864	0.01435	0.0385986	yes	0.151278	-2.72472
TCONS_00004730	XLOC_003708	spaO	CP001363.1:3053907-3058613	SLs	WTs	OK	9.46423	62.404	2.4713	0.00025	0.0011441	yes	0.151661	-2.72108
TCONS_00001910	XLOC_001496	hilD	CP001363.1:3038072-3039002	SLs	WTs	OK	73.6838	482.729	6.02885	5e-05	0.000266263	yes	0.15264	-2.71179
TCONS_00004017	XLOC_003193	STM14_2358	CP001363.1:2044532-2045972	SLs	WTs	OK	45.222	294.938	5.78297	5e-05	0.000266263	yes	0.153327	-2.70532
TCONS_00004018	XLOC_003194	STM14_2359	CP001363.1:2046184-2046517	SLs	WTs	OK	10.8089	70.4855	5.34878	5e-05	0.000266263	yes	0.153349	-2.70511
TCONS_00003993	XLOC_003175	flhE	CP001363.1:2019223-2022838	SLs	WTs	OK	20.7167	135.085	1.41569	0.0163	0.0429239	yes	0.15336	-2.705
TCONS_00004038	XLOC_003211	fliE	CP001363.1:2067412-2067727	SLs	WTs	OK	23.1072	150.473	5.36264	5e-05	0.000266263	yes	0.153564	-2.70309
TCONS_00001195	XLOC_000930	ydeI	CP001363.1:1603307-1603700	SLs	WTs	OK	58.4591	378.14	5.9216	5e-05	0.000266263	yes	0.154596	-2.69342
TCONS_00000911	XLOC_000713	flgE	CP001363.1:1217970-1219182	SLs	WTs	OK	233.394	1509.26	4.66117	5e-05	0.000266263	yes	0.154641	-2.693
TCONS_00001438	XLOC_001136	STM14_2329	CP001363.1:2022929-2023676	SLs	WTs	OK	136.679	881.733	1.58937	0.0066	0.0199972	yes	0.155012	-2.68955
TCONS_00005248	XLOC_004095	STM14_4324	CP001363.1:3779864-3781136	SLs	WTs	OK	30.7239	197.145	5.98368	5e-05	0.000266263	yes	0.155844	-2.68182
TCONS_00000088	XLOC_000065	spvB	CP001362.1:28182-29958	SLs	WTs	OK	10.0419	64.4164	6.05314	5e-05	0.000266263	yes	0.15589	-2.6814
TCONS_00004731	XLOC_003708	invJ	CP001363.1:3053907-3058613	SLs	WTs	OK	10.7364	68.1474	2.74247	5e-05	0.000266263	yes	0.157547	-2.66615
TCONS_00004995	XLOC_003895	tdcE	CP001363.1:3424684-3426979	SLs	WTs	OK	15.6593	98.7539	5.35752	5e-05	0.000266263	yes	0.158569	-2.65682
TCONS_00003597	XLOC_002849	STM14_1579	CP001363.1:1390193-1390845	SLs	WTs	OK	111.076	697.903	3.80299	5e-05	0.000266263	yes	0.159157	-2.65148
TCONS_00001912	XLOC_001498	iagB	CP001363.1:3041771-3042254	SLs	WTs	OK	8.00757	50.2449	5.57146	5e-05	0.000266263	yes	0.159371	-2.64954
TCONS_00000408	XLOC_000326	phoB	CP001363.1:451487-452177	SLs	WTs	OK	184.072	1146.6	5.72545	5e-05	0.000266263	yes	0.160537	-2.63902
TCONS_00001465	XLOC_001152	fliP	CP001363.1:2074939-2077468	SLs	WTs	OK	17.1723	106.753	1.54344	0.01155	0.0320482	yes	0.16086	-2.63612
TCONS_00005689	XLOC_004430	STM14_5186	CP001363.1:4573189-4573405	SLs	WTs	OK	7.59377	47.1428	3.68767	0.0001	0.00049689	yes	0.16108	-2.63415
TCONS_00003912	XLOC_003104	ymgE	CP001363.1:1907533-1907788	SLs	WTs	OK	165.995	1028.11	5.65353	5e-05	0.000266263	yes	0.161456	-2.63078
TCONS_00003174	XLOC_002516	fimW	CP001363.1:613399-613996	SLs	WTs	OK	3.37436	20.7972	4.92316	5e-05	0.000266263	yes	0.162251	-2.6237
TCONS_00005440	XLOC_004240	pstC	CP001363.1:4075292-4077142	SLs	WTs	OK	149.765	920.436	3.92353	5e-05	0.000266263	yes	0.162711	-2.61962
TCONS_00003995	XLOC_003175	flhB	CP001363.1:2019223-2022838	SLs	WTs	OK	15.4939	95.0886	2.67545	5e-05	0.000266263	yes	0.162942	-2.61757
TCONS_00002701	XLOC_002130	STM14_5122	CP001363.1:4512734-4514801	SLs	WTs	OK	2.63764	16.1701	5.81777	5e-05	0.000266263	yes	0.163118	-2.61601
TCONS_00005739	XLOC_004468	msrA	CP001363.1:4658031-4658670	SLs	WTs	OK	155.234	948.993	5.6185	5e-05	0.000266263	yes	0.163578	-2.61195
TCONS_00001004	XLOC_000781	STM14_1481	CP001363.1:1330808-1331879	SLs	WTs	OK	13.7264	83.7927	4.05027	5e-05	0.000266263	yes	0.163814	-2.60987
TCONS_00003767	XLOC_002983	osmC	CP001363.1:1654213-1654645	SLs	WTs	OK	314.723	1918.13	5.44379	5e-05	0.000266263	yes	0.164078	-2.60755
TCONS_00002241	XLOC_001774	STM14_4273	CP001363.1:3731297-3732059	SLs	WTs	OK	3.80085	23.1612	5.41453	5e-05	0.000266263	yes	0.164104	-2.60732
TCONS_00000913	XLOC_000715	flgG	CP001363.1:1219971-1220754	SLs	WTs	OK	103.009	627.505	4.72506	5e-05	0.000266263	yes	0.164156	-2.60686
TCONS_00003870	XLOC_003073	ompW	CP001363.1:1838581-1839220	SLs	WTs	OK	840.438	5111.6	3.84245	5e-05	0.000266263	yes	0.164418	-2.60456
TCONS_00001808	XLOC_001422	STM14_3297	CP001363.1:2881387-2892971	SLs	WTs	OK	11.7557	71.438	5.33108	5e-05	0.000266263	yes	0.164558	-2.60333
TCONS_00001890	XLOC_001485	slrB	CP001363.1:3000085-3000448	SLs	WTs	OK	6.69504	40.2972	4.87491	5e-05	0.000266263	yes	0.166142	-2.58952
TCONS_00004003	XLOC_003182	motB	CP001363.1:2030601-2032531	SLs	WTs	OK	189.74	1138.97	3.79121	5e-05	0.000266263	yes	0.166589	-2.58563
TCONS_00003337	XLOC_002638	STM14_970	CP001363.1:900253-900506	SLs	WTs	OK	1727.01	10332.9	5.55717	5e-05	0.000266263	yes	0.167137	-2.5809
TCONS_00001450	XLOC_001145	fliT	CP001363.1:2062224-2063000	SLs	WTs	OK	226.853	1356.15	3.34646	5e-05	0.000266263	yes	0.167277	-2.57969
TCONS_00000917	XLOC_000718	flgK	CP001363.1:1223630-1225292	SLs	WTs	OK	223.994	1333.92	4.71081	5e-05	0.000266263	yes	0.167922	-2.57414
TCONS_00001238	XLOC_000965	srfA	CP001363.1:1689747-1691067	SLs	WTs	OK	21.8807	130.258	5.4477	5e-05	0.000266263	yes	0.16798	-2.57364
TCONS_00004727	XLOC_003706	spaR	CP001363.1:3051769-3053618	SLs	WTs	OK	1.68039	9.95102	3.37828	5e-05	0.000266263	yes	0.168866	-2.56605
TCONS_00003430	XLOC_002714	STM14_1198	CP001363.1:1101867-1102059	SLs	WTs	OK	4.93553	28.956	2.47495	0.0153	0.0407382	yes	0.170449	-2.55259
TCONS_00004031	XLOC_003205	fliA	CP001363.1:2056151-2056871	SLs	WTs	OK	371.126	2176.64	4.74906	5e-05	0.000266263	yes	0.170504	-2.55212
TCONS_00001928	XLOC_001511	sopD	CP001363.1:3107323-3108277	SLs	WTs	OK	21.7725	126.937	5.77555	5e-05	0.000266263	yes	0.171522	-2.54353
TCONS_00005439	XLOC_004240	pstA	CP001363.1:4075292-4077142	SLs	WTs	OK	127.416	739.432	3.28947	5e-05	0.000266263	yes	0.172316	-2.53687
TCONS_00000912	XLOC_000714	flgF	CP001363.1:1219202-1219958	SLs	WTs	OK	116.575	674.225	4.57566	5e-05	0.000266263	yes	0.172902	-2.53197
TCONS_00000377	XLOC_000303	prpB	CP001363.1:418669-419557	SLs	WTs	OK	7.48489	42.9954	5.66749	5e-05	0.000266263	yes	0.174086	-2.52213
TCONS_00001063	XLOC_000827	STM14_1578	CP001363.1:1390193-1390845	SLs	WTs	OK	335.685	1923.43	4.04068	5e-05	0.000266263	yes	0.174524	-2.5185
TCONS_00001266	XLOC_000988	STM14_1981	CP001363.1:1736852-1738403	SLs	WTs	OK	4.7027	26.9321	5.47796	5e-05	0.000266263	yes	0.174613	-2.51777
TCONS_00000358	XLOC_000286	STM14_0406	CP001363.1:392400-392625	SLs	WTs	OK	4.37161	24.9722	2.9752	0.0003	0.00135295	yes	0.175059	-2.51409
TCONS_00004713	XLOC_003695	prgK	CP001363.1:3033575-3036293	SLs	WTs	OK	33.7976	190.508	2.4464	0.0002	0.000936412	yes	0.177408	-2.49486
TCONS_00001240	XLOC_000966	srfC	CP001363.1:1691071-1696194	SLs	WTs	OK	36.8582	205.545	3.24186	5e-05	0.000266263	yes	0.179319	-2.4794
TCONS_00003066	XLOC_002427	stbA	CP001363.1:385093-385630	SLs	WTs	OK	1.0543	5.84143	3.42731	0.0001	0.00049689	yes	0.180487	-2.47004
TCONS_00000971	XLOC_000761	STM14_1445	CP001363.1:1299076-1300881	SLs	WTs	OK	50.9	280.422	1.87205	0.00535	0.0168188	yes	0.181512	-2.46186
TCONS_00001005	XLOC_000781	STM14_1482	CP001363.1:1330808-1331879	SLs	WTs	OK	3.14416	17.2448	3.2789	5e-05	0.000266263	yes	0.182325	-2.45541
TCONS_00003105	XLOC_002459	phnT	CP001363.1:481715-482825	SLs	WTs	OK	11.1156	60.5884	5.33835	5e-05	0.000266263	yes	0.183461	-2.44646
TCONS_00002698	XLOC_002128	STM14_5119	CP001363.1:4491398-4495999	SLs	WTs	OK	4.45647	24.1591	2.59347	5e-05	0.000266263	yes	0.184463	-2.43859
TCONS_00000886	XLOC_000690	STM14_1295	CP001363.1:1179985-1181266	SLs	WTs	OK	4.58322	24.8395	5.3606	5e-05	0.000266263	yes	0.184513	-2.4382
TCONS_00000918	XLOC_000719	flgL	CP001363.1:1225306-1226260	SLs	WTs	OK	401.374	2166.2	4.54923	5e-05	0.000266263	yes	0.185289	-2.43215
TCONS_00000757	XLOC_000602	STM14_1098	CP001363.1:1012419-1013379	SLs	WTs	OK	11.3651	60.953	5.49678	5e-05	0.000266263	yes	0.186457	-2.42309
TCONS_00004284	XLOC_003377	STM14_2773	CP001363.1:2396961-2397525	SLs	WTs	OK	7.2752	38.8068	4.89806	5e-05	0.000266263	yes	0.187472	-2.41525
TCONS_00004996	XLOC_003896	tdcD	CP001363.1:3427012-3428221	SLs	WTs	OK	13.0525	68.1751	4.7851	5e-05	0.000266263	yes	0.191456	-2.38492
TCONS_00005677	XLOC_004419	yjdB	CP001363.1:4547260-4549569	SLs	WTs	OK	37.0896	191.731	3.32384	5e-05	0.000266263	yes	0.193446	-2.37
TCONS_00001844	XLOC_001453	STM14_3356	CP001363.1:2951058-2951226	SLs	WTs	OK	54.3135	280.44	4.2653	5e-05	0.000266263	yes	0.193672	-2.36831
TCONS_00003425	XLOC_002710	sodC_1	CP001363.1:1088396-1088930	SLs	WTs	OK	380.886	1953.8	5.02041	5e-05	0.000266263	yes	0.194946	-2.35885
TCONS_00000409	XLOC_000327	phoR	CP001363.1:452246-453542	SLs	WTs	OK	62.4836	319.51	5.08176	5e-05	0.000266263	yes	0.195561	-2.35431
TCONS_00000978	XLOC_000767	STM14_1453	CP001363.1:1304182-1304647	SLs	WTs	OK	18.6498	95.3015	5.21427	5e-05	0.000266263	yes	0.195693	-2.35334
TCONS_00001449	XLOC_001145	fliS	CP001363.1:2062224-2063000	SLs	WTs	OK	227.67	1162.35	3.35376	5e-05	0.000266263	yes	0.19587	-2.35203
TCONS_00003833	XLOC_003041	STM14_2020	CP001363.1:1776944-1777199	SLs	WTs	OK	79.8607	406.529	5.27402	5e-05	0.000266263	yes	0.196445	-2.3478
TCONS_00001448	XLOC_001144	fliD	CP001363.1:2060806-2062210	SLs	WTs	OK	433.8	2204.75	4.13207	5e-05	0.000266263	yes	0.196757	-2.34551
TCONS_00000523	XLOC_000418	apeE	CP001363.1:627886-629857	SLs	WTs	OK	112.076	569.303	4.79093	5e-05	0.000266263	yes	0.196865	-2.34472
TCONS_00003808	XLOC_003017	STM14_1971	CP001363.1:1730127-1730844	SLs	WTs	OK	0.698338	3.54325	3.24854	0.0001	0.00049689	yes	0.19709	-2.34308
TCONS_00000170	XLOC_000132	STM14_0096	CP001363.1:94842-95259	SLs	WTs	OK	129.384	656.349	5.08628	5e-05	0.000266263	yes	0.197127	-2.3428
TCONS_00001148	XLOC_000889	ssaR	CP001363.1:1508719-1509630	SLs	WTs	OK	6.0368	30.5596	4.71142	5e-05	0.000266263	yes	0.197542	-2.33977
TCONS_00000330	XLOC_000262	STM14_0359	CP001363.1:350358-350574	SLs	WTs	OK	22.0412	111.371	4.2537	5e-05	0.000266263	yes	0.197908	-2.3371
TCONS_00003997	XLOC_003177	cheY	CP001363.1:2023686-2024076	SLs	WTs	OK	192.657	971.794	4.67726	5e-05	0.000266263	yes	0.198249	-2.33462
TCONS_00003448	XLOC_002730	yccA	CP001363.1:1132611-1133271	SLs	WTs	OK	374.621	1883.87	4.99847	5e-05	0.000266263	yes	0.198857	-2.3302
TCONS_00005676	XLOC_004419	basR	CP001363.1:4547260-4549569	SLs	WTs	OK	148.872	746.47	3.73607	5e-05	0.000266263	yes	0.199435	-2.32601
TCONS_00000647	XLOC_000516	modB	CP001363.1:846014-847477	SLs	WTs	OK	44.7705	224.186	3.08314	5e-05	0.000266263	yes	0.199702	-2.32408
TCONS_00005675	XLOC_004418	basS	CP001363.1:4546180-4547251	SLs	WTs	OK	82.2919	409.627	5.02987	5e-05	0.000266263	yes	0.200895	-2.31549
TCONS_00003996	XLOC_003176	cheZ	CP001363.1:2022929-2023676	SLs	WTs	OK	242.756	1208.23	4.34464	5e-05	0.000266263	yes	0.200919	-2.31532
TCONS_00003804	XLOC_003015	trg	CP001363.1:1725855-1729075	SLs	WTs	OK	70.7876	350.895	2.78424	0.0008	0.00321709	yes	0.201734	-2.30947
TCONS_00003960	XLOC_003147	mig-3	CP001363.1:1974880-1976180	SLs	WTs	OK	12.2159	60.3149	4.92687	5e-05	0.000266263	yes	0.202535	-2.30375
TCONS_00004734	XLOC_003708	invB	CP001363.1:3053907-3058613	SLs	WTs	OK	28.4063	139.241	1.88785	0.0034	0.0114025	yes	0.204008	-2.2933
TCONS_00000884	XLOC_000688	STM14_1293	CP001363.1:1177804-1178965	SLs	WTs	OK	8.50832	41.4319	5.14656	5e-05	0.000266263	yes	0.205357	-2.2838
TCONS_00000553	XLOC_000441	pagP	CP001363.1:692650-693223	SLs	WTs	OK	96.1701	467.454	5.10251	5e-05	0.000266263	yes	0.205732	-2.28116
TCONS_00005688	XLOC_004429	STM14_5185	CP001363.1:4572912-4573182	SLs	WTs	OK	6.1591	29.923	3.58006	5e-05	0.000266263	yes	0.205832	-2.28046
TCONS_00004740	XLOC_003712	STM14_3503	CP001363.1:3066553-3066880	SLs	WTs	OK	4.40346	21.3165	3.70883	5e-05	0.000266263	yes	0.206575	-2.27526
TCONS_00001794	XLOC_001410	STM14_3267	CP001363.1:2861932-2862097	SLs	WTs	OK	74.5236	357.588	4.22652	5e-05	0.000266263	yes	0.208406	-2.26253
TCONS_00001131	XLOC_000880	sseE	CP001363.1:1497032-1497449	SLs	WTs	OK	13.7281	65.8458	4.87207	5e-05	0.000266263	yes	0.208489	-2.26196
TCONS_00001132	XLOC_000881	sscB	CP001363.1:1497500-1497935	SLs	WTs	OK	9.70091	46.1229	4.70959	5e-05	0.000266263	yes	0.210327	-2.24929
TCONS_00004994	XLOC_003894	tdcG	CP001363.1:3423250-3424615	SLs	WTs	OK	27.2863	129.623	4.7271	5e-05	0.000266263	yes	0.210505	-2.24807
TCONS_00003484	XLOC_002759	csgE	CP001363.1:1187489-1187885	SLs	WTs	OK	9.97077	47.1992	4.56834	5e-05	0.000266263	yes	0.211249	-2.24299
TCONS_00000737	XLOC_000584	ybjY	CP001363.1:976939-980001	SLs	WTs	OK	63.6527	300.593	2.71415	5e-05	0.000266263	yes	0.211757	-2.23952
TCONS_00000323	XLOC_000255	safA	CP001363.1:342893-343406	SLs	WTs	OK	11.5768	54.4559	4.65325	5e-05	0.000266263	yes	0.21259	-2.23385
TCONS_00004750	XLOC_003718	ygbJ	CP001363.1:3079049-3081864	SLs	WTs	OK	15.5606	72.8635	2.78125	5e-05	0.000266263	yes	0.213558	-2.2273
TCONS_00005652	XLOC_004405	soxS	CP001363.1:4515922-4517835	SLs	WTs	OK	28.7786	133.615	1.83449	0.0045	0.0145012	yes	0.215385	-2.21501
TCONS_00002836	XLOC_002236	mgtA	CP001363.1:4712520-4715229	SLs	WTs	OK	313.35	1454.28	4.23523	5e-05	0.000266263	yes	0.215467	-2.21446
TCONS_00001127	XLOC_000877	STM14_1694	CP001363.1:1493909-1494970	SLs	WTs	OK	27.3201	126.78	3.77482	5e-05	0.000266263	yes	0.215492	-2.21429
TCONS_00002240	XLOC_001773	STM14_4272	CP001363.1:3730067-3731282	SLs	WTs	OK	6.70245	31.0682	4.79515	5e-05	0.000266263	yes	0.215733	-2.21268
TCONS_00000893	XLOC_000697	csgA	CP001363.1:1189791-1190247	SLs	WTs	OK	41.3942	191.765	4.94922	5e-05	0.000266263	yes	0.215859	-2.21184
TCONS_00003726	XLOC_002950	ydfZ	CP001363.1:1597579-1597783	SLs	WTs	OK	37.8943	174.946	3.75438	5e-05	0.000266263	yes	0.216606	-2.20686
TCONS_00005316	XLOC_004150	aldB	CP001363.1:3881550-3883202	SLs	WTs	OK	255.576	1175.19	4.57881	5e-05	0.000266263	yes	0.217476	-2.20107
TCONS_00000487	XLOC_000388	allA	CP001363.1:576696-577179	SLs	WTs	OK	27.0676	124.35	4.91756	5e-05	0.000266263	yes	0.217673	-2.19977
TCONS_00004004	XLOC_003182	motA	CP001363.1:2030601-2032531	SLs	WTs	OK	144.538	660.445	2.59251	5e-05	0.000266263	yes	0.218849	-2.19199
TCONS_00004025	XLOC_003200	sdiA	CP001363.1:2051062-2051785	SLs	WTs	OK	163.89	746.504	4.84281	5e-05	0.000266263	yes	0.219543	-2.18742
TCONS_00003568	XLOC_002825	STM14_1512	CP001363.1:1347422-1347953	SLs	WTs	OK	43.6015	196.686	4.96334	5e-05	0.000266263	yes	0.221681	-2.17344
TCONS_00004030	XLOC_003204	fliZ	CP001363.1:2055541-2056093	SLs	WTs	OK	171.838	774.652	4.25039	5e-05	0.000266263	yes	0.221826	-2.1725
TCONS_00004447	XLOC_003503	eutM	CP001363.1:2626763-2627054	SLs	WTs	OK	8.32978	37.5202	3.83348	5e-05	0.000266263	yes	0.222008	-2.17132
TCONS_00000984	XLOC_000769	STM14_1460	CP001363.1:1311271-1311619	SLs	WTs	OK	14.34	64.3594	4.52364	5e-05	0.000266263	yes	0.222811	-2.16611
TCONS_00005050	XLOC_003941	yhbL	CP001363.1:3502782-3504161	SLs	WTs	OK	175.47	782.871	3.88367	5e-05	0.000266263	yes	0.224137	-2.15755
TCONS_00001159	XLOC_000898	sodC_2	CP001363.1:1526025-1529661	SLs	WTs	OK	180.198	800.366	3.40243	5e-05	0.000266263	yes	0.225144	-2.15108
TCONS_00002700	XLOC_002129	STM14_5121	CP001363.1:4496015-4512695	SLs	WTs	OK	21.2071	93.9111	4.56287	5e-05	0.000266263	yes	0.225821	-2.14675
TCONS_00003602	XLOC_002854	katE	CP001363.1:1407089-1409342	SLs	WTs	OK	141.333	625.709	4.35372	5e-05	0.000266263	yes	0.225877	-2.14639
TCONS_00002670	XLOC_002105	yjbA	CP001363.1:4459712-4460123	SLs	WTs	OK	21.716	96.0427	4.72029	5e-05	0.000266263	yes	0.226108	-2.14492
TCONS_00005443	XLOC_004243	aroE_3	CP001363.1:4079906-4080725	SLs	WTs	OK	3.8936	17.2175	4.3784	5e-05	0.000266263	yes	0.226142	-2.1447
TCONS_00002111	XLOC_001662	STM14_3941	CP001363.1:3442663-3443301	SLs	WTs	OK	0.817404	3.60682	2.93206	0.0001	0.00049689	yes	0.226627	-2.14161
TCONS_00002697	XLOC_002128	STM14_5118	CP001363.1:4491398-4495999	SLs	WTs	OK	4.6802	20.582	2.28162	0.0001	0.00049689	yes	0.227393	-2.13674
TCONS_00001595	XLOC_001243	STM14_2738	CP001363.1:2365896-2366040	SLs	WTs	OK	19.894	87.4624	1.91188	0.003	0.0101907	yes	0.227458	-2.13633
TCONS_00004933	XLOC_003848	STM14_3799	CP001363.1:3318869-3319928	SLs	WTs	OK	67.4865	296.695	4.11796	5e-05	0.000266263	yes	0.227461	-2.13631
TCONS_00005438	XLOC_004239	pstB	CP001363.1:4074432-4075206	SLs	WTs	OK	336.847	1478.85	4.29035	5e-05	0.000266263	yes	0.227776	-2.13431
TCONS_00003776	XLOC_002990	STM14_1912	CP001363.1:1679480-1680113	SLs	WTs	OK	327.168	1429.66	4.52694	5e-05	0.000266263	yes	0.228843	-2.12757
TCONS_00001087	XLOC_000843	STM14_1614	CP001363.1:1418195-1419361	SLs	WTs	OK	31.1329	136.027	4.75954	5e-05	0.000266263	yes	0.228873	-2.12738
TCONS_00005138	XLOC_004017	bfd	CP001363.1:3611780-3611975	SLs	WTs	OK	188.028	819.035	4.49513	5e-05	0.000266263	yes	0.229573	-2.12298
TCONS_00003202	XLOC_002536	fepD	CP001363.1:651478-654266	SLs	WTs	OK	4.03689	17.3892	1.72258	0.00605	0.0186089	yes	0.232149	-2.10688
TCONS_00001401	XLOC_001105	STM14_2252	CP001363.1:1967602-1967776	SLs	WTs	OK	79.9203	343.556	4.16922	5e-05	0.000266263	yes	0.232627	-2.10391
TCONS_00000685	XLOC_000545	STM14_973	CP001363.1:902909-903137	SLs	WTs	OK	74.3375	319.188	2.6452	5e-05	0.000266263	yes	0.232896	-2.10224
TCONS_00000395	XLOC_000318	psiF	CP001363.1:438409-438730	SLs	WTs	OK	396.62	1689.83	4.44701	5e-05	0.000266263	yes	0.23471	-2.09105
TCONS_00001466	XLOC_001153	fliQ	CP001363.1:2077477-2077747	SLs	WTs	OK	14.8903	63.3854	4.0469	5e-05	0.000266263	yes	0.234917	-2.08978
TCONS_00005684	XLOC_004426	STM14_5175	CP001363.1:4562135-4562402	SLs	WTs	OK	6.31646	26.802	3.17283	5e-05	0.000266263	yes	0.235671	-2.08515
TCONS_00005827	XLOC_004537	STM14_5447	CP001363.1:4804688-4804838	SLs	WTs	OK	16.9913	71.8881	1.86596	0.008	0.0236811	yes	0.236358	-2.08096
TCONS_00002572	XLOC_002025	yneA	CP001363.1:4300684-4301707	SLs	WTs	OK	205.303	867.024	4.27283	5e-05	0.000266263	yes	0.23679	-2.07832
TCONS_00002818	XLOC_002224	STM14_5327	CP001363.1:4693071-4693956	SLs	WTs	OK	14.832	62.474	4.73005	5e-05	0.000266263	yes	0.237411	-2.07454
TCONS_00005703	XLOC_004442	yjeH	CP001363.1:4586087-4587329	SLs	WTs	OK	28.3375	119.222	4.58401	5e-05	0.000266263	yes	0.237687	-2.07287
TCONS_00004567	XLOC_003592	STM14_3188	CP001363.1:2803870-2809569	SLs	WTs	OK	10.3559	43.5443	2.39238	5e-05	0.000266263	yes	0.237824	-2.07203
TCONS_00000841	XLOC_000658	rmf	CP001363.1:1115817-1116152	SLs	WTs	OK	2731.61	11460.5	4.51371	5e-05	0.000266263	yes	0.23835	-2.06885
TCONS_00000856	XLOC_000672	hpaE	CP001363.1:1146564-1150701	SLs	WTs	OK	32.2539	135.192	3.85117	5e-05	0.000266263	yes	0.238578	-2.06746
TCONS_00001319	XLOC_001033	yciG	CP001363.1:1836246-1836429	SLs	WTs	OK	318.74	1332.86	4.29734	5e-05	0.000266263	yes	0.23914	-2.06407
TCONS_00003718	XLOC_002944	STM14_1808	CP001363.1:1583767-1584385	SLs	WTs	OK	2.67812	11.1736	3.63869	5e-05	0.000266263	yes	0.239683	-2.0608
TCONS_00003878	XLOC_003080	oppA	CP001363.1:1850296-1851928	SLs	WTs	OK	440.49	1834.39	4.22064	5e-05	0.000266263	yes	0.240129	-2.05812
TCONS_00003586	XLOC_002840	yeaH	CP001363.1:1370394-1371681	SLs	WTs	OK	213.219	886.214	4.24225	5e-05	0.000266263	yes	0.240595	-2.05532
TCONS_00000353	XLOC_000282	STM14_0400	CP001363.1:387800-389375	SLs	WTs	OK	15.7578	65.4541	4.53766	5e-05	0.000266263	yes	0.240746	-2.05442
TCONS_00000983	XLOC_000768	STM14_1459	CP001363.1:1305560-1311259	SLs	WTs	OK	10.3839	42.9591	2.40602	0.00015	0.000718909	yes	0.241716	-2.04862
TCONS_00003468	XLOC_002747	yccJ	CP001363.1:1163318-1163546	SLs	WTs	OK	2090.12	8642.4	4.41136	5e-05	0.000266263	yes	0.241845	-2.04785
TCONS_00002246	XLOC_001776	yhhA	CP001363.1:3735926-3736444	SLs	WTs	OK	481.993	1987.94	4.33019	5e-05	0.000266263	yes	0.242459	-2.04419
TCONS_00002574	XLOC_002027	yneC	CP001363.1:4302690-4302984	SLs	WTs	OK	213.115	878.52	4.40633	5e-05	0.000266263	yes	0.242584	-2.04344
TCONS_00003214	XLOC_002547	citG	CP001363.1:682901-684321	SLs	WTs	OK	4.28691	17.6685	4.10099	5e-05	0.000266263	yes	0.24263	-2.04317
TCONS_00001215	XLOC_000948	rpsV	CP001363.1:1655467-1655611	SLs	WTs	OK	3625.3	14912	4.49044	5e-05	0.000266263	yes	0.243113	-2.0403
TCONS_00001891	XLOC_001486	srlD	CP001363.1:3000459-3001239	SLs	WTs	OK	23.8697	97.9749	4.64396	5e-05	0.000266263	yes	0.243631	-2.03723
TCONS_00003421	XLOC_002706	STM14_1147	CP001363.1:1062947-1063359	SLs	WTs	OK	5.21244	21.3555	2.89364	0.0002	0.000936412	yes	0.24408	-2.03458
TCONS_00004851	XLOC_003781	STM14_3661	CP001363.1:3212952-3213489	SLs	WTs	OK	3.47767	14.2371	3.83533	5e-05	0.000266263	yes	0.244268	-2.03346
TCONS_00000369	XLOC_000296	STM14_0421	CP001363.1:409240-409342	SLs	WTs	OK	323.733	1316.88	1.98637	0.0117	0.0324303	yes	0.245833	-2.02425
TCONS_00004566	XLOC_003591	STM14_3187	CP001363.1:2803510-2803858	SLs	WTs	OK	15.969	64.8723	4.30307	5e-05	0.000266263	yes	0.246161	-2.02233
TCONS_00003172	XLOC_002514	fimY	CP001363.1:612185-612908	SLs	WTs	OK	13.403	54.3448	4.44265	5e-05	0.000266263	yes	0.246629	-2.01959
TCONS_00000945	XLOC_000743	ycfR	CP001363.1:1255590-1255848	SLs	WTs	OK	155.82	631.046	4.53279	5e-05	0.000266263	yes	0.246923	-2.01786
TCONS_00002817	XLOC_002223	STM14_5326	CP001363.1:4692203-4693019	SLs	WTs	OK	13.8752	56.1174	4.57323	5e-05	0.000266263	yes	0.247253	-2.01594
TCONS_00000040	XLOC_000034	traA	CP001362.1:62609-62972	SLs	WTs	OK	8.98428	36.3115	3.92005	5e-05	0.000266263	yes	0.247422	-2.01495
TCONS_00000375	XLOC_000301	yahO	CP001363.1:416368-416644	SLs	WTs	OK	2207.36	8875.07	4.14479	5e-05	0.000266263	yes	0.248715	-2.00744
TCONS_00004615	XLOC_003617	clpB	CP001363.1:2856032-2858606	SLs	WTs	OK	422.168	1689.95	3.97385	5e-05	0.000266263	yes	0.249811	-2.00109
TCONS_00003407	XLOC_002694	STM14_1129	CP001363.1:1047994-1048126	SLs	WTs	OK	72.5916	290.381	2.54985	0.00035	0.0015441	yes	0.249987	-2.00007
TCONS_00004986	XLOC_003886	STM14_3893	CP001363.1:3398410-3400620	SLs	WTs	OK	159.867	638.588	3.25553	5e-05	0.000266263	yes	0.250345	-1.99801
TCONS_00004726	XLOC_003706	spaS	CP001363.1:3051769-3053618	SLs	WTs	OK	1.91535	7.63877	3.15526	5e-05	0.000266263	yes	0.250741	-1.99573
TCONS_00001261	XLOC_000984	sseJ	CP001363.1:1731269-1732496	SLs	WTs	OK	1.71956	6.85454	3.99184	5e-05	0.000266263	yes	0.250864	-1.99502
TCONS_00005437	XLOC_004238	phoU	CP001363.1:4073692-4074418	SLs	WTs	OK	400.456	1592.69	4.08491	5e-05	0.000266263	yes	0.251434	-1.99175
TCONS_00003587	XLOC_002841	yeaG	CP001363.1:1371803-1373738	SLs	WTs	OK	498.369	1976.51	3.75047	5e-05	0.000266263	yes	0.252146	-1.98767
TCONS_00001810	XLOC_001423	STM14_3299	CP001363.1:2893035-2896622	SLs	WTs	OK	3.40198	13.4783	2.35832	0.0001	0.00049689	yes	0.252404	-1.98619
TCONS_00005256	XLOC_004103	yhjB	CP001363.1:3793168-3793771	SLs	WTs	OK	2.54147	10.0331	3.57001	5e-05	0.000266263	yes	0.253309	-1.98103
TCONS_00001383	XLOC_001089	manZ	CP001363.1:1941762-1942623	SLs	WTs	OK	592.952	2331.16	4.14201	5e-05	0.000266263	yes	0.254359	-1.97506
TCONS_00003722	XLOC_002946	ynfD	CP001363.1:1589524-1589833	SLs	WTs	OK	267.028	1048.85	4.28402	5e-05	0.000266263	yes	0.254591	-1.97375
TCONS_00003747	XLOC_002967	STM14_1856	CP001363.1:1621278-1623775	SLs	WTs	OK	21.827	85.6097	3.577	5e-05	0.000266263	yes	0.254959	-1.97166
TCONS_00004658	XLOC_003655	ygaU	CP001363.1:2965385-2966093	SLs	WTs	OK	420.638	1649.64	4.03587	5e-05	0.000266263	yes	0.254988	-1.9715
TCONS_00002244	XLOC_001775	STM14_4275	CP001363.1:3732112-3734115	SLs	WTs	OK	6.26314	24.5272	2.37922	0.001	0.00393727	yes	0.255355	-1.96942
TCONS_00001889	XLOC_001484	srlE	CP001363.1:2998542-3000074	SLs	WTs	OK	14.2761	55.8577	3.77484	5e-05	0.000266263	yes	0.25558	-1.96815
TCONS_00003212	XLOC_002545	rna	CP001363.1:680484-681291	SLs	WTs	OK	431.919	1689.27	4.19108	5e-05	0.000266263	yes	0.255684	-1.96757
TCONS_00003775	XLOC_002989	STM14_1911	CP001363.1:1678351-1679457	SLs	WTs	OK	48.0761	187.558	1.68502	0.0109	0.0306806	yes	0.256327	-1.96395
TCONS_00000378	XLOC_000304	prpC	CP001363.1:419679-420849	SLs	WTs	OK	11.5693	45.0956	4.5016	5e-05	0.000266263	yes	0.256551	-1.96269
TCONS_00001250	XLOC_000974	STM14_1953	CP001363.1:1713181-1714495	SLs	WTs	OK	14.3739	55.9505	4.40929	5e-05	0.000266263	yes	0.256904	-1.9607
TCONS_00003171	XLOC_002513	fimZ	CP001363.1:610949-611582	SLs	WTs	OK	2.12137	8.23995	3.4909	5e-05	0.000266263	yes	0.257449	-1.95764
TCONS_00005245	XLOC_004092	uspB	CP001363.1:3773829-3774165	SLs	WTs	OK	180.16	699.136	4.36193	5e-05	0.000266263	yes	0.257689	-1.95629
TCONS_00000431	XLOC_000347	phnW	CP001363.1:484791-486004	SLs	WTs	OK	3.68717	14.2842	4.12074	5e-05	0.000266263	yes	0.258129	-1.95383
TCONS_00004309	XLOC_003392	STM14_2807	CP001363.1:2428309-2429512	SLs	WTs	OK	5.51819	21.3419	4.38619	5e-05	0.000266263	yes	0.258561	-1.95142
TCONS_00002047	XLOC_001607	dkgA	CP001363.1:3343656-3344484	SLs	WTs	OK	182.786	705.689	4.15467	5e-05	0.000266263	yes	0.259018	-1.94888
TCONS_00003746	XLOC_002967	STM14_1855	CP001363.1:1621278-1623775	SLs	WTs	OK	27.4205	105.399	2.12807	0.0005	0.00212924	yes	0.260159	-1.94253
TCONS_00003469	XLOC_002748	wraB	CP001363.1:1163566-1164163	SLs	WTs	OK	704.416	2701.23	4.05588	5e-05	0.000266263	yes	0.260776	-1.93912
TCONS_00002853	XLOC_002252	STM14_5405	CP001363.1:4771286-4772198	SLs	WTs	OK	5.20513	19.7356	4.17371	5e-05	0.000266263	yes	0.263743	-1.92279
TCONS_00001892	XLOC_001487	gutM	CP001363.1:3001314-3001674	SLs	WTs	OK	11.2975	42.7794	3.9202	5e-05	0.000266263	yes	0.264087	-1.92091
TCONS_00002810	XLOC_002216	STM14_5316	CP001363.1:4679814-4680720	SLs	WTs	OK	1.81358	6.86488	3.6123	5e-05	0.000266263	yes	0.264182	-1.92039
TCONS_00003554	XLOC_002812	STM14_1484	CP001363.1:1334472-1335144	SLs	WTs	OK	29.4752	111.425	4.21513	5e-05	0.000266263	yes	0.26453	-1.9185
TCONS_00000957	XLOC_000753	STM14_1431	CP001363.1:1293793-1294114	SLs	WTs	OK	69.718	262.644	4.22161	5e-05	0.000266263	yes	0.265447	-1.91351
TCONS_00000508	XLOC_000408	fimH	CP001363.1:609368-610376	SLs	WTs	OK	6.64245	24.9017	4.13931	5e-05	0.000266263	yes	0.266747	-1.90646
TCONS_00001019	XLOC_000794	STM14_1511	CP001363.1:1346296-1347340	SLs	WTs	OK	19.7928	73.8457	4.29759	5e-05	0.000266263	yes	0.268029	-1.89954
TCONS_00000985	XLOC_000770	STM14_1461	CP001363.1:1311673-1312702	SLs	WTs	OK	17.7926	66.3677	4.3705	5e-05	0.000266263	yes	0.268091	-1.8992
TCONS_00001709	XLOC_001336	tktB	CP001363.1:2635051-2637052	SLs	WTs	OK	172.608	642.866	3.81998	5e-05	0.000266263	yes	0.268498	-1.89702
TCONS_00001520	XLOC_001195	sopA	CP001363.1:2192949-2195470	SLs	WTs	OK	19.7815	73.4337	4.19291	5e-05	0.000266263	yes	0.269379	-1.89229
TCONS_00005220	XLOC_004076	ugpC	CP001363.1:3736456-3739995	SLs	WTs	OK	23.5539	87.3995	3.42232	5e-05	0.000266263	yes	0.269497	-1.89166
TCONS_00003876	XLOC_003078	oppC	CP001363.1:1848331-1849240	SLs	WTs	OK	85.3269	316.457	4.24119	5e-05	0.000266263	yes	0.269632	-1.89094
TCONS_00004232	XLOC_003340	STM14_2686	CP001363.1:2326950-2328309	SLs	WTs	OK	2.32709	8.63021	3.94265	5e-05	0.000266263	yes	0.269645	-1.89087
TCONS_00002370	XLOC_001875	slsA	CP001363.1:3973530-3974211	SLs	WTs	OK	7.33269	27.0964	3.90455	5e-05	0.000266263	yes	0.270615	-1.88569
TCONS_00000892	XLOC_000696	csgB	CP001363.1:1189294-1189750	SLs	WTs	OK	1.26969	4.67732	2.51156	0.0004	0.00173421	yes	0.271457	-1.88121
TCONS_00001123	XLOC_000873	ssaD	CP001363.1:1490377-1493063	SLs	WTs	OK	3.48157	12.8115	2.87244	5e-05	0.000266263	yes	0.271754	-1.87963
TCONS_00001708	XLOC_001335	talA	CP001363.1:2634081-2635032	SLs	WTs	OK	106.772	392.79	3.93885	5e-05	0.000266263	yes	0.27183	-1.87922
TCONS_00005672	XLOC_004415	phnO	CP001363.1:4542559-4543102	SLs	WTs	OK	55.5401	204.124	4.18512	5e-05	0.000266263	yes	0.27209	-1.87784
TCONS_00003748	XLOC_002968	STM14_1857	CP001363.1:1623777-1624881	SLs	WTs	OK	20.3891	74.9072	4.07603	5e-05	0.000266263	yes	0.272191	-1.87731
TCONS_00001555	XLOC_001214	STM14_2650	CP001363.1:2293807-2294122	SLs	WTs	OK	100.875	367.426	4.21014	5e-05	0.000266263	yes	0.274545	-1.86489
TCONS_00003191	XLOC_002529	STM14_0673	CP001363.1:636624-637522	SLs	WTs	OK	2.90099	10.5273	2.5402	0.0003	0.00135295	yes	0.275568	-1.85952
TCONS_00000858	XLOC_000672	hpaD	CP001363.1:1146564-1150701	SLs	WTs	OK	35.0129	127.007	1.46616	0.01065	0.0301378	yes	0.275677	-1.85895
TCONS_00002575	XLOC_002028	STM14_4905	CP001363.1:4302993-4303758	SLs	WTs	OK	189.652	687.674	3.95072	5e-05	0.000266263	yes	0.275788	-1.85837
TCONS_00004208	XLOC_003323	stcA	CP001363.1:2298649-2299180	SLs	WTs	OK	16.6303	60.2817	3.61992	5e-05	0.000266263	yes	0.275876	-1.85791
TCONS_00001130	XLOC_000879	sseD	CP001363.1:1496442-1497030	SLs	WTs	OK	19.2194	69.6423	4.07871	5e-05	0.000266263	yes	0.275973	-1.8574
TCONS_00000182	XLOC_000142	leuO	CP001363.1:135280-136225	SLs	WTs	OK	1.66023	6.00569	3.48665	5e-05	0.000266263	yes	0.276443	-1.85495
TCONS_00001204	XLOC_000938	STM14_1859	CP001363.1:1625309-1626401	SLs	WTs	OK	27.246	98.5147	4.22971	5e-05	0.000266263	yes	0.276568	-1.85429
TCONS_00000701	XLOC_000557	bssR	CP001363.1:926136-926520	SLs	WTs	OK	401.155	1450.24	4.11084	5e-05	0.000266263	yes	0.276613	-1.85406
TCONS_00000249	XLOC_000190	htrA	CP001363.1:245195-246623	SLs	WTs	OK	198.3	715.561	4.0051	5e-05	0.000266263	yes	0.277125	-1.85139
TCONS_00004746	XLOC_003716	STM14_3516	CP001363.1:3075785-3078229	SLs	WTs	OK	11.5629	41.722	2.0124	0.0015	0.0055808	yes	0.277142	-1.85131
TCONS_00004139	XLOC_003273	phsB	CP001363.1:2188872-2190212	SLs	WTs	OK	58.8253	211.724	2.40298	0.0001	0.00049689	yes	0.27784	-1.84768
TCONS_00003381	XLOC_002672	STM14_1068	CP001363.1:984415-985099	SLs	WTs	OK	23.6046	84.7344	4.13064	5e-05	0.000266263	yes	0.278572	-1.84388
TCONS_00004565	XLOC_003590	STM14_3186	CP001363.1:2802427-2803456	SLs	WTs	OK	19.2562	68.9377	4.24187	5e-05	0.000266263	yes	0.279328	-1.83997
TCONS_00002911	XLOC_002302	yjjY	CP001363.1:4869014-4869155	SLs	WTs	OK	127.86	456.234	3.05711	5e-05	0.000266263	yes	0.280251	-1.83521
TCONS_00000527	XLOC_000422	fes	CP001363.1:644695-645910	SLs	WTs	OK	5.77489	20.598	3.92338	5e-05	0.000266263	yes	0.280362	-1.83464
TCONS_00001141	XLOC_000886	ssaL	CP001363.1:1501019-1503221	SLs	WTs	OK	18.1941	64.868	3.54988	5e-05	0.000266263	yes	0.280479	-1.83404
TCONS_00001143	XLOC_000887	ssaV	CP001363.1:1503278-1506968	SLs	WTs	OK	5.69999	20.2834	2.05203	0.0009	0.0035702	yes	0.281017	-1.83127
TCONS_00003482	XLOC_002757	csgG	CP001363.1:1186186-1187020	SLs	WTs	OK	18.246	64.6174	4.00577	5e-05	0.000266263	yes	0.28237	-1.82434
TCONS_00001043	XLOC_000808	yaoF	CP001363.1:1363794-1364046	SLs	WTs	OK	247.601	874.745	4.11987	5e-05	0.000266263	yes	0.283055	-1.82085
TCONS_00005541	XLOC_004323	STM14_4877	CP001363.1:4278810-4279794	SLs	WTs	OK	2.81389	9.92559	3.68348	5e-05	0.000266263	yes	0.283499	-1.81859
TCONS_00003495	XLOC_002768	yceI	CP001363.1:1203021-1204166	SLs	WTs	OK	110.484	387.827	2.30741	5e-05	0.000266263	yes	0.28488	-1.81158
TCONS_00000526	XLOC_000421	STM14_0678	CP001363.1:639709-640051	SLs	WTs	OK	15.7236	55.1745	3.77663	5e-05	0.000266263	yes	0.284979	-1.81107
TCONS_00002705	XLOC_002134	STM14_5130	CP001363.1:4518672-4519611	SLs	WTs	OK	85.1847	298.341	3.77903	5e-05	0.000266263	yes	0.285528	-1.8083
TCONS_00001846	XLOC_001455	STM14_3361	CP001363.1:2954824-2955802	SLs	WTs	OK	24.3621	85.2621	4.07262	5e-05	0.000266263	yes	0.285732	-1.80727
TCONS_00001751	XLOC_001373	STM14_3146	CP001363.1:2763715-2763949	SLs	WTs	OK	4.13832	14.4586	2.03439	0.0044	0.0142224	yes	0.286219	-1.80481
TCONS_00002682	XLOC_002115	yjbJ	CP001363.1:4475030-4475243	SLs	WTs	OK	1630.11	5693.75	3.78779	5e-05	0.000266263	yes	0.286298	-1.80441
TCONS_00001363	XLOC_001069	treA	CP001363.1:1905758-1907471	SLs	WTs	OK	189.624	661.261	3.79742	5e-05	0.000266263	yes	0.286761	-1.80208
TCONS_00000509	XLOC_000409	fimF	CP001363.1:610385-610904	SLs	WTs	OK	9.92909	34.5425	3.78441	5e-05	0.000266263	yes	0.287446	-1.79864
TCONS_00003310	XLOC_002623	ybhB	CP001363.1:858600-859077	SLs	WTs	OK	130.862	455.15	4.00855	5e-05	0.000266263	yes	0.287514	-1.7983
TCONS_00003370	XLOC_002666	poxB	CP001363.1:968435-970154	SLs	WTs	OK	35.8943	124.414	3.91967	5e-05	0.000266263	yes	0.288507	-1.79332
TCONS_00003730	XLOC_002954	ydeJ	CP001363.1:1602353-1602881	SLs	WTs	OK	22.3222	77.2731	3.8806	5e-05	0.000266263	yes	0.288874	-1.79149
TCONS_00001251	XLOC_000975	STM14_1954	CP001363.1:1714508-1715315	SLs	WTs	OK	22.3029	76.9967	4.08672	5e-05	0.000266263	yes	0.28966	-1.78757
TCONS_00003943	XLOC_003130	yobG	CP001363.1:1948323-1948467	SLs	WTs	OK	725.439	2503.19	4.00025	5e-05	0.000266263	yes	0.289806	-1.78684
TCONS_00003874	XLOC_003077	oppF	CP001363.1:1846311-1848320	SLs	WTs	OK	162.656	560.191	2.68558	5e-05	0.000266263	yes	0.290358	-1.78409
TCONS_00003159	XLOC_002504	allC	CP001363.1:589416-590652	SLs	WTs	OK	8.11957	27.8574	3.96468	5e-05	0.000266263	yes	0.291469	-1.77859
TCONS_00004197	XLOC_003313	STM14_2638	CP001363.1:2284668-2285004	SLs	WTs	OK	25.8711	88.6829	3.87173	5e-05	0.000266263	yes	0.291726	-1.77731
TCONS_00004706	XLOC_003691	avrA	CP001363.1:3030206-3031043	SLs	WTs	OK	33.2534	113.965	3.96187	5e-05	0.000266263	yes	0.291786	-1.77702
TCONS_00002071	XLOC_001626	STM14_3875	CP001363.1:3380453-3380651	SLs	WTs	OK	52.8765	181.139	3.53929	5e-05	0.000266263	yes	0.291911	-1.7764
TCONS_00001382	XLOC_001088	manY	CP001363.1:1940958-1941759	SLs	WTs	OK	554.569	1895.24	3.76189	5e-05	0.000266263	yes	0.292611	-1.77294
TCONS_00003998	XLOC_003178	cheB	CP001363.1:2024093-2026006	SLs	WTs	OK	85.5521	292.139	2.14303	0.0008	0.00321709	yes	0.292847	-1.77178
TCONS_00003188	XLOC_002527	STM14_0670	CP001363.1:635009-635864	SLs	WTs	OK	4.50968	15.372	3.79051	5e-05	0.000266263	yes	0.29337	-1.76921
TCONS_00003875	XLOC_003077	oppD	CP001363.1:1846311-1848320	SLs	WTs	OK	158.591	539.348	2.64396	5e-05	0.000266263	yes	0.294042	-1.76591
TCONS_00001218	XLOC_000951	adhP	CP001363.1:1657770-1658781	SLs	WTs	OK	317.297	1077.63	3.72356	5e-05	0.000266263	yes	0.29444	-1.76396
TCONS_00000887	XLOC_000691	STM14_1296	CP001363.1:1181276-1182383	SLs	WTs	OK	58.5402	198.505	3.9003	5e-05	0.000266263	yes	0.294905	-1.76168
TCONS_00003745	XLOC_002966	STM14_1854	CP001363.1:1619958-1621273	SLs	WTs	OK	34.9607	118.468	2.87314	5e-05	0.000266263	yes	0.295107	-1.76069
TCONS_00001080	XLOC_000838	celG	CP001363.1:1404919-1407046	SLs	WTs	OK	18.194	61.6165	2.12705	0.00065	0.00268348	yes	0.295278	-1.75985
TCONS_00004016	XLOC_003192	STM14_2357	CP001363.1:2043993-2044320	SLs	WTs	OK	44.2102	149.53	3.88906	5e-05	0.000266263	yes	0.295661	-1.75798
TCONS_00001475	XLOC_001161	STM14_2428	CP001363.1:2094339-2095347	SLs	WTs	OK	26.9042	90.8574	4.00147	5e-05	0.000266263	yes	0.296115	-1.75577
TCONS_00001500	XLOC_001182	pudB	CP001363.1:2168397-2169491	SLs	WTs	OK	1.02247	3.44453	2.67368	5e-05	0.000266263	yes	0.296839	-1.75225
TCONS_00001367	XLOC_001073	ycgB	CP001363.1:1915004-1916531	SLs	WTs	OK	259.988	871.35	3.51441	5e-05	0.000266263	yes	0.298374	-1.74481
TCONS_00002926	XLOC_002317	STM14_0050	CP001363.1:48371-50411	SLs	WTs	OK	22.1605	74.2275	3.90596	5e-05	0.000266263	yes	0.298548	-1.74396
TCONS_00000455	XLOC_000367	ybaY	CP001363.1:524048-524618	SLs	WTs	OK	791.558	2643.81	3.57373	5e-05	0.000266263	yes	0.2994	-1.73985
TCONS_00002653	XLOC_002092	aceA	CP001363.1:4417210-4418515	SLs	WTs	OK	87.1758	290.864	3.84069	5e-05	0.000266263	yes	0.299713	-1.73835
TCONS_00001016	XLOC_000791	STM14_1507	CP001363.1:1344741-1344867	SLs	WTs	OK	64.1062	213.795	1.8181	0.0033	0.0110883	yes	0.299849	-1.73769
TCONS_00003877	XLOC_003079	oppB	CP001363.1:1849254-1850175	SLs	WTs	OK	98.6992	327.676	3.86023	5e-05	0.000266263	yes	0.30121	-1.73116
TCONS_00005643	XLOC_004399	qor	CP001363.1:4479084-4480068	SLs	WTs	OK	150.08	497.409	3.75758	5e-05	0.000266263	yes	0.301724	-1.7287
TCONS_00001124	XLOC_000874	ssaE	CP001363.1:1493070-1493313	SLs	WTs	OK	7.59879	25.1373	2.57557	0.0002	0.000936412	yes	0.302291	-1.72599
TCONS_00003824	XLOC_003032	STM14_2003	CP001363.1:1761253-1762408	SLs	WTs	OK	21.468	70.978	3.8932	5e-05	0.000266263	yes	0.30246	-1.72518
TCONS_00002100	XLOC_001652	yqjG	CP001363.1:3416750-3417737	SLs	WTs	OK	68.6733	225.725	3.71806	5e-05	0.000266263	yes	0.304234	-1.71675
TCONS_00000086	XLOC_000063	spvD	CP001362.1:26265-26916	SLs	WTs	OK	1.42692	4.6886	2.76404	5e-05	0.000266263	yes	0.304338	-1.71625
TCONS_00004138	XLOC_003273	phsC	CP001363.1:2188872-2190212	SLs	WTs	OK	69.1539	226.721	2.96486	5e-05	0.000266263	yes	0.305018	-1.71304
TCONS_00003224	XLOC_002554	ybeF	CP001363.1:696528-697482	SLs	WTs	OK	39.1399	128.194	3.7376	5e-05	0.000266263	yes	0.305318	-1.71162
TCONS_00001847	XLOC_001456	STM14_3362	CP001363.1:2955813-2956248	SLs	WTs	OK	14.4328	47.2309	3.68541	5e-05	0.000266263	yes	0.30558	-1.71038
TCONS_00001467	XLOC_001154	fliR	CP001363.1:2077755-2078550	SLs	WTs	OK	8.52524	27.7868	3.8133	5e-05	0.000266263	yes	0.306809	-1.70459
TCONS_00000878	XLOC_000684	STM14_1283	CP001363.1:1172346-1172747	SLs	WTs	OK	487.842	1588.54	3.61975	5e-05	0.000266263	yes	0.307101	-1.70322
TCONS_00001157	XLOC_000896	ydhL	CP001363.1:1524759-1524999	SLs	WTs	OK	55.0942	179.319	3.56821	5e-05	0.000266263	yes	0.307241	-1.70256
TCONS_00003786	XLOC_002999	ydcW	CP001363.1:1696810-1698235	SLs	WTs	OK	137.766	446.774	3.63326	5e-05	0.000266263	yes	0.308357	-1.69733
TCONS_00003190	XLOC_002529	STM14_0672	CP001363.1:636624-637522	SLs	WTs	OK	1.63227	5.28749	1.65204	0.0091	0.0264326	yes	0.308704	-1.6957
TCONS_00005673	XLOC_004416	phnB	CP001363.1:4543145-4543589	SLs	WTs	OK	80.5585	260.666	3.69913	5e-05	0.000266263	yes	0.309049	-1.69409
TCONS_00004002	XLOC_003181	cheA	CP001363.1:2028581-2030597	SLs	WTs	OK	407.678	1316.63	3.11668	5e-05	0.000266263	yes	0.309637	-1.69135
TCONS_00005409	XLOC_004223	ibpB	CP001363.1:4022920-4023498	SLs	WTs	OK	122.782	395.384	3.69411	5e-05	0.000266263	yes	0.310539	-1.68716
TCONS_00002652	XLOC_002091	aceB	CP001363.1:4415577-4417179	SLs	WTs	OK	39.0033	125.557	3.79254	5e-05	0.000266263	yes	0.310642	-1.68667
TCONS_00000379	XLOC_000305	prpD	CP001363.1:420888-422340	SLs	WTs	OK	14.927	47.8912	3.88484	5e-05	0.000266263	yes	0.311686	-1.68184
TCONS_00004140	XLOC_003274	phsA	CP001363.1:2190226-2192503	SLs	WTs	OK	60.2332	193.012	3.58596	5e-05	0.000266263	yes	0.31207	-1.68006
TCONS_00002890	XLOC_002285	STM14_5481	CP001363.1:4829439-4829619	SLs	WTs	OK	1947.85	6239.6	3.63138	5e-05	0.000266263	yes	0.312175	-1.67957
TCONS_00001302	XLOC_001019	yciR	CP001363.1:1807230-1809213	SLs	WTs	OK	28.9978	92.784	3.65687	5e-05	0.000266263	yes	0.31253	-1.67793
TCONS_00003205	XLOC_002539	ybdM	CP001363.1:666745-668571	SLs	WTs	OK	60.5588	193.71	2.76856	5e-05	0.000266263	yes	0.312626	-1.67749
TCONS_00002558	XLOC_002014	cpxP	CP001363.1:4284178-4284679	SLs	WTs	OK	145.502	465.393	3.60992	5e-05	0.000266263	yes	0.312643	-1.67741
TCONS_00004440	XLOC_003498	eutB	CP001363.1:2618802-2620164	SLs	WTs	OK	12.8329	41.0181	3.83439	5e-05	0.000266263	yes	0.312859	-1.67641
TCONS_00005095	XLOC_003979	rrfF	CP001363.1:3580520-3580642	SLs	WTs	OK	160.503	512.939	2.24856	0.00055	0.00231968	yes	0.312909	-1.67619
TCONS_00003706	XLOC_002934	STM14_1793	CP001363.1:1570945-1572027	SLs	WTs	OK	79.2609	253.245	3.65559	5e-05	0.000266263	yes	0.312981	-1.67585
TCONS_00003187	XLOC_002526	STM14_0669	CP001363.1:633933-634977	SLs	WTs	OK	4.13351	13.1749	3.60647	5e-05	0.000266263	yes	0.313741	-1.67235
TCONS_00003351	XLOC_002649	STM14_1008	CP001363.1:933074-933965	SLs	WTs	OK	23.1909	73.8332	3.79108	5e-05	0.000266263	yes	0.314099	-1.67071
TCONS_00001116	XLOC_000868	ynhA	CP001363.1:1467393-1467810	SLs	WTs	OK	42.806	136.017	3.705	5e-05	0.000266263	yes	0.314711	-1.6679
TCONS_00001364	XLOC_001070	ycgR	CP001363.1:1907956-1908691	SLs	WTs	OK	71.4514	227.024	3.53565	5e-05	0.000266263	yes	0.314731	-1.66781
TCONS_00000993	XLOC_000773	STM14_1468	CP001363.1:1316617-1317013	SLs	WTs	OK	5.7534	18.2607	3.10316	5e-05	0.000266263	yes	0.31507	-1.66626
TCONS_00003512	XLOC_002780	STM14_1356	CP001363.1:1226279-1226474	SLs	WTs	OK	43.444	137.879	3.11008	5e-05	0.000266263	yes	0.315088	-1.66617
TCONS_00001962	XLOC_001541	STM14_3631	CP001363.1:3185171-3185342	SLs	WTs	OK	54.2739	171.859	2.9175	5e-05	0.000266263	yes	0.315805	-1.66289
TCONS_00000085	XLOC_000062	STM14_5558	CP001362.1:25307-25658	SLs	WTs	OK	2059.98	6516.02	3.53581	5e-05	0.000266263	yes	0.316141	-1.66136
TCONS_00001756	XLOC_001378	gogB	CP001363.1:2780528-2782022	SLs	WTs	OK	27.3995	86.4308	3.72822	5e-05	0.000266263	yes	0.317011	-1.6574
TCONS_00003127	XLOC_002478	ylaC	CP001363.1:527507-527978	SLs	WTs	OK	265.131	836.311	3.62713	5e-05	0.000266263	yes	0.317024	-1.65733
TCONS_00003203	XLOC_002537	fepB	CP001363.1:655683-656640	SLs	WTs	OK	11.3728	35.7994	3.55889	5e-05	0.000266263	yes	0.317681	-1.65435
TCONS_00000355	XLOC_000283	STM14_0402	CP001363.1:389474-390679	SLs	WTs	OK	18.5881	58.5008	1.51095	0.0164	0.0431226	yes	0.317741	-1.65408
TCONS_00002562	XLOC_002017	ushB	CP001363.1:4287079-4288925	SLs	WTs	OK	251.037	789.639	3.11725	5e-05	0.000266263	yes	0.317914	-1.65329
TCONS_00005679	XLOC_004421	adiY	CP001363.1:4551179-4551941	SLs	WTs	OK	16.0303	50.4219	3.76771	5e-05	0.000266263	yes	0.317923	-1.65325
TCONS_00003529	XLOC_002794	phoQ	CP001363.1:1276099-1278237	SLs	WTs	OK	249.747	783.908	2.10561	0.0005	0.00212924	yes	0.318592	-1.65022
TCONS_00001214	XLOC_000947	yddX	CP001363.1:1655157-1655373	SLs	WTs	OK	33.9712	106.606	3.0495	5e-05	0.000266263	yes	0.318661	-1.6499
TCONS_00005712	XLOC_004447	blc	CP001363.1:4594664-4595198	SLs	WTs	OK	144.696	452.752	3.50069	5e-05	0.000266263	yes	0.319592	-1.6457
TCONS_00003647	XLOC_002892	orf245	CP001363.1:1474032-1474770	SLs	WTs	OK	11.3243	35.4162	3.33905	5e-05	0.000266263	yes	0.319749	-1.64499
TCONS_00003744	XLOC_002966	STM14_1853	CP001363.1:1619958-1621273	SLs	WTs	OK	42.1687	131.876	1.48931	0.01265	0.0346986	yes	0.31976	-1.64494
TCONS_00004217	XLOC_003329	yehZ	CP001363.1:2311627-2312545	SLs	WTs	OK	107.228	335.118	3.46979	5e-05	0.000266263	yes	0.319971	-1.64399
TCONS_00000437	XLOC_000353	bolA	CP001363.1:501693-502011	SLs	WTs	OK	851.505	2659.71	3.5196	5e-05	0.000266263	yes	0.32015	-1.64318
TCONS_00003742	XLOC_002965	STM14_1851	CP001363.1:1618004-1619941	SLs	WTs	OK	26.3384	81.9153	3.09862	5e-05	0.000266263	yes	0.321532	-1.63697
TCONS_00001264	XLOC_000987	STM14_1979	CP001363.1:1735307-1736716	SLs	WTs	OK	2.56399	7.9734	2.49128	5e-05	0.000266263	yes	0.321568	-1.6368
TCONS_00003530	XLOC_002794	phoP	CP001363.1:1276099-1278237	SLs	WTs	OK	952.345	2959.06	2.51798	5e-05	0.000266263	yes	0.32184	-1.63558
TCONS_00004449	XLOC_003504	eutT	CP001363.1:2627094-2630054	SLs	WTs	OK	5.34997	16.6155	1.97234	0.0015	0.0055808	yes	0.321987	-1.63493
TCONS_00000728	XLOC_000579	STM14_1036	CP001363.1:956950-957271	SLs	WTs	OK	18.1334	56.3168	3.39143	5e-05	0.000266263	yes	0.321989	-1.63492
TCONS_00000648	XLOC_000517	modC	CP001363.1:847479-848538	SLs	WTs	OK	71.3804	221.196	3.63723	5e-05	0.000266263	yes	0.322702	-1.63173
TCONS_00004592	XLOC_003602	STM14_3215	CP001363.1:2820664-2821259	SLs	WTs	OK	27.6079	85.4517	2.65794	5e-05	0.000266263	yes	0.323082	-1.63003
TCONS_00003377	XLOC_002669	ybjX	CP001363.1:970311-976812	SLs	WTs	OK	429.831	1329.21	2.86078	5e-05	0.000266263	yes	0.323373	-1.62873
TCONS_00003695	XLOC_002929	STM14_1775	CP001363.1:1557793-1560786	SLs	WTs	OK	6.3963	19.7726	1.83191	0.00835	0.0245654	yes	0.323493	-1.62819
TCONS_00005265	XLOC_004111	STM14_4354	CP001363.1:3807399-3807591	SLs	WTs	OK	55.7487	172.029	3.19403	5e-05	0.000266263	yes	0.324066	-1.62564
TCONS_00003268	XLOC_002587	nagB	CP001363.1:744627-745428	SLs	WTs	OK	236.555	729.096	3.49718	5e-05	0.000266263	yes	0.32445	-1.62393
TCONS_00000391	XLOC_000314	STM14_0449	CP001363.1:435407-436121	SLs	WTs	OK	59.3711	182.917	3.48176	5e-05	0.000266263	yes	0.324579	-1.62336
TCONS_00001269	XLOC_000991	ldhA	CP001363.1:1750005-1750995	SLs	WTs	OK	169.998	523.595	3.52271	5e-05	0.000266263	yes	0.324675	-1.62293
TCONS_00001252	XLOC_000976	STM14_1955	CP001363.1:1715446-1715884	SLs	WTs	OK	27.3942	84.2286	3.6673	5e-05	0.000266263	yes	0.325236	-1.62044
TCONS_00004001	XLOC_003180	cheW	CP001363.1:2028057-2028561	SLs	WTs	OK	498.271	1530.26	3.16569	5e-05	0.000266263	yes	0.325612	-1.61877
TCONS_00002034	XLOC_001596	STM14_3797	CP001363.1:3317157-3318570	SLs	WTs	OK	61.6524	189.325	3.55576	5e-05	0.000266263	yes	0.325643	-1.61864
TCONS_00003741	XLOC_002965	STM14_1850	CP001363.1:1618004-1619941	SLs	WTs	OK	14.4305	44.2824	1.95117	0.00115	0.00445467	yes	0.325874	-1.61761
TCONS_00002120	XLOC_001669	yhbO	CP001363.1:3450935-3451877	SLs	WTs	OK	152.861	468.85	2.97409	5e-05	0.000266263	yes	0.326034	-1.61691
TCONS_00001051	XLOC_000815	STM14_1557	CP001363.1:1371681-1371801	SLs	WTs	OK	1015.93	3108.06	3.36166	5e-05	0.000266263	yes	0.326869	-1.61321
TCONS_00004410	XLOC_003474	mntH	CP001363.1:2575270-2576512	SLs	WTs	OK	97.0723	296.282	3.32947	5e-05	0.000266263	yes	0.327635	-1.60984
TCONS_00002740	XLOC_002158	groEL	CP001363.1:4587941-4589588	SLs	WTs	OK	1972.99	6017.41	3.00519	5e-05	0.000266263	yes	0.32788	-1.60876
TCONS_00001853	XLOC_001462	gabT	CP001363.1:2961831-2963115	SLs	WTs	OK	193.19	588.745	3.39801	5e-05	0.000266263	yes	0.328139	-1.60762
TCONS_00001322	XLOC_001036	STM14_2094	CP001363.1:1837621-1838500	SLs	WTs	OK	156.785	477.391	3.12898	5e-05	0.000266263	yes	0.328421	-1.60638
TCONS_00001115	XLOC_000867	sufS	CP001363.1:1464171-1467381	SLs	WTs	OK	69.5052	211.446	2.068	0.0004	0.00173421	yes	0.328714	-1.6051
TCONS_00004437	XLOC_003495	eutK	CP001363.1:2616711-2617206	SLs	WTs	OK	19.4693	59.1827	3.63348	5e-05	0.000266263	yes	0.328969	-1.60397
TCONS_00001656	XLOC_001291	yfcG	CP001363.1:2511964-2512612	SLs	WTs	OK	33.8042	102.561	3.55603	5e-05	0.000266263	yes	0.329601	-1.60121
TCONS_00002374	XLOC_001879	yicL	CP001363.1:3979383-3980286	SLs	WTs	OK	44.9481	136.288	3.63785	5e-05	0.000266263	yes	0.329802	-1.60033
TCONS_00005815	XLOC_004526	STM14_5426	CP001363.1:4786172-4786316	SLs	WTs	OK	62.5894	189.561	2.3796	0.00035	0.0015441	yes	0.330181	-1.59867
TCONS_00005137	XLOC_004016	bfr	CP001363.1:3610641-3611708	SLs	WTs	OK	865.531	2620.91	3.28533	5e-05	0.000266263	yes	0.330241	-1.59841
TCONS_00000955	XLOC_000751	STM14_1427	CP001363.1:1291514-1291721	SLs	WTs	OK	125.808	380.527	3.51485	5e-05	0.000266263	yes	0.330615	-1.59678
TCONS_00003382	XLOC_002673	STM14_1069	CP001363.1:985101-985260	SLs	WTs	OK	12.4558	37.6735	2.64059	0.01865	0.0481738	yes	0.330625	-1.59673
TCONS_00000503	XLOC_000403	STM14_0634	CP001363.1:604315-604555	SLs	WTs	OK	19.6043	59.2735	1.72754	0.0068	0.020556	yes	0.330743	-1.59622
TCONS_00005711	XLOC_004446	ecnR	CP001363.1:4593486-4594074	SLs	WTs	OK	110.398	333.565	3.44698	5e-05	0.000266263	yes	0.330964	-1.59525
TCONS_00002811	XLOC_002217	STM14_5317	CP001363.1:4680738-4681749	SLs	WTs	OK	11.3083	34.1007	3.58079	5e-05	0.000266263	yes	0.331615	-1.59242
TCONS_00001120	XLOC_000871	orf70	CP001363.1:1483795-1484008	SLs	WTs	OK	57.2053	171.954	3.31245	5e-05	0.000266263	yes	0.332678	-1.5878
TCONS_00001872	XLOC_001474	proV	CP001363.1:2976185-2978445	SLs	WTs	OK	11.2776	33.8925	2.59076	5e-05	0.000266263	yes	0.332746	-1.58751
TCONS_00004477	XLOC_003526	STM14_3072	CP001363.1:2673032-2673269	SLs	WTs	OK	87.2906	261.936	3.45943	5e-05	0.000266263	yes	0.333252	-1.58532
TCONS_00001072	XLOC_000832	osmE	CP001363.1:1401140-1401482	SLs	WTs	OK	2229.8	6687.53	3.24562	5e-05	0.000266263	yes	0.333427	-1.58456
TCONS_00000999	XLOC_000778	STM14_1475	CP001363.1:1322805-1326168	SLs	WTs	OK	3.4078	10.2196	3.6282	5e-05	0.000266263	yes	0.333457	-1.58443
TCONS_00005268	XLOC_004113	yhjN	CP001363.1:3812231-3814532	SLs	WTs	OK	79.3263	237.374	3.39708	5e-05	0.000266263	yes	0.334183	-1.58129
TCONS_00004841	XLOC_003776	yohL	CP001363.1:3203591-3203864	SLs	WTs	OK	45.9399	137.44	3.48176	5e-05	0.000266263	yes	0.334254	-1.58098
TCONS_00000896	XLOC_000700	STM14_1313	CP001363.1:1191174-1193137	SLs	WTs	OK	131.386	392.43	2.03077	0.0003	0.00135295	yes	0.334801	-1.57862
TCONS_00003355	XLOC_002653	ybjG	CP001363.1:938625-939234	SLs	WTs	OK	31.0782	92.816	3.61518	5e-05	0.000266263	yes	0.334837	-1.57847
TCONS_00000651	XLOC_000519	hutG	CP001363.1:852180-854342	SLs	WTs	OK	94.1925	281.296	1.97341	0.00065	0.00268348	yes	0.334852	-1.5784
TCONS_00004519	XLOC_003558	yfhP	CP001363.1:2734483-2734978	SLs	WTs	OK	142.885	426.706	3.34415	5e-05	0.000266263	yes	0.334856	-1.57839
TCONS_00004385	XLOC_003454	STM14_2922	CP001363.1:2537502-2537877	SLs	WTs	OK	5.68987	16.9738	2.83405	5e-05	0.000266263	yes	0.335215	-1.57684
TCONS_00004617	XLOC_003618	rluD	CP001363.1:2858735-2860444	SLs	WTs	OK	165.005	492.148	2.56543	5e-05	0.000266263	yes	0.335275	-1.57658
TCONS_00005377	XLOC_004203	gatY_2	CP001363.1:3993521-3994382	SLs	WTs	OK	5.02705	14.9696	3.30343	5e-05	0.000266263	yes	0.335817	-1.57425
TCONS_00001566	XLOC_001224	yohJ	CP001363.1:2329474-2330565	SLs	WTs	OK	127.862	380.39	2.38205	0.00035	0.0015441	yes	0.336134	-1.57289
TCONS_00000974	XLOC_000764	STM14_1448	CP001363.1:1302107-1302326	SLs	WTs	OK	51.5442	153.02	3.3083	5e-05	0.000266263	yes	0.336846	-1.56984
TCONS_00001262	XLOC_000985	STM14_1977	CP001363.1:1733867-1734629	SLs	WTs	OK	8.7524	25.9715	3.51166	5e-05	0.000266263	yes	0.337	-1.56918
TCONS_00001044	XLOC_000809	STM14_1543	CP001363.1:1364114-1366062	SLs	WTs	OK	178.744	530.365	2.32938	0.00015	0.000718909	yes	0.337021	-1.56909
TCONS_00005254	XLOC_004101	STM14_4335	CP001363.1:3790936-3792526	SLs	WTs	OK	144.825	429.357	3.34415	5e-05	0.000266263	yes	0.337307	-1.56787
TCONS_00001710	XLOC_001337	STM14_3039	CP001363.1:2639419-2640718	SLs	WTs	OK	12.8161	37.9932	3.61975	5e-05	0.000266263	yes	0.337326	-1.56778
TCONS_00005376	XLOC_004202	STM14_4558	CP001363.1:3993242-3993512	SLs	WTs	OK	14.7907	43.8231	2.94279	5e-05	0.000266263	yes	0.337509	-1.567
TCONS_00000900	XLOC_000702	yceK	CP001363.1:1198724-1198952	SLs	WTs	OK	430.041	1273.34	3.38817	5e-05	0.000266263	yes	0.337727	-1.56607
TCONS_00001128	XLOC_000877	sscA	CP001363.1:1493909-1494970	SLs	WTs	OK	31.9694	94.6518	2.19133	0.0003	0.00135295	yes	0.337758	-1.56594
TCONS_00004456	XLOC_003508	STM14_3035	CP001363.1:2637114-2638516	SLs	WTs	OK	79.7164	235.957	2.46228	5e-05	0.000266263	yes	0.337843	-1.56558
TCONS_00000646	XLOC_000516	modA	CP001363.1:846014-847477	SLs	WTs	OK	80.2767	237.564	2.65538	5e-05	0.000266263	yes	0.337916	-1.56526
TCONS_00001265	XLOC_000987	STM14_1980	CP001363.1:1735307-1736716	SLs	WTs	OK	2.39175	7.07206	2.14496	0.0006	0.00250849	yes	0.338197	-1.56406
TCONS_00000752	XLOC_000597	dmsB	CP001363.1:1006134-1006752	SLs	WTs	OK	17.1347	50.6057	2.92414	5e-05	0.000266263	yes	0.338592	-1.56238
TCONS_00000964	XLOC_000758	STM14_1438	CP001363.1:1297993-1298185	SLs	WTs	OK	62.2036	183.611	3.1312	5e-05	0.000266263	yes	0.338779	-1.56158
TCONS_00003583	XLOC_002838	yeaK	CP001363.1:1367588-1368211	SLs	WTs	OK	40.1025	118.323	3.4737	5e-05	0.000266263	yes	0.338924	-1.56097
TCONS_00003787	XLOC_003000	ydcR	CP001363.1:1698370-1699795	SLs	WTs	OK	92.6212	272.543	3.44205	5e-05	0.000266263	yes	0.339841	-1.55707
TCONS_00003055	XLOC_002418	fadE	CP001363.1:353281-355726	SLs	WTs	OK	95.7951	281.848	3.31057	5e-05	0.000266263	yes	0.339882	-1.55689
TCONS_00000620	XLOC_000492	ybgE	CP001363.1:812763-813295	SLs	WTs	OK	166.625	489.97	2.36623	0.00015	0.000718909	yes	0.340072	-1.55609
TCONS_00003319	XLOC_002628	ybhF	CP001363.1:881886-886408	SLs	WTs	OK	79.2315	232.894	1.93174	0.0013	0.00496278	yes	0.340204	-1.55553
TCONS_00000790	XLOC_000623	STM14_1150	CP001363.1:1063938-1064518	SLs	WTs	OK	6.5515	19.2262	2.30655	0.0003	0.00135295	yes	0.340759	-1.55318
TCONS_00003491	XLOC_002766	yceE	CP001363.1:1199408-1201698	SLs	WTs	OK	38.3299	112.425	2.3443	0.0006	0.00250849	yes	0.340938	-1.55242
TCONS_00003485	XLOC_002760	csgD	CP001363.1:1187889-1188540	SLs	WTs	OK	9.31775	27.3271	3.41953	5e-05	0.000266263	yes	0.340971	-1.55228
TCONS_00003320	XLOC_002628	STM14_949	CP001363.1:881886-886408	SLs	WTs	OK	123.797	362.973	1.77072	0.00275	0.00942653	yes	0.341064	-1.55189
TCONS_00004711	XLOC_003695	orgB	CP001363.1:3033575-3036293	SLs	WTs	OK	79.1265	231.946	1.8735	0.00175	0.00637155	yes	0.341142	-1.55156
TCONS_00001253	XLOC_000977	STM14_1956	CP001363.1:1715895-1716528	SLs	WTs	OK	19.3714	56.5946	3.52317	5e-05	0.000266263	yes	0.342284	-1.54674
TCONS_00003950	XLOC_003137	pphA	CP001363.1:1962093-1962762	SLs	WTs	OK	22.1754	64.5787	3.47854	5e-05	0.000266263	yes	0.343386	-1.5421
TCONS_00003359	XLOC_002656	grxA	CP001363.1:946125-946389	SLs	WTs	OK	1420.6	4122.82	3.12829	5e-05	0.000266263	yes	0.34457	-1.53713
TCONS_00003496	XLOC_002768	yceI	CP001363.1:1203021-1204166	SLs	WTs	OK	78.167	226.514	2.52929	5e-05	0.000266263	yes	0.345087	-1.53497
TCONS_00003323	XLOC_002630	ybiJ	CP001363.1:891513-891774	SLs	WTs	OK	20.7125	60.0078	3.06016	5e-05	0.000266263	yes	0.345163	-1.53465
TCONS_00001905	XLOC_001494	sitA	CP001363.1:3026605-3030037	SLs	WTs	OK	68.3823	197.659	1.85571	0.0017	0.00621957	yes	0.345961	-1.53132
TCONS_00001321	XLOC_001035	yciE	CP001363.1:1837095-1837602	SLs	WTs	OK	121.478	351.082	2.95376	5e-05	0.000266263	yes	0.34601	-1.53111
TCONS_00001967	XLOC_001546	STM14_3648	CP001363.1:3201707-3202190	SLs	WTs	OK	44.2706	127.926	3.28512	5e-05	0.000266263	yes	0.346064	-1.53089
TCONS_00003189	XLOC_002528	STM14_0671	CP001363.1:635866-636610	SLs	WTs	OK	5.20638	15.0422	3.19111	5e-05	0.000266263	yes	0.346118	-1.53066
TCONS_00002640	XLOC_002079	hupA	CP001363.1:4400289-4400562	SLs	WTs	OK	1533.08	4424.23	3.35202	5e-05	0.000266263	yes	0.346519	-1.52899
TCONS_00001454	XLOC_001148	STM14_2387	CP001363.1:2066906-2067293	SLs	WTs	OK	8.0724	23.2882	2.98254	5e-05	0.000266263	yes	0.34663	-1.52853
TCONS_00002676	XLOC_002110	ubiC	CP001363.1:4468239-4468737	SLs	WTs	OK	85.8127	247.314	3.46533	5e-05	0.000266263	yes	0.346979	-1.52708
TCONS_00004950	XLOC_003855	STM14_3817	CP001363.1:3332574-3334218	SLs	WTs	OK	68.7679	198.139	2.89031	5e-05	0.000266263	yes	0.347069	-1.52671
TCONS_00004439	XLOC_003497	eutC	CP001363.1:2617887-2618784	SLs	WTs	OK	6.81826	19.6379	3.375	5e-05	0.000266263	yes	0.347199	-1.52617
TCONS_00003884	XLOC_003086	STM14_2123	CP001363.1:1863159-1863342	SLs	WTs	OK	136.291	392.514	1.92593	0.00265	0.00916118	yes	0.347226	-1.52605
TCONS_00000684	XLOC_000544	ompX	CP001363.1:900585-901101	SLs	WTs	OK	4179.73	12018.5	2.86268	5e-05	0.000266263	yes	0.347775	-1.52378
TCONS_00000956	XLOC_000752	STM14_1430	CP001363.1:1293621-1293774	SLs	WTs	OK	29.4993	84.7469	1.8983	0.00365	0.01211	yes	0.348087	-1.52248
TCONS_00001117	XLOC_000869	ynhG	CP001363.1:1467964-1468966	SLs	WTs	OK	174.981	501.946	3.27973	5e-05	0.000266263	yes	0.348605	-1.52033
TCONS_00004118	XLOC_003262	cbiL	CP001363.1:2155254-2156759	SLs	WTs	OK	37.274	106.795	2.11557	0.0004	0.00173421	yes	0.349024	-1.5186
TCONS_00002960	XLOC_002345	STM14_0118	CP001363.1:116188-116941	SLs	WTs	OK	15.621	44.7528	3.4095	5e-05	0.000266263	yes	0.349051	-1.51849
TCONS_00001395	XLOC_001099	yebW	CP001363.1:1961883-1962075	SLs	WTs	OK	55.4548	158.421	2.96558	5e-05	0.000266263	yes	0.350047	-1.51438
TCONS_00003196	XLOC_002533	ybdK	CP001363.1:640371-641490	SLs	WTs	OK	40.0488	114.392	3.21102	5e-05	0.000266263	yes	0.350101	-1.51416
TCONS_00002945	XLOC_002334	STM14_0098	CP001363.1:95482-95773	SLs	WTs	OK	62.5201	178.246	3.39559	5e-05	0.000266263	yes	0.350752	-1.51148
TCONS_00003206	XLOC_002539	ybdN	CP001363.1:666745-668571	SLs	WTs	OK	19.2944	54.8419	2.08631	0.0004	0.00173421	yes	0.351819	-1.5071
TCONS_00003324	XLOC_002631	ybiI	CP001363.1:891947-892444	SLs	WTs	OK	110.03	312.191	3.10561	5e-05	0.000266263	yes	0.352444	-1.50453
TCONS_00005266	XLOC_004112	yhjL	CP001363.1:3807594-3812228	SLs	WTs	OK	66.7906	189.435	2.68793	5e-05	0.000266263	yes	0.352578	-1.50399
TCONS_00004913	XLOC_003834	STM14_3766	CP001363.1:3294632-3295067	SLs	WTs	OK	16.4983	46.7572	3.28114	5e-05	0.000266263	yes	0.35285	-1.50287
TCONS_00000973	XLOC_000763	STM14_1447	CP001363.1:1301765-1301954	SLs	WTs	OK	195.465	553.817	3.40149	5e-05	0.000266263	yes	0.352941	-1.5025
TCONS_00001469	XLOC_001156	yodD	CP001363.1:2079816-2080044	SLs	WTs	OK	153.782	435.599	3.29811	5e-05	0.000266263	yes	0.353036	-1.50211
TCONS_00000362	XLOC_000290	STM14_0413	CP001363.1:401552-402017	SLs	WTs	OK	25.3343	71.7409	3.38683	5e-05	0.000266263	yes	0.353136	-1.5017
TCONS_00004115	XLOC_003260	cbiQ	CP001363.1:2153573-2154519	SLs	WTs	OK	26.4358	74.8167	2.72918	5e-05	0.000266263	yes	0.353341	-1.50087
TCONS_00002157	XLOC_001700	yhcN	CP001363.1:3542761-3543025	SLs	WTs	OK	54.5157	154.148	3.26826	5e-05	0.000266263	yes	0.353658	-1.49957
TCONS_00001430	XLOC_001129	yecE	CP001363.1:2008611-2009993	SLs	WTs	OK	20.9038	59.0549	2.00203	0.0007	0.00285635	yes	0.353972	-1.49829
TCONS_00003295	XLOC_002609	ybgS	CP001363.1:823407-823794	SLs	WTs	OK	660.164	1864.37	3.06369	5e-05	0.000266263	yes	0.354095	-1.49779
TCONS_00003321	XLOC_002628	ybiH	CP001363.1:881886-886408	SLs	WTs	OK	171.267	483.569	1.49596	0.0141	0.0380621	yes	0.354173	-1.49747
TCONS_00000652	XLOC_000520	hutC	CP001363.1:854386-855112	SLs	WTs	OK	108.421	305.24	3.33523	5e-05	0.000266263	yes	0.355199	-1.4933
TCONS_00000495	XLOC_000395	allB	CP001363.1:584651-586013	SLs	WTs	OK	16.3989	46.1111	3.41247	5e-05	0.000266263	yes	0.355639	-1.49152
TCONS_00003316	XLOC_002627	ybhR	CP001363.1:880292-881884	SLs	WTs	OK	72.441	203.388	2.28111	0.00015	0.000718909	yes	0.356171	-1.48936
TCONS_00003660	XLOC_002904	cfa	CP001363.1:1514210-1515359	SLs	WTs	OK	117.858	330.512	3.23341	5e-05	0.000266263	yes	0.356592	-1.48765
TCONS_00004283	XLOC_003376	STM14_2771	CP001363.1:2395472-2396264	SLs	WTs	OK	5.48313	15.3335	3.12042	5e-05	0.000266263	yes	0.357592	-1.48362
TCONS_00003873	XLOC_003076	STM14_2105	CP001363.1:1845427-1846264	SLs	WTs	OK	33.3806	93.0316	3.37421	5e-05	0.000266263	yes	0.358809	-1.47871
TCONS_00005581	XLOC_004357	argE	CP001363.1:4351857-4353009	SLs	WTs	OK	123.164	343.244	3.26382	5e-05	0.000266263	yes	0.358823	-1.47865
TCONS_00001305	XLOC_001022	osmB	CP001363.1:1810466-1810830	SLs	WTs	OK	558.537	1555.92	2.27877	0.0003	0.00135295	yes	0.358975	-1.47804
TCONS_00003195	XLOC_002532	ybdJ	CP001363.1:640056-640305	SLs	WTs	OK	29.9949	83.5447	3.0227	5e-05	0.000266263	yes	0.359028	-1.47783
TCONS_00001071	XLOC_000831	spy	CP001363.1:1398532-1399018	SLs	WTs	OK	200.232	557.603	3.18241	5e-05	0.000266263	yes	0.359094	-1.47757
TCONS_00003721	XLOC_002945	STM14_1811	CP001363.1:1584395-1589371	SLs	WTs	OK	17.1291	47.6312	2.66568	5e-05	0.000266263	yes	0.359619	-1.47546
TCONS_00000980	XLOC_000768	STM14_1456	CP001363.1:1305560-1311259	SLs	WTs	OK	6.71751	18.6688	1.50532	0.01125	0.0314308	yes	0.359825	-1.47463
TCONS_00001742	XLOC_001364	asrB	CP001363.1:2739042-2739861	SLs	WTs	OK	6.12949	17.0168	3.20867	5e-05	0.000266263	yes	0.360202	-1.47312
TCONS_00003314	XLOC_002626	ybhO	CP001363.1:877201-880160	SLs	WTs	OK	30.5485	84.7381	1.99602	0.0006	0.00250849	yes	0.360505	-1.47191
TCONS_00003339	XLOC_002640	STM14_974	CP001363.1:902909-903137	SLs	WTs	OK	738.918	2046.25	2.47346	0.0001	0.00049689	yes	0.361108	-1.4695
TCONS_00005108	XLOC_003990	yhdN	CP001363.1:3596258-3596627	SLs	WTs	OK	47.4555	131.284	3.27198	5e-05	0.000266263	yes	0.361472	-1.46804
TCONS_00000894	XLOC_000698	csgC	CP001363.1:1190308-1190635	SLs	WTs	OK	9.32335	25.7201	2.73931	5e-05	0.000266263	yes	0.362493	-1.46398
TCONS_00000524	XLOC_000419	STM14_0667	CP001363.1:630023-632753	SLs	WTs	OK	19.9567	55.0458	3.25222	5e-05	0.000266263	yes	0.362547	-1.46376
TCONS_00001150	XLOC_000890	ssaT	CP001363.1:1509630-1511465	SLs	WTs	OK	1.89182	5.21235	1.55018	0.008	0.0236811	yes	0.36295	-1.46216
TCONS_00003517	XLOC_002785	ycfQ	CP001363.1:1254713-1255349	SLs	WTs	OK	216.206	593.291	3.19956	5e-05	0.000266263	yes	0.364418	-1.45633
TCONS_00004209	XLOC_003324	yehE	CP001363.1:2299458-2299740	SLs	WTs	OK	1449.27	3973.13	2.85155	5e-05	0.000266263	yes	0.364768	-1.45495
TCONS_00001330	XLOC_001044	adhE	CP001363.1:1853816-1856495	SLs	WTs	OK	641.548	1757.95	2.769	5e-05	0.000266263	yes	0.364941	-1.45426
TCONS_00000617	XLOC_000491	cydB	CP001363.1:811609-812749	SLs	WTs	OK	820.199	2246.61	2.55198	5e-05	0.000266263	yes	0.365083	-1.4537
TCONS_00000432	XLOC_000348	phnX	CP001363.1:486010-486823	SLs	WTs	OK	5.82644	15.9569	3.09937	5e-05	0.000266263	yes	0.365136	-1.45349
TCONS_00003194	XLOC_002531	STM14_0676	CP001363.1:638471-639421	SLs	WTs	OK	41.7674	114.319	2.66135	5e-05	0.000266263	yes	0.365358	-1.45262
TCONS_00000490	XLOC_000391	gip	CP001363.1:579954-580731	SLs	WTs	OK	5.50578	15.0286	3.12058	5e-05	0.000266263	yes	0.366353	-1.44869
TCONS_00005649	XLOC_004402	STM14_5115	CP001363.1:4490373-4490565	SLs	WTs	OK	10.2081	27.8471	1.82078	0.00455	0.0146355	yes	0.366577	-1.44781
TCONS_00004597	XLOC_003605	rseB	CP001363.1:2831147-2833230	SLs	WTs	OK	147.394	401.523	1.85637	0.00185	0.00669863	yes	0.367087	-1.4458
TCONS_00003380	XLOC_002671	STM14_1067	CP001363.1:984061-984343	SLs	WTs	OK	9.11875	24.8321	2.48104	0.0001	0.00049689	yes	0.367216	-1.4453
TCONS_00005519	XLOC_004308	yihU	CP001363.1:4247347-4248351	SLs	WTs	OK	3.0643	8.34436	2.96188	5e-05	0.000266263	yes	0.36723	-1.44524
TCONS_00001112	XLOC_000866	sufB	CP001363.1:1462667-1464155	SLs	WTs	OK	52.9076	143.988	3.03118	5e-05	0.000266263	yes	0.367445	-1.4444
TCONS_00002295	XLOC_001815	yiaG	CP001363.1:3849550-3849841	SLs	WTs	OK	1016.69	2762.66	3.04496	5e-05	0.000266263	yes	0.368011	-1.44218
TCONS_00003698	XLOC_002930	rstA	CP001363.1:1561265-1561997	SLs	WTs	OK	209.583	569.486	3.15641	5e-05	0.000266263	yes	0.368021	-1.44214
TCONS_00002865	XLOC_002264	yjiS	CP001363.1:4788755-4789030	SLs	WTs	OK	25.4673	69.1698	1.91896	0.0027	0.00928532	yes	0.368185	-1.4415
TCONS_00003333	XLOC_002635	dps	CP001363.1:898538-899042	SLs	WTs	OK	3048.17	8277.7	2.76265	5e-05	0.000266263	yes	0.368239	-1.44129
TCONS_00005097	XLOC_003981	rrfD	CP001363.1:3580765-3580887	SLs	WTs	OK	148.52	403.303	1.92996	0.00245	0.00857094	yes	0.368259	-1.44121
TCONS_00003383	XLOC_002674	STM14_1070	CP001363.1:985269-985671	SLs	WTs	OK	75.626	205.192	3.14533	5e-05	0.000266263	yes	0.368562	-1.44002
TCONS_00005270	XLOC_004114	yhjQ	CP001363.1:3814542-3817916	SLs	WTs	OK	95.6941	259.351	1.55209	0.00855	0.0250699	yes	0.368975	-1.4384
TCONS_00005230	XLOC_004080	livH	CP001363.1:3743066-3746031	SLs	WTs	OK	10.956	29.678	1.69301	0.00445	0.0143576	yes	0.369162	-1.43767
TCONS_00005813	XLOC_004524	yjiN	CP001363.1:4783516-4784788	SLs	WTs	OK	24.3346	65.9124	3.21554	5e-05	0.000266263	yes	0.369196	-1.43754
TCONS_00003956	XLOC_003143	STM14_2255	CP001363.1:1970093-1970294	SLs	WTs	OK	6.8875	18.6062	1.59996	0.0133	0.0361991	yes	0.370172	-1.43373
TCONS_00004221	XLOC_003332	pbpG	CP001363.1:2317077-2318778	SLs	WTs	OK	42.8162	115.665	2.58898	0.00015	0.000718909	yes	0.370174	-1.43372
TCONS_00003385	XLOC_002676	STM14_1072	CP001363.1:986007-986685	SLs	WTs	OK	105.418	284.691	3.17716	5e-05	0.000266263	yes	0.370289	-1.43328
TCONS_00002739	XLOC_002157	groES	CP001363.1:4587424-4587898	SLs	WTs	OK	1282.42	3460.95	3.01925	5e-05	0.000266263	yes	0.37054	-1.4323
TCONS_00004450	XLOC_003504	eutQ	CP001363.1:2627094-2630054	SLs	WTs	OK	8.20017	22.121	1.83938	0.0017	0.00621957	yes	0.370696	-1.43169
TCONS_00004409	XLOC_003473	STM14_2958	CP001363.1:2571939-2574770	SLs	WTs	OK	60.5887	163.382	2.19528	0.001	0.00393727	yes	0.370841	-1.43113
TCONS_00003826	XLOC_003034	ydaL	CP001363.1:1762818-1763382	SLs	WTs	OK	149.429	402.437	3.18101	5e-05	0.000266263	yes	0.37131	-1.4293
TCONS_00002997	XLOC_002375	gcd	CP001363.1:198924-201315	SLs	WTs	OK	56.8095	152.98	3.10095	5e-05	0.000266263	yes	0.371352	-1.42914
TCONS_00002319	XLOC_001833	STM14_4439	CP001363.1:3883370-3884252	SLs	WTs	OK	58.8	158.013	3.05912	5e-05	0.000266263	yes	0.372121	-1.42616
TCONS_00004442	XLOC_003499	eutH	CP001363.1:2620175-2622802	SLs	WTs	OK	11.242	30.2003	2.39011	0.00015	0.000718909	yes	0.372248	-1.42566
TCONS_00000183	XLOC_000143	ilvI	CP001363.1:136609-138271	SLs	WTs	OK	24.8354	66.692	3.25602	5e-05	0.000266263	yes	0.372389	-1.42512
TCONS_00000738	XLOC_000584	ybjZ	CP001363.1:976939-980001	SLs	WTs	OK	78.8175	211.645	2.40581	0.00025	0.0011441	yes	0.372404	-1.42506
TCONS_00001114	XLOC_000867	sufD	CP001363.1:1464171-1467381	SLs	WTs	OK	77.7622	208.508	1.93434	0.0015	0.0055808	yes	0.372946	-1.42296
TCONS_00005637	XLOC_004394	malG	CP001363.1:4460288-4461179	SLs	WTs	OK	23.5978	63.2626	3.28114	5e-05	0.000266263	yes	0.373013	-1.4227
TCONS_00000120	XLOC_000093	STM14_0025	CP001363.1:23334-24039	SLs	WTs	OK	2.52707	6.77396	2.65663	5e-05	0.000266263	yes	0.373057	-1.42253
TCONS_00005847	XLOC_004554	STM14_5494	CP001363.1:4842506-4843196	SLs	WTs	OK	72.0271	192.988	3.04107	5e-05	0.000266263	yes	0.373221	-1.4219
TCONS_00001111	XLOC_000865	sufA	CP001363.1:1462290-1462659	SLs	WTs	OK	86.7044	232.198	3.04341	5e-05	0.000266263	yes	0.373407	-1.42118
TCONS_00005836	XLOC_004545	fhuF	CP001363.1:4820969-4821758	SLs	WTs	OK	31.6583	84.7473	3.1344	5e-05	0.000266263	yes	0.373561	-1.42058
TCONS_00000240	XLOC_000185	stfD	CP001363.1:234681-235434	SLs	WTs	OK	3.53092	9.44418	2.84537	5e-05	0.000266263	yes	0.373873	-1.41938
TCONS_00004948	XLOC_003854	yghW	CP001363.1:3332202-3332490	SLs	WTs	OK	30.2881	80.9672	2.85095	5e-05	0.000266263	yes	0.374079	-1.41859
TCONS_00005512	XLOC_004301	yshA	CP001363.1:4238593-4239286	SLs	WTs	OK	0.905641	2.42034	2.03647	0.00175	0.00637155	yes	0.374179	-1.4182
TCONS_00001609	XLOC_001256	STM14_2772	CP001363.1:2396452-2396770	SLs	WTs	OK	7.53502	20.1236	2.5137	0.00015	0.000718909	yes	0.374437	-1.41721
TCONS_00003103	XLOC_002457	phnV	CP001363.1:480052-480850	SLs	WTs	OK	17.9745	47.8322	3.06661	5e-05	0.000266263	yes	0.375782	-1.41203
TCONS_00001079	XLOC_000838	celF	CP001363.1:1404919-1407046	SLs	WTs	OK	12.559	33.3333	2.54429	5e-05	0.000266263	yes	0.37677	-1.40824
TCONS_00003719	XLOC_002945	STM14_1809	CP001363.1:1584395-1589371	SLs	WTs	OK	6.33157	16.794	1.51504	0.0149	0.039976	yes	0.377014	-1.40731
TCONS_00002738	XLOC_002156	fxsA	CP001363.1:4585552-4586029	SLs	WTs	OK	98.5282	260.882	3.19049	5e-05	0.000266263	yes	0.377673	-1.40479
TCONS_00004371	XLOC_003444	STM14_2907	CP001363.1:2522816-2524214	SLs	WTs	OK	4.04004	10.6908	3.11778	5e-05	0.000266263	yes	0.377899	-1.40393
TCONS_00004749	XLOC_003718	ygbK	CP001363.1:3079049-3081864	SLs	WTs	OK	16.5861	43.8259	2.03569	0.00045	0.00193035	yes	0.378454	-1.40181
TCONS_00003505	XLOC_002774	grxB	CP001363.1:1208512-1209160	SLs	WTs	OK	495.135	1306.78	3.00846	5e-05	0.000266263	yes	0.378897	-1.40012
TCONS_00001677	XLOC_001307	STM14_2957	CP001363.1:2570684-2571920	SLs	WTs	OK	34.1422	90.09	3.12745	5e-05	0.000266263	yes	0.378979	-1.39981
TCONS_00004951	XLOC_003856	yqhA	CP001363.1:3334524-3335019	SLs	WTs	OK	76.5193	201.75	3.22004	5e-05	0.000266263	yes	0.379278	-1.39867
TCONS_00001144	XLOC_000887	ssaN	CP001363.1:1503278-1506968	SLs	WTs	OK	30.0811	79.199	2.62955	5e-05	0.000266263	yes	0.379817	-1.39662
TCONS_00005158	XLOC_004033	fic	CP001363.1:3634212-3634972	SLs	WTs	OK	133.314	350.833	2.86502	5e-05	0.000266263	yes	0.379993	-1.39596
TCONS_00000090	XLOC_000067	spvR	CP001362.1:31418-32312	SLs	WTs	OK	3.94453	10.3631	2.93931	5e-05	0.000266263	yes	0.380632	-1.39353
TCONS_00001426	XLOC_001126	STM14_2307	CP001363.1:2002454-2003404	SLs	WTs	OK	2.41248	6.32435	2.63208	5e-05	0.000266263	yes	0.381459	-1.3904
TCONS_00003751	XLOC_002970	STM14_1862	CP001363.1:1627296-1629583	SLs	WTs	OK	8.9948	23.5731	1.53671	0.00955	0.0275123	yes	0.381571	-1.38998
TCONS_00001384	XLOC_001090	STM14_2215	CP001363.1:1942680-1943139	SLs	WTs	OK	18.7011	49	3.10313	5e-05	0.000266263	yes	0.381655	-1.38966
TCONS_00000741	XLOC_000587	clpA	CP001363.1:981026-983303	SLs	WTs	OK	551.627	1444.23	2.75853	5e-05	0.000266263	yes	0.381952	-1.38854
TCONS_00000531	XLOC_000425	ybdA	CP001363.1:654376-655621	SLs	WTs	OK	4.0419	10.5815	2.95486	5e-05	0.000266263	yes	0.381978	-1.38844
TCONS_00002749	XLOC_002163	sugE	CP001363.1:4594330-4594648	SLs	WTs	OK	228.278	596.933	3.01809	5e-05	0.000266263	yes	0.382418	-1.38678
TCONS_00004562	XLOC_003589	STM14_3183	CP001363.1:2801005-2802370	SLs	WTs	OK	14.8081	38.7215	2.45549	5e-05	0.000266263	yes	0.382426	-1.38675
TCONS_00004652	XLOC_003650	iroN	CP001363.1:2943823-2946004	SLs	WTs	OK	7.67031	20.0228	3.14673	5e-05	0.000266263	yes	0.383079	-1.38429
TCONS_00004850	XLOC_003780	STM14_3660	CP001363.1:3212273-3212906	SLs	WTs	OK	43.9176	114.32	3.12629	5e-05	0.000266263	yes	0.384164	-1.38021
TCONS_00000498	XLOC_000398	fdrA	CP001363.1:592053-593718	SLs	WTs	OK	3.61918	9.41806	3.09447	5e-05	0.000266263	yes	0.384281	-1.37977
TCONS_00004452	XLOC_003505	eutS	CP001363.1:2630066-2630402	SLs	WTs	OK	3.97672	10.3429	2.12171	0.00115	0.00445467	yes	0.384488	-1.37899
TCONS_00002253	XLOC_001780	yhhN	CP001363.1:3755434-3756061	SLs	WTs	OK	88.1901	229.33	3.08292	5e-05	0.000266263	yes	0.384555	-1.37874
TCONS_00001598	XLOC_001246	yejB	CP001363.1:2369586-2371706	SLs	WTs	OK	40.8788	106.251	2.38891	5e-05	0.000266263	yes	0.384738	-1.37805
TCONS_00001827	XLOC_001438	STM14_3325	CP001363.1:2917867-2919547	SLs	WTs	OK	6.08411	15.8041	3.09326	5e-05	0.000266263	yes	0.38497	-1.37718
TCONS_00005269	XLOC_004114	bcsA	CP001363.1:3814542-3817916	SLs	WTs	OK	58.9965	153.248	2.46847	5e-05	0.000266263	yes	0.384974	-1.37717
TCONS_00001320	XLOC_001034	yciF	CP001363.1:1836518-1837022	SLs	WTs	OK	65.2852	169.572	2.71546	5e-05	0.000266263	yes	0.385	-1.37707
TCONS_00004119	XLOC_003262	cbiK	CP001363.1:2155254-2156759	SLs	WTs	OK	46.0003	119.424	2.24985	0.00015	0.000718909	yes	0.385185	-1.37638
TCONS_00004361	XLOC_003435	yfcF	CP001363.1:2511177-2511822	SLs	WTs	OK	101.989	264.381	3.05924	5e-05	0.000266263	yes	0.385765	-1.3742
TCONS_00001380	XLOC_001086	STM14_2209	CP001363.1:1936180-1937884	SLs	WTs	OK	22.1233	57.2878	2.96147	5e-05	0.000266263	yes	0.386178	-1.37266
TCONS_00000539	XLOC_000431	ybdD	CP001363.1:664136-664334	SLs	WTs	OK	273.272	707.073	3.10423	5e-05	0.000266263	yes	0.386483	-1.37152
TCONS_00000575	XLOC_000456	nagE	CP001363.1:745754-747707	SLs	WTs	OK	266.554	688.644	2.92027	5e-05	0.000266263	yes	0.387071	-1.36933
TCONS_00003625	XLOC_002872	ydiR	CP001363.1:1443528-1444464	SLs	WTs	OK	10.5388	27.1965	3.10795	5e-05	0.000266263	yes	0.387506	-1.36771
TCONS_00002568	XLOC_002023	STM14_4894	CP001363.1:4293604-4293736	SLs	WTs	OK	73.2979	189.073	1.66456	0.00955	0.0275123	yes	0.38767	-1.3671
TCONS_00003419	XLOC_002705	STM14_1145	CP001363.1:1062626-1062926	SLs	WTs	OK	27.1411	69.6469	2.89903	5e-05	0.000266263	yes	0.389696	-1.35958
TCONS_00003743	XLOC_002966	STM14_1852	CP001363.1:1619958-1621273	SLs	WTs	OK	40.7693	104.182	1.56769	0.0071	0.0213893	yes	0.391328	-1.35355
TCONS_00000363	XLOC_000291	STM14_0414	CP001363.1:402094-402422	SLs	WTs	OK	49.4013	125.796	2.34285	0.00015	0.000718909	yes	0.39271	-1.34847
TCONS_00002655	XLOC_002093	aceK	CP001363.1:4418518-4420739	SLs	WTs	OK	18.1547	46.145	2.61247	5e-05	0.000266263	yes	0.393427	-1.34583
TCONS_00003454	XLOC_002736	pipD	CP001363.1:1138981-1140544	SLs	WTs	OK	142.832	362.784	2.91531	5e-05	0.000266263	yes	0.393711	-1.34479
TCONS_00001690	XLOC_001317	yfeN	CP001363.1:2587498-2588260	SLs	WTs	OK	4.49003	11.4011	2.69804	5e-05	0.000266263	yes	0.393824	-1.34438
TCONS_00000380	XLOC_000306	prpE	CP001363.1:422380-424267	SLs	WTs	OK	14.3359	36.335	3.09119	5e-05	0.000266263	yes	0.394548	-1.34173
TCONS_00004145	XLOC_003278	yeeY	CP001363.1:2199022-2199937	SLs	WTs	OK	69.3314	175.696	2.90847	5e-05	0.000266263	yes	0.39461	-1.3415
TCONS_00005267	XLOC_004112	STM14_4356	CP001363.1:3807594-3812228	SLs	WTs	OK	104.195	263.783	1.51649	0.00925	0.0267651	yes	0.395003	-1.34007
TCONS_00005640	XLOC_004396	malE	CP001363.1:4461193-4464297	SLs	WTs	OK	22.564	57.088	2.17786	0.00065	0.00268348	yes	0.395249	-1.33916
TCONS_00003652	XLOC_002896	orf319	CP001363.1:1484103-1485063	SLs	WTs	OK	590.974	1491.91	2.72619	5e-05	0.000266263	yes	0.396119	-1.33599
TCONS_00000987	XLOC_000771	STM14_1463	CP001363.1:1312759-1314124	SLs	WTs	OK	14.2153	35.8445	2.32652	0.00015	0.000718909	yes	0.396582	-1.33431
TCONS_00001854	XLOC_001463	gabP	CP001363.1:2963244-2964645	SLs	WTs	OK	52.3296	131.903	2.89517	5e-05	0.000266263	yes	0.396728	-1.33378
TCONS_00004890	XLOC_003812	STM14_3721	CP001363.1:3259782-3260598	SLs	WTs	OK	10.3786	26.1357	2.99455	5e-05	0.000266263	yes	0.397104	-1.33241
TCONS_00000706	XLOC_000561	STM14_1003	CP001363.1:928530-929478	SLs	WTs	OK	6.90298	17.3816	2.92494	5e-05	0.000266263	yes	0.397143	-1.33227
TCONS_00003427	XLOC_002712	STM14_1195	CP001363.1:1099931-1100558	SLs	WTs	OK	8.32701	20.9633	2.83931	5e-05	0.000266263	yes	0.397218	-1.332
TCONS_00004476	XLOC_003525	STM14_3070	CP001363.1:2672654-2672954	SLs	WTs	OK	1376.09	3463.09	2.69936	5e-05	0.000266263	yes	0.397359	-1.33149
TCONS_00000094	XLOC_000069	STM14_5569	CP001362.1:37519-38260	SLs	WTs	OK	796.118	2001.64	2.82885	5e-05	0.000266263	yes	0.397733	-1.33013
TCONS_00000024	XLOC_000021	STM14_5579	CP001362.1:48276-49096	SLs	WTs	OK	1.75519	4.40797	1.74453	0.0054	0.0169055	yes	0.398186	-1.32849
TCONS_00002279	XLOC_001806	yhjS	CP001363.1:3818364-3821800	SLs	WTs	OK	107.274	268.796	2.07881	0.0006	0.00250849	yes	0.399091	-1.32521
TCONS_00002573	XLOC_002026	yneB	CP001363.1:4301735-4302611	SLs	WTs	OK	446.466	1117.06	2.63748	5e-05	0.000266263	yes	0.39968	-1.32308
TCONS_00005509	XLOC_004298	STM14_4826	CP001363.1:4235682-4236546	SLs	WTs	OK	17.0091	42.5379	2.89459	5e-05	0.000266263	yes	0.399858	-1.32244
TCONS_00000963	XLOC_000757	STM14_1437	CP001363.1:1296954-1297882	SLs	WTs	OK	86.2856	215.469	2.0252	0.0017	0.00621957	yes	0.400455	-1.32029
TCONS_00004438	XLOC_003496	eutL	CP001363.1:2617218-2617878	SLs	WTs	OK	21.8211	54.4844	3.01842	5e-05	0.000266263	yes	0.400502	-1.32012
TCONS_00003180	XLOC_002519	STM14_0654	CP001363.1:618838-619084	SLs	WTs	OK	17.1595	42.7586	2.39	0.00015	0.000718909	yes	0.401311	-1.31721
TCONS_00005613	XLOC_004381	STM14_5047	CP001363.1:4432920-4433978	SLs	WTs	OK	8.14385	20.2848	1.67686	0.0048	0.0153367	yes	0.401475	-1.31662
TCONS_00000047	XLOC_000036	traV	CP001362.1:63319-67355	SLs	WTs	OK	22.0182	54.8431	1.42406	0.01675	0.0439552	yes	0.401476	-1.31661
TCONS_00000897	XLOC_000700	ymdC	CP001363.1:1191174-1193137	SLs	WTs	OK	66.7912	166.239	2.27202	0.0001	0.00049689	yes	0.401778	-1.31553
TCONS_00005775	XLOC_004494	argI	CP001363.1:4724579-4725584	SLs	WTs	OK	5.26833	13.0896	2.87136	5e-05	0.000266263	yes	0.402482	-1.313
TCONS_00001399	XLOC_001103	STM14_2248	CP001363.1:1965547-1966024	SLs	WTs	OK	115.364	286.536	2.89122	5e-05	0.000266263	yes	0.402616	-1.31252
TCONS_00004419	XLOC_003483	yfeR	CP001363.1:2588321-2589248	SLs	WTs	OK	15.572	38.6746	2.96275	5e-05	0.000266263	yes	0.402642	-1.31243
TCONS_00002269	XLOC_001796	treF	CP001363.1:3789274-3790924	SLs	WTs	OK	53.7594	133.275	2.88742	5e-05	0.000266263	yes	0.403372	-1.30982
TCONS_00004610	XLOC_003612	STM14_3253	CP001363.1:2849613-2850069	SLs	WTs	OK	24.0507	59.6201	2.84329	5e-05	0.000266263	yes	0.403399	-1.30972
TCONS_00004231	XLOC_003339	STM14_2685	CP001363.1:2325901-2326939	SLs	WTs	OK	18.3311	45.4101	3.00624	5e-05	0.000266263	yes	0.403679	-1.30872
TCONS_00001263	XLOC_000986	STM14_1978	CP001363.1:1734635-1735283	SLs	WTs	OK	1.98819	4.92475	2.26733	0.0001	0.00049689	yes	0.403714	-1.30859
TCONS_00003653	XLOC_002897	orf242	CP001363.1:1485235-1485964	SLs	WTs	OK	59.1965	146.581	2.94275	5e-05	0.000266263	yes	0.403848	-1.30811
TCONS_00001381	XLOC_001087	manX	CP001363.1:1939937-1940906	SLs	WTs	OK	827.379	2047.07	2.72799	5e-05	0.000266263	yes	0.404177	-1.30694
TCONS_00004747	XLOC_003717	ygbM	CP001363.1:3078268-3079045	SLs	WTs	OK	13.5983	33.6354	2.96378	5e-05	0.000266263	yes	0.404285	-1.30655
TCONS_00001599	XLOC_001246	yejE	CP001363.1:2369586-2371706	SLs	WTs	OK	27.122	67.0269	1.70786	0.0032	0.0108005	yes	0.404644	-1.30528
TCONS_00005697	XLOC_004437	yjdC	CP001363.1:4579600-4580176	SLs	WTs	OK	123.444	304.941	2.91406	5e-05	0.000266263	yes	0.404813	-1.30467
TCONS_00000788	XLOC_000622	STM14_1138	CP001363.1:1053675-1055112	SLs	WTs	OK	1.60994	3.97158	2.63292	5e-05	0.000266263	yes	0.405365	-1.30271
TCONS_00000251	XLOC_000192	STM14_0252	CP001363.1:248654-249957	SLs	WTs	OK	51.478	126.744	2.89007	5e-05	0.000266263	yes	0.406157	-1.29989
TCONS_00000789	XLOC_000623	STM14_1149	CP001363.1:1063938-1064518	SLs	WTs	OK	12.6089	31.0094	1.44251	0.0153	0.0407382	yes	0.406615	-1.29826
TCONS_00001002	XLOC_000780	STM14_1478	CP001363.1:1326456-1329528	SLs	WTs	OK	7.49115	18.3792	2.13413	0.00085	0.00338971	yes	0.407588	-1.29481
TCONS_00000402	XLOC_000322	yaiA	CP001363.1:442109-442301	SLs	WTs	OK	378.988	926.91	2.92928	5e-05	0.000266263	yes	0.408872	-1.29028
TCONS_00003596	XLOC_002848	gdhA	CP001363.1:1388611-1389955	SLs	WTs	OK	86.4756	210.953	2.80295	5e-05	0.000266263	yes	0.409928	-1.28656
TCONS_00003270	XLOC_002589	citA	CP001363.1:751867-753172	SLs	WTs	OK	33.3394	81.3266	2.89316	5e-05	0.000266263	yes	0.409945	-1.2865
TCONS_00003282	XLOC_002599	kdpE	CP001363.1:766835-770775	SLs	WTs	OK	47.6134	116.072	1.59708	0.0071	0.0213893	yes	0.410206	-1.28558
TCONS_00004598	XLOC_003605	rseA	CP001363.1:2831147-2833230	SLs	WTs	OK	351.628	856.343	1.98685	0.00065	0.00268348	yes	0.410616	-1.28414
TCONS_00000649	XLOC_000518	ybhE	CP001363.1:849520-850516	SLs	WTs	OK	240.682	586.14	2.78661	5e-05	0.000266263	yes	0.410622	-1.28412
TCONS_00002798	XLOC_002205	cysQ	CP001363.1:4654600-4656081	SLs	WTs	OK	228.932	557.11	2.11871	0.00025	0.0011441	yes	0.410928	-1.28304
TCONS_00002892	XLOC_002286	yjjU	CP001363.1:4829742-4831586	SLs	WTs	OK	27.1119	65.9558	2.3121	5e-05	0.000266263	yes	0.411062	-1.28257
TCONS_00004441	XLOC_003499	eutA	CP001363.1:2620175-2622802	SLs	WTs	OK	7.39162	17.9509	1.81395	0.002	0.00720219	yes	0.411769	-1.28009
TCONS_00001351	XLOC_001061	pth	CP001363.1:1891805-1892390	SLs	WTs	OK	62.1956	150.917	2.89411	5e-05	0.000266263	yes	0.412118	-1.27887
TCONS_00000711	XLOC_000565	dacC	CP001363.1:936548-937751	SLs	WTs	OK	232.533	563.796	2.7282	5e-05	0.000266263	yes	0.412442	-1.27774
TCONS_00003297	XLOC_002611	STM14_0886	CP001363.1:825819-826665	SLs	WTs	OK	11.7275	28.4273	2.86373	5e-05	0.000266263	yes	0.412544	-1.27738
TCONS_00003184	XLOC_002523	STM14_0662	CP001363.1:623391-624567	SLs	WTs	OK	79.9353	193.641	2.85972	5e-05	0.000266263	yes	0.412802	-1.27648
TCONS_00003607	XLOC_002859	STM14_1608	CP001363.1:1413711-1414572	SLs	WTs	OK	215.897	522.603	2.80629	5e-05	0.000266263	yes	0.413119	-1.27537
TCONS_00002916	XLOC_002307	htgA	CP001363.1:10091-10805	SLs	WTs	OK	12.1259	29.3368	2.78963	5e-05	0.000266263	yes	0.413334	-1.27462
TCONS_00002410	XLOC_001904	STM14_4639	CP001363.1:4063525-4064746	SLs	WTs	OK	12.3171	29.7795	2.94385	5e-05	0.000266263	yes	0.41361	-1.27366
TCONS_00004589	XLOC_003600	STM14_3212	CP001363.1:2818284-2818983	SLs	WTs	OK	14.4431	34.9055	2.88044	5e-05	0.000266263	yes	0.413777	-1.27307
TCONS_00004117	XLOC_003261	cbiM	CP001363.1:2154520-2155168	SLs	WTs	OK	36.8132	88.7983	2.86368	5e-05	0.000266263	yes	0.414571	-1.27031
TCONS_00003609	XLOC_002861	pfkB	CP001363.1:1415065-1415998	SLs	WTs	OK	356.479	859.783	2.71814	5e-05	0.000266263	yes	0.414615	-1.27016
TCONS_00003605	XLOC_002857	ydjM	CP001363.1:1411578-1412166	SLs	WTs	OK	23.0534	55.5647	2.87904	5e-05	0.000266263	yes	0.414893	-1.26919
TCONS_00003053	XLOC_002416	STM14_0363	CP001363.1:352119-352227	SLs	WTs	OK	279.767	674.289	1.49672	0.0162	0.0427673	yes	0.414907	-1.26914
TCONS_00004109	XLOC_003257	erfK	CP001363.1:2147846-2148776	SLs	WTs	OK	158.482	381.97	2.7393	5e-05	0.000266263	yes	0.414907	-1.26914
TCONS_00002140	XLOC_001686	yhbH	CP001363.1:3499761-3500049	SLs	WTs	OK	2013.11	4850.25	2.78226	5e-05	0.000266263	yes	0.415053	-1.26863
TCONS_00002125	XLOC_001673	yhbW	CP001363.1:3455516-3457221	SLs	WTs	OK	27.0435	65.1525	2.79669	5e-05	0.000266263	yes	0.41508	-1.26854
TCONS_00001429	XLOC_001129	yecD	CP001363.1:2008611-2009993	SLs	WTs	OK	63.1694	152.048	2.24964	5e-05	0.000266263	yes	0.415457	-1.26723
TCONS_00001782	XLOC_001400	trxC	CP001363.1:2842487-2842907	SLs	WTs	OK	1314.69	3163.63	2.47297	5e-05	0.000266263	yes	0.415564	-1.26686
TCONS_00001852	XLOC_001461	gabD	CP001363.1:2960368-2961817	SLs	WTs	OK	134.285	322.823	2.65277	5e-05	0.000266263	yes	0.415971	-1.26545
TCONS_00001197	XLOC_000932	marC	CP001363.1:1608166-1608832	SLs	WTs	OK	72.9205	175.083	2.87083	5e-05	0.000266263	yes	0.416491	-1.26364
TCONS_00003614	XLOC_002866	ydiE	CP001363.1:1435025-1435217	SLs	WTs	OK	113.576	272.514	2.60264	5e-05	0.000266263	yes	0.416771	-1.26267
TCONS_00004116	XLOC_003260	cbiN	CP001363.1:2153573-2154519	SLs	WTs	OK	74.2527	178.081	1.6458	0.0057	0.0176871	yes	0.41696	-1.26202
TCONS_00005529	XLOC_004315	STM14_4855	CP001363.1:4262690-4263722	SLs	WTs	OK	11.687	28.0094	2.80115	5e-05	0.000266263	yes	0.417253	-1.26101
TCONS_00000470	XLOC_000378	adk	CP001363.1:546596-549676	SLs	WTs	OK	72.7688	174.154	1.45041	0.0138	0.0373862	yes	0.417842	-1.25897
TCONS_00002434	XLOC_001922	rrfC	CP001363.1:4118718-4118921	SLs	WTs	OK	149.567	356.945	1.60788	0.00915	0.0265632	yes	0.41902	-1.25491
TCONS_00004599	XLOC_003606	rpoE	CP001363.1:2833261-2834177	SLs	WTs	OK	152.646	364.005	2.58172	5e-05	0.000266263	yes	0.419351	-1.25377
TCONS_00001234	XLOC_000962	yncD	CP001363.1:1683886-1686007	SLs	WTs	OK	34.08	81.1406	2.7276	5e-05	0.000266263	yes	0.420012	-1.2515
TCONS_00004353	XLOC_003429	STM14_2880	CP001363.1:2499178-2499454	SLs	WTs	OK	85.6365	203.723	2.73812	5e-05	0.000266263	yes	0.420358	-1.25031
TCONS_00004230	XLOC_003338	STM14_2684	CP001363.1:2325184-2325886	SLs	WTs	OK	26.4555	62.8836	2.86967	5e-05	0.000266263	yes	0.420706	-1.24912
TCONS_00002046	XLOC_001606	yqhD	CP001363.1:3342233-3343551	SLs	WTs	OK	45.2966	107.602	2.81998	5e-05	0.000266263	yes	0.420964	-1.24823
TCONS_00003913	XLOC_003105	emtA	CP001363.1:1908704-1909316	SLs	WTs	OK	44.2527	105.106	2.85019	5e-05	0.000266263	yes	0.421029	-1.24801
TCONS_00003736	XLOC_002960	marR	CP001363.1:1607473-1607908	SLs	WTs	OK	15.3539	36.4584	2.69249	5e-05	0.000266263	yes	0.421135	-1.24765
TCONS_00005273	XLOC_004117	dppF	CP001363.1:3824030-3826024	SLs	WTs	OK	120.695	286.541	1.83231	0.00135	0.0051056	yes	0.421214	-1.24738
TCONS_00003942	XLOC_003129	STM14_2225	CP001363.1:1947965-1948253	SLs	WTs	OK	422.856	1003.47	2.7884	5e-05	0.000266263	yes	0.421394	-1.24676
TCONS_00000372	XLOC_000298	STM14_0424	CP001363.1:411885-412110	SLs	WTs	OK	71.0744	168.616	2.61557	5e-05	0.000266263	yes	0.421516	-1.24634
TCONS_00003429	XLOC_002713	STM14_1197	CP001363.1:1100626-1101597	SLs	WTs	OK	47.7539	113.284	2.81283	5e-05	0.000266263	yes	0.421541	-1.24625
TCONS_00003386	XLOC_002677	STM14_1073	CP001363.1:986704-987565	SLs	WTs	OK	20.2593	48.0544	2.83064	5e-05	0.000266263	yes	0.421591	-1.24608
TCONS_00000019	XLOC_000017	STM14_5565	CP001362.1:32920-33958	SLs	WTs	OK	8.90483	21.0927	2.83821	5e-05	0.000266263	yes	0.422176	-1.24408
TCONS_00002730	XLOC_002149	STM14_5180	CP001363.1:4567864-4569257	SLs	WTs	OK	16.5351	39.0919	1.70449	0.00345	0.0115482	yes	0.42298	-1.24134
TCONS_00002109	XLOC_001660	gatY_1	CP001363.1:3440857-3441712	SLs	WTs	OK	4.87488	11.5108	2.6375	5e-05	0.000266263	yes	0.423505	-1.23955
TCONS_00000328	XLOC_000260	STM14_0357	CP001363.1:348559-348820	SLs	WTs	OK	14.7293	34.7762	2.25228	0.00045	0.00193035	yes	0.423545	-1.23941
TCONS_00001281	XLOC_001003	STM14_2013	CP001363.1:1769225-1769564	SLs	WTs	OK	14.2998	33.7351	2.51819	5e-05	0.000266263	yes	0.423885	-1.23826
TCONS_00000674	XLOC_000536	STM14_940	CP001363.1:876638-877199	SLs	WTs	OK	23.7926	56.0953	2.65161	5e-05	0.000266263	yes	0.424146	-1.23737
TCONS_00000753	XLOC_000598	dmsC	CP001363.1:1006753-1007617	SLs	WTs	OK	15.6704	36.9363	2.42511	5e-05	0.000266263	yes	0.424255	-1.237
TCONS_00004224	XLOC_003333	yohF	CP001363.1:2319554-2320316	SLs	WTs	OK	64.4749	151.964	2.62534	5e-05	0.000266263	yes	0.424277	-1.23692
TCONS_00001254	XLOC_000978	STM14_1957	CP001363.1:1716543-1717772	SLs	WTs	OK	34.1598	80.4845	2.37976	5e-05	0.000266263	yes	0.424427	-1.23641
TCONS_00005271	XLOC_004115	yhjR	CP001363.1:3817916-3818120	SLs	WTs	OK	105.572	248.507	2.64115	5e-05	0.000266263	yes	0.424825	-1.23506
TCONS_00003460	XLOC_002741	hpaR	CP001363.1:1145849-1146388	SLs	WTs	OK	36.8699	86.4916	2.76987	5e-05	0.000266263	yes	0.426283	-1.23012
TCONS_00000672	XLOC_000534	ybhM	CP001363.1:875291-875999	SLs	WTs	OK	0.962378	2.25712	1.75504	0.0056	0.0174178	yes	0.426374	-1.22981
TCONS_00005103	XLOC_003986	yrdD	CP001363.1:3588523-3589066	SLs	WTs	OK	210.829	493.13	2.71824	5e-05	0.000266263	yes	0.427532	-1.22589
TCONS_00002323	XLOC_001836	yibL	CP001363.1:3893339-3893702	SLs	WTs	OK	171.055	399.925	2.75486	5e-05	0.000266263	yes	0.427718	-1.22527
TCONS_00000731	XLOC_000581	ybjR	CP001363.1:963695-965856	SLs	WTs	OK	99.24	231.804	1.95852	0.0007	0.00285635	yes	0.42812	-1.22391
TCONS_00000028	XLOC_000023	STM14_5583	CP001362.1:50919-51684	SLs	WTs	OK	10.021	23.3827	2.69329	5e-05	0.000266263	yes	0.428565	-1.22242
TCONS_00001596	XLOC_001244	rtn	CP001363.1:2366108-2367665	SLs	WTs	OK	58.6324	136.725	2.65817	5e-05	0.000266263	yes	0.428835	-1.22151
TCONS_00005078	XLOC_003964	yhcO	CP001363.1:3543454-3543727	SLs	WTs	OK	305.928	713.167	2.56137	5e-05	0.000266263	yes	0.428971	-1.22105
TCONS_00000827	XLOC_000648	STM14_1190	CP001363.1:1094820-1097840	SLs	WTs	OK	8.01116	18.6549	2.53791	5e-05	0.000266263	yes	0.42944	-1.21947
TCONS_00002666	XLOC_002103	yjbE	CP001363.1:4455795-4456038	SLs	WTs	OK	57.1934	133.151	2.66349	5e-05	0.000266263	yes	0.429538	-1.21914
TCONS_00001855	XLOC_001464	ygaE	CP001363.1:2964686-2965364	SLs	WTs	OK	53.8835	125.422	2.68855	5e-05	0.000266263	yes	0.429618	-1.21887
TCONS_00000708	XLOC_000562	STM14_1005	CP001363.1:929510-930935	SLs	WTs	OK	12.9876	30.2285	2.67328	5e-05	0.000266263	yes	0.429648	-1.21877
TCONS_00005545	XLOC_004326	STM14_4895	CP001363.1:4293825-4294176	SLs	WTs	OK	175.969	408.765	2.7422	5e-05	0.000266263	yes	0.430489	-1.21595
TCONS_00005049	XLOC_003941	mtgA	CP001363.1:3502782-3504161	SLs	WTs	OK	97.4748	226.405	1.41461	0.01785	0.0464488	yes	0.430533	-1.2158
TCONS_00005200	XLOC_004061	glpE	CP001363.1:3701903-3702230	SLs	WTs	OK	137.066	318.286	2.60398	5e-05	0.000266263	yes	0.430638	-1.21545
TCONS_00004705	XLOC_003690	ygbA	CP001363.1:3026079-3026424	SLs	WTs	OK	16.2049	37.6091	2.53144	5e-05	0.000266263	yes	0.430877	-1.21465
TCONS_00005598	XLOC_004366	rsd	CP001363.1:4396330-4396819	SLs	WTs	OK	99.9244	231.612	2.73725	5e-05	0.000266263	yes	0.43143	-1.2128
TCONS_00001031	XLOC_000800	STM14_1526	CP001363.1:1357503-1358097	SLs	WTs	OK	27.6175	63.9478	2.5911	5e-05	0.000266263	yes	0.431876	-1.21131
TCONS_00005730	XLOC_004463	ytfF	CP001363.1:4649963-4650929	SLs	WTs	OK	9.80742	22.7062	2.74587	5e-05	0.000266263	yes	0.431927	-1.21114
TCONS_00004196	XLOC_003312	STM14_2637	CP001363.1:2284130-2284547	SLs	WTs	OK	10.7564	24.8891	2.5054	5e-05	0.000266263	yes	0.432173	-1.21032
TCONS_00002276	XLOC_001803	kdgK	CP001363.1:3801280-3802210	SLs	WTs	OK	48.5772	112.38	2.74856	5e-05	0.000266263	yes	0.432258	-1.21003
TCONS_00003474	XLOC_002752	STM14_1287	CP001363.1:1174785-1176282	SLs	WTs	OK	61.8097	142.896	2.6723	5e-05	0.000266263	yes	0.43255	-1.20906
TCONS_00001129	XLOC_000878	sseC	CP001363.1:1494972-1496427	SLs	WTs	OK	26.4666	61.041	2.67516	5e-05	0.000266263	yes	0.433587	-1.20561
TCONS_00003160	XLOC_002505	allD	CP001363.1:590673-591723	SLs	WTs	OK	5.87496	13.5484	2.67193	5e-05	0.000266263	yes	0.433628	-1.20547
TCONS_00004474	XLOC_003523	STM14_3068	CP001363.1:2670136-2672350	SLs	WTs	OK	9.01975	20.7951	2.68562	5e-05	0.000266263	yes	0.433744	-1.20508
TCONS_00001017	XLOC_000792	STM14_1508	CP001363.1:1345066-1345339	SLs	WTs	OK	35.4677	81.7565	2.57913	5e-05	0.000266263	yes	0.433821	-1.20483
TCONS_00003313	XLOC_002626	ybhN	CP001363.1:877201-880160	SLs	WTs	OK	45.0854	103.836	1.61643	0.00635	0.0193175	yes	0.434198	-1.20357
TCONS_00004550	XLOC_003583	STM14_3172	CP001363.1:2788961-2792324	SLs	WTs	OK	3.7325	8.58263	2.7334	5e-05	0.000266263	yes	0.43489	-1.20128
TCONS_00002399	XLOC_001896	STM14_4626	CP001363.1:4050324-4051518	SLs	WTs	OK	15.2372	35.0318	2.73421	5e-05	0.000266263	yes	0.434953	-1.20107
TCONS_00002597	XLOC_002045	argC	CP001363.1:4353097-4354102	SLs	WTs	OK	8.21629	18.8653	2.66852	5e-05	0.000266263	yes	0.435524	-1.19918
TCONS_00003477	XLOC_002753	STM14_1289	CP001363.1:1176313-1177299	SLs	WTs	OK	15.3746	35.287	2.73793	5e-05	0.000266263	yes	0.435702	-1.19859
TCONS_00001789	XLOC_001405	STM14_3259	CP001363.1:2855708-2855837	SLs	WTs	OK	109.194	250.53	1.66223	0.0077	0.022883	yes	0.435852	-1.19809
TCONS_00003285	XLOC_002600	kdpB	CP001363.1:770783-772832	SLs	WTs	OK	2.83853	6.51151	2.66222	5e-05	0.000266263	yes	0.435925	-1.19785
TCONS_00004043	XLOC_003216	STM14_2409	CP001363.1:2083024-2083243	SLs	WTs	OK	1627.86	3731.38	2.64709	5e-05	0.000266263	yes	0.436262	-1.19673
TCONS_00004445	XLOC_003501	eutE	CP001363.1:2624948-2626352	SLs	WTs	OK	6.52376	14.9529	2.73923	5e-05	0.000266263	yes	0.436287	-1.19665
TCONS_00003296	XLOC_002610	STM14_0885	CP001363.1:825259-825805	SLs	WTs	OK	38.5764	88.4125	2.75231	5e-05	0.000266263	yes	0.436323	-1.19653
TCONS_00003186	XLOC_002525	STM14_0668	CP001363.1:632880-633867	SLs	WTs	OK	14.5804	33.4121	2.72053	5e-05	0.000266263	yes	0.436381	-1.19634
TCONS_00005367	XLOC_004195	STM14_4543	CP001363.1:3981505-3983345	SLs	WTs	OK	20.8673	47.7848	1.65688	0.00595	0.0183334	yes	0.436693	-1.19531
TCONS_00004011	XLOC_003187	STM14_2347	CP001363.1:2037065-2037308	SLs	WTs	OK	176.58	404.239	2.62898	5e-05	0.000266263	yes	0.436821	-1.19489
TCONS_00004317	XLOC_003400	yfaW	CP001363.1:2449766-2450984	SLs	WTs	OK	47.7657	109.165	2.68633	5e-05	0.000266263	yes	0.437555	-1.19246
TCONS_00004192	XLOC_003308	STM14_2619	CP001363.1:2259827-2259998	SLs	WTs	OK	30.0387	68.6468	1.82899	0.00405	0.013229	yes	0.437583	-1.19237
TCONS_00000853	XLOC_000670	STM14_1243	CP001363.1:1142796-1143207	SLs	WTs	OK	84.6589	193.302	2.72311	5e-05	0.000266263	yes	0.437962	-1.19112
TCONS_00002686	XLOC_002118	pspG	CP001363.1:4478536-4478910	SLs	WTs	OK	17.9434	40.9316	2.1358	0.00055	0.00231968	yes	0.438375	-1.18976
TCONS_00002731	XLOC_002150	STM14_5181	CP001363.1:4569272-4569926	SLs	WTs	OK	26.931	61.4074	2.73156	5e-05	0.000266263	yes	0.438563	-1.18914
TCONS_00004869	XLOC_003797	gcvP	CP001363.1:3231275-3234149	SLs	WTs	OK	365.953	834.225	2.3317	0.0002	0.000936412	yes	0.438674	-1.18878
TCONS_00000095	XLOC_000070	STM14_5570	CP001362.1:38914-39403	SLs	WTs	OK	62.3144	142.033	2.71043	5e-05	0.000266263	yes	0.438732	-1.18859
TCONS_00002992	XLOC_002370	yacH	CP001363.1:184558-186173	SLs	WTs	OK	12.9978	29.599	2.6975	5e-05	0.000266263	yes	0.43913	-1.18728
TCONS_00000247	XLOC_000188	yadR	CP001363.1:240867-241212	SLs	WTs	OK	279.703	636.771	2.62391	5e-05	0.000266263	yes	0.439252	-1.18688
TCONS_00001246	XLOC_000971	ydcK	CP001363.1:1710041-1711558	SLs	WTs	OK	37.7636	85.9684	1.70356	0.0036	0.0119743	yes	0.439273	-1.18681
TCONS_00001551	XLOC_001212	yegS	CP001363.1:2285565-2286465	SLs	WTs	OK	71.4439	162.524	2.57795	5e-05	0.000266263	yes	0.43959	-1.18577
TCONS_00005539	XLOC_004322	STM14_4875	CP001363.1:4276976-4278792	SLs	WTs	OK	4.71567	10.7161	2.45124	5e-05	0.000266263	yes	0.440055	-1.18425
TCONS_00003490	XLOC_002765	msyB	CP001363.1:1198952-1199327	SLs	WTs	OK	652.041	1481.69	2.48556	5e-05	0.000266263	yes	0.440066	-1.18421
TCONS_00005239	XLOC_004088	yhhP	CP001363.1:3760206-3760452	SLs	WTs	OK	141.092	320.223	2.6593	5e-05	0.000266263	yes	0.440605	-1.18244
TCONS_00004331	XLOC_003411	yfbK	CP001363.1:2473236-2475018	SLs	WTs	OK	11.022	24.99	2.72788	5e-05	0.000266263	yes	0.441056	-1.18096
TCONS_00002093	XLOC_001646	yqjA	CP001363.1:3413446-3414109	SLs	WTs	OK	155.524	352.33	2.59552	5e-05	0.000266263	yes	0.441416	-1.17979
TCONS_00005107	XLOC_003989	zntR	CP001363.1:3595822-3596248	SLs	WTs	OK	94.436	213.93	2.67861	5e-05	0.000266263	yes	0.441434	-1.17973
TCONS_00004805	XLOC_003754	ygdI	CP001363.1:3155344-3155572	SLs	WTs	OK	2781.48	6300.5	2.44878	5e-05	0.000266263	yes	0.44147	-1.17961
TCONS_00003750	XLOC_002970	STM14_1861	CP001363.1:1627296-1629583	SLs	WTs	OK	35.3666	80.1096	2.25188	0.00015	0.000718909	yes	0.441478	-1.17959
TCONS_00001608	XLOC_001255	STM14_2765	CP001363.1:2389376-2390708	SLs	WTs	OK	25.2863	57.2735	2.66279	5e-05	0.000266263	yes	0.441501	-1.17951
TCONS_00003608	XLOC_002860	ydiZ	CP001363.1:1414678-1414969	SLs	WTs	OK	182.363	413.001	2.65216	5e-05	0.000266263	yes	0.441556	-1.17933
TCONS_00000541	XLOC_000433	ahpC	CP001363.1:671142-671706	SLs	WTs	OK	5432.03	12299.3	2.1889	0.00025	0.0011441	yes	0.441654	-1.17901
TCONS_00004010	XLOC_003186	otsB	CP001363.1:2034703-2037002	SLs	WTs	OK	192.236	434.885	1.64172	0.0063	0.0191986	yes	0.442039	-1.17776
TCONS_00001410	XLOC_001114	STM14_2270	CP001363.1:1976704-1977445	SLs	WTs	OK	1214.75	2747.9	2.39517	5e-05	0.000266263	yes	0.442065	-1.17767
TCONS_00000290	XLOC_000227	yafS	CP001363.1:302851-304038	SLs	WTs	OK	68.9833	155.889	2.32042	0.00015	0.000718909	yes	0.442516	-1.1762
TCONS_00001582	XLOC_001232	STM14_2712	CP001363.1:2345818-2348061	SLs	WTs	OK	3.82186	8.63659	1.82821	0.0021	0.00751099	yes	0.44252	-1.17619
TCONS_00003740	XLOC_002964	STM14_1849	CP001363.1:1617650-1617992	SLs	WTs	OK	15.209	34.3505	2.40889	5e-05	0.000266263	yes	0.442759	-1.17541
TCONS_00005636	XLOC_004393	lysC	CP001363.1:4452008-4453358	SLs	WTs	OK	40.3281	91.0768	2.65117	5e-05	0.000266263	yes	0.442792	-1.1753
TCONS_00003895	XLOC_003092	chaB	CP001363.1:1879444-1879675	SLs	WTs	OK	359.142	809.837	2.59273	5e-05	0.000266263	yes	0.443474	-1.17308
TCONS_00002733	XLOC_002152	STM14_5184	CP001363.1:4571713-4572619	SLs	WTs	OK	6.5049	14.664	2.58915	5e-05	0.000266263	yes	0.443597	-1.17268
TCONS_00000211	XLOC_000162	pdhR	CP001363.1:176028-176793	SLs	WTs	OK	137.598	310.168	2.50918	5e-05	0.000266263	yes	0.443624	-1.17259
TCONS_00002855	XLOC_002254	STM14_5408	CP001363.1:4772402-4773535	SLs	WTs	OK	33.2044	74.8404	1.42008	0.0164	0.0431226	yes	0.443669	-1.17244
TCONS_00001553	XLOC_001213	yegU	CP001363.1:2287823-2291778	SLs	WTs	OK	72.6484	163.681	1.49152	0.0107	0.0302145	yes	0.443841	-1.17188
TCONS_00001832	XLOC_001442	hin	CP001363.1:2935076-2935649	SLs	WTs	OK	24.6684	55.4729	2.57616	5e-05	0.000266263	yes	0.444693	-1.16912
TCONS_00001851	XLOC_001460	ygaF	CP001363.1:2959078-2960347	SLs	WTs	OK	91.4403	205.577	2.458	5e-05	0.000266263	yes	0.444798	-1.16878
TCONS_00003756	XLOC_002974	STM14_1869	CP001363.1:1635981-1636371	SLs	WTs	OK	91.3431	205.088	2.6667	5e-05	0.000266263	yes	0.445385	-1.16688
TCONS_00002179	XLOC_001719	acrF	CP001363.1:3576171-3579285	SLs	WTs	OK	18.9077	42.4419	2.55247	0.0001	0.00049689	yes	0.445496	-1.16652
TCONS_00004188	XLOC_003304	wza	CP001363.1:2253063-2254203	SLs	WTs	OK	2.04168	4.57539	2.30147	0.0001	0.00049689	yes	0.446231	-1.16414
TCONS_00005726	XLOC_004460	yjfY	CP001363.1:4642597-4643028	SLs	WTs	OK	25.4757	57.045	2.24457	0.0001	0.00049689	yes	0.44659	-1.16298
TCONS_00001600	XLOC_001247	yejF	CP001363.1:2371707-2373297	SLs	WTs	OK	47.1967	105.681	2.62022	5e-05	0.000266263	yes	0.446596	-1.16296
TCONS_00005311	XLOC_004145	bax	CP001363.1:3863081-3866249	SLs	WTs	OK	127.492	285.419	2.33495	5e-05	0.000266263	yes	0.446684	-1.16267
TCONS_00002185	XLOC_001725	def	CP001363.1:3590793-3591303	SLs	WTs	OK	581.668	1297.76	2.40698	5e-05	0.000266263	yes	0.448209	-1.15776
TCONS_00003352	XLOC_002650	STM14_1009	CP001363.1:934229-934655	SLs	WTs	OK	96.2675	214.615	2.57064	5e-05	0.000266263	yes	0.448559	-1.15663
TCONS_00003099	XLOC_002453	yajO	CP001363.1:474291-475266	SLs	WTs	OK	188.28	419.618	2.50492	5e-05	0.000266263	yes	0.448694	-1.1562
TCONS_00003299	XLOC_002613	gpmA	CP001363.1:836702-837455	SLs	WTs	OK	1499.8	3341.33	2.38213	5e-05	0.000266263	yes	0.448863	-1.15565
TCONS_00004443	XLOC_003500	eutG	CP001363.1:2622921-2624938	SLs	WTs	OK	3.56661	7.94549	1.68276	0.0035	0.0116711	yes	0.448885	-1.15558
TCONS_00001585	XLOC_001234	yeiH	CP001363.1:2352990-2354133	SLs	WTs	OK	32.4471	72.2405	2.64256	5e-05	0.000266263	yes	0.449154	-1.15472
TCONS_00003879	XLOC_003081	ychE	CP001363.1:1852692-1853340	SLs	WTs	OK	27.7654	61.7343	2.63499	5e-05	0.000266263	yes	0.449756	-1.15278
TCONS_00005560	XLOC_004339	hslV	CP001363.1:4314075-4314606	SLs	WTs	OK	76.0031	168.985	2.60719	5e-05	0.000266263	yes	0.449762	-1.15277
TCONS_00003934	XLOC_003122	yoaE	CP001363.1:1937905-1939788	SLs	WTs	OK	34.7487	77.2461	2.36512	0.0001	0.00049689	yes	0.449844	-1.1525
TCONS_00004366	XLOC_003439	argT	CP001363.1:2517062-2517845	SLs	WTs	OK	63.9574	142.176	2.58155	5e-05	0.000266263	yes	0.449847	-1.15249
TCONS_00002497	XLOC_001967	STM14_4772	CP001363.1:4186060-4187404	SLs	WTs	OK	24.9104	55.3648	2.5842	5e-05	0.000266263	yes	0.449932	-1.15222
TCONS_00002301	XLOC_001819	yiaH	CP001363.1:3857057-3858053	SLs	WTs	OK	12.1049	26.8887	2.62017	0.0001	0.00049689	yes	0.450185	-1.15141
TCONS_00003095	XLOC_002449	yajB	CP001363.1:459577-460159	SLs	WTs	OK	26.175	58.1295	2.5901	5e-05	0.000266263	yes	0.450288	-1.15108
TCONS_00005559	XLOC_004338	hslU	CP001363.1:4312734-4314066	SLs	WTs	OK	145.754	323.561	2.52937	5e-05	0.000266263	yes	0.450468	-1.1505
TCONS_00002281	XLOC_001806	yhjU	CP001363.1:3818364-3821800	SLs	WTs	OK	74.6817	165.643	1.51408	0.00845	0.0248181	yes	0.450859	-1.14925
TCONS_00004573	XLOC_003593	STM14_3195	CP001363.1:2810492-2811728	SLs	WTs	OK	10.7859	23.9203	1.7177	0.00485	0.0154684	yes	0.45091	-1.14909
TCONS_00000806	XLOC_000635	STM14_1168	CP001363.1:1073336-1074021	SLs	WTs	OK	9.60941	21.2972	2.20207	0.0002	0.000936412	yes	0.451205	-1.14814
TCONS_00004745	XLOC_003716	STM14_3515	CP001363.1:3075785-3078229	SLs	WTs	OK	23.2332	51.433	2.1663	0.00025	0.0011441	yes	0.451718	-1.14651
TCONS_00004352	XLOC_003428	STM14_2879	CP001363.1:2498695-2499151	SLs	WTs	OK	126.566	280.05	2.59984	5e-05	0.000266263	yes	0.451941	-1.14579
TCONS_00000588	XLOC_000468	ybgI	CP001363.1:778544-779288	SLs	WTs	OK	183.701	405.948	2.54761	5e-05	0.000266263	yes	0.452523	-1.14394
TCONS_00004310	XLOC_003393	STM14_2808	CP001363.1:2429526-2430852	SLs	WTs	OK	0.982038	2.16952	2.05217	0.0011	0.00429252	yes	0.452652	-1.14353
TCONS_00000373	XLOC_000299	STM14_0425	CP001363.1:412205-413210	SLs	WTs	OK	33.1112	73.1434	2.55834	5e-05	0.000266263	yes	0.452689	-1.14341
TCONS_00001828	XLOC_001439	STM14_3327	CP001363.1:2920663-2921539	SLs	WTs	OK	4.20872	9.29618	2.39842	0.00015	0.000718909	yes	0.452737	-1.14326
TCONS_00004301	XLOC_003385	alkB	CP001363.1:2414033-2414684	SLs	WTs	OK	38.1932	84.3605	2.6479	5e-05	0.000266263	yes	0.452738	-1.14325
TCONS_00001895	XLOC_001489	STM14_3431	CP001363.1:3005305-3007963	SLs	WTs	OK	6.89364	15.2193	1.77424	0.003	0.0101907	yes	0.452954	-1.14256
TCONS_00002091	XLOC_001644	ygjT	CP001363.1:3410529-3411498	SLs	WTs	OK	31.6473	69.8421	2.58406	5e-05	0.000266263	yes	0.453126	-1.14201
TCONS_00001859	XLOC_001468	STM14_3376	CP001363.1:2967190-2967370	SLs	WTs	OK	673.755	1486.65	2.54471	5e-05	0.000266263	yes	0.453204	-1.14177
TCONS_00005614	XLOC_004381	STM14_5048	CP001363.1:4432920-4433978	SLs	WTs	OK	10.7977	23.8022	2.05356	0.00055	0.00231968	yes	0.453643	-1.14037
TCONS_00005671	XLOC_004414	lpxO	CP001363.1:4541393-4542302	SLs	WTs	OK	52.3564	115.18	2.56707	5e-05	0.000266263	yes	0.454562	-1.13745
TCONS_00005552	XLOC_004332	fpr	CP001363.1:4305426-4306708	SLs	WTs	OK	149.694	329.297	2.27574	5e-05	0.000266263	yes	0.454587	-1.13737
TCONS_00002162	XLOC_001705	STM14_4072	CP001363.1:3561996-3563001	SLs	WTs	OK	45.8575	100.8	2.58773	5e-05	0.000266263	yes	0.454936	-1.13627
TCONS_00002864	XLOC_002263	STM14_5430	CP001363.1:4787290-4788661	SLs	WTs	OK	466.051	1023.35	2.31254	0.0001	0.00049689	yes	0.455417	-1.13474
TCONS_00000463	XLOC_000373	ybaN	CP001363.1:540405-540783	SLs	WTs	OK	25.4754	55.9221	2.47636	5e-05	0.000266263	yes	0.455552	-1.13431
TCONS_00005660	XLOC_004409	STM14_5136	CP001363.1:4522927-4525011	SLs	WTs	OK	44.7386	98.2043	2.10427	0.0002	0.000936412	yes	0.455567	-1.13427
TCONS_00001958	XLOC_001538	mutH	CP001363.1:3183189-3183885	SLs	WTs	OK	32.6379	71.6401	2.62449	5e-05	0.000266263	yes	0.455581	-1.13422
TCONS_00005275	XLOC_004118	dppC	CP001363.1:3826034-3826937	SLs	WTs	OK	81.7822	179.494	2.5303	5e-05	0.000266263	yes	0.455626	-1.13408
TCONS_00000514	XLOC_000414	STM14_0658	CP001363.1:621021-623313	SLs	WTs	OK	13.2937	29.1635	2.19581	0.00025	0.0011441	yes	0.455833	-1.13342
TCONS_00000663	XLOC_000527	slrP	CP001363.1:867284-869582	SLs	WTs	OK	69.9682	153.47	2.45039	5e-05	0.000266263	yes	0.455908	-1.13319
TCONS_00000111	XLOC_000084	dnaK	CP001363.1:11592-13509	SLs	WTs	OK	475.806	1042.78	2.32373	5e-05	0.000266263	yes	0.456286	-1.13199
TCONS_00001280	XLOC_001002	STM14_2012	CP001363.1:1768511-1769198	SLs	WTs	OK	10.4939	22.9789	2.50297	0.0001	0.00049689	yes	0.456675	-1.13076
TCONS_00004478	XLOC_003527	STM14_3074	CP001363.1:2673843-2674200	SLs	WTs	OK	30.923	67.6356	2.44159	0.0001	0.00049689	yes	0.4572	-1.1291
TCONS_00001282	XLOC_001004	STM14_2018	CP001363.1:1774372-1775231	SLs	WTs	OK	1.14729	2.50743	1.81894	0.00235	0.00827049	yes	0.457556	-1.12798
TCONS_00002649	XLOC_002088	rrfE	CP001363.1:4413335-4413457	SLs	WTs	OK	100.372	219.32	1.25412	0.01895	0.0488053	yes	0.457651	-1.12768
TCONS_00001848	XLOC_001457	STM14_3363	CP001363.1:2956258-2957773	SLs	WTs	OK	31.5276	68.8753	2.54899	5e-05	0.000266263	yes	0.457749	-1.12737
TCONS_00005678	XLOC_004420	yjdE	CP001363.1:4549702-4551040	SLs	WTs	OK	16.9294	36.9567	2.55306	5e-05	0.000266263	yes	0.458087	-1.12631
TCONS_00005479	XLOC_004274	STM14_4745	CP001363.1:4164627-4165527	SLs	WTs	OK	24.0953	52.5958	1.64592	0.0073	0.0218544	yes	0.458122	-1.1262
TCONS_00005144	XLOC_004022	yheL	CP001363.1:3616692-3616980	SLs	WTs	OK	19.8628	43.3524	2.27097	0.0001	0.00049689	yes	0.458171	-1.12604
TCONS_00004591	XLOC_003601	STM14_3214	CP001363.1:2818996-2820573	SLs	WTs	OK	26.5719	57.9942	2.19438	5e-05	0.000266263	yes	0.458182	-1.12601
TCONS_00001871	XLOC_001473	nrdF	CP001363.1:2974871-2975831	SLs	WTs	OK	15.3335	33.4628	2.56671	5e-05	0.000266263	yes	0.458225	-1.12587
TCONS_00001809	XLOC_001423	STM14_3298	CP001363.1:2893035-2896622	SLs	WTs	OK	16.3567	35.6724	1.99666	0.00065	0.00268348	yes	0.458525	-1.12493
TCONS_00003762	XLOC_002979	STM14_1881	CP001363.1:1646036-1648112	SLs	WTs	OK	134.498	293.116	2.36349	5e-05	0.000266263	yes	0.458856	-1.12389
TCONS_00004205	XLOC_003320	stcD	CP001363.1:2294384-2295392	SLs	WTs	OK	3.73813	8.14359	2.35335	0.00015	0.000718909	yes	0.459027	-1.12335
TCONS_00001861	XLOC_001469	STM14_3378	CP001363.1:2968219-2969009	SLs	WTs	OK	353.912	770.75	2.19848	0.0003	0.00135295	yes	0.459179	-1.12287
TCONS_00000350	XLOC_000280	STM14_0391	CP001363.1:379220-379619	SLs	WTs	OK	4.44237	9.67446	1.93057	0.00225	0.00795573	yes	0.459185	-1.12285
TCONS_00002963	XLOC_002348	araB	CP001363.1:120301-122011	SLs	WTs	OK	6.27101	13.6548	2.57497	5e-05	0.000266263	yes	0.459253	-1.12264
TCONS_00004987	XLOC_003887	aer	CP001363.1:3401007-3402528	SLs	WTs	OK	76.2684	165.93	2.00418	0.0008	0.00321709	yes	0.459642	-1.12142
TCONS_00004029	XLOC_003203	fliY	CP001363.1:2054594-2055395	SLs	WTs	OK	288.497	627.271	2.46105	0.0001	0.00049689	yes	0.459924	-1.12053
TCONS_00001811	XLOC_001424	STM14_3300	CP001363.1:2896629-2897793	SLs	WTs	OK	12.0721	26.2171	2.51625	5e-05	0.000266263	yes	0.460467	-1.11883
TCONS_00005274	XLOC_004117	dppD	CP001363.1:3824030-3826024	SLs	WTs	OK	148.918	323.35	1.7495	0.00265	0.00916118	yes	0.460547	-1.11858
TCONS_00001824	XLOC_001435	STM14_3317	CP001363.1:2909445-2911315	SLs	WTs	OK	1.84389	3.99983	1.70307	0.00435	0.0140954	yes	0.460992	-1.11719
TCONS_00005410	XLOC_004224	ibpA	CP001363.1:4023607-4024027	SLs	WTs	OK	564.016	1223.2	2.4135	0.0001	0.00049689	yes	0.461099	-1.11685
TCONS_00000650	XLOC_000519	hutI	CP001363.1:852180-854342	SLs	WTs	OK	142.665	309.306	1.93486	0.00085	0.00338971	yes	0.461242	-1.1164
TCONS_00001712	XLOC_001339	narQ	CP001363.1:2643175-2645014	SLs	WTs	OK	32.3931	70.2178	2.51607	5e-05	0.000266263	yes	0.461323	-1.11615
TCONS_00001864	XLOC_001470	ygaM	CP001363.1:2969543-2969882	SLs	WTs	OK	1555.01	3370.3	2.30647	5e-05	0.000266263	yes	0.461386	-1.11595
TCONS_00000727	XLOC_000578	ulaA_1	CP001363.1:955577-956921	SLs	WTs	OK	3.46891	7.51394	2.35098	0.00015	0.000718909	yes	0.461663	-1.11509
TCONS_00001857	XLOC_001466	STM14_3374	CP001363.1:2966275-2966575	SLs	WTs	OK	29.4022	63.6414	2.36322	5e-05	0.000266263	yes	0.461998	-1.11404
TCONS_00002270	XLOC_001797	STM14_4337	CP001363.1:3792674-3793163	SLs	WTs	OK	2.10496	4.5552	1.42444	0.01895	0.0488053	yes	0.4621	-1.11372
TCONS_00005026	XLOC_003922	STM14_3974	CP001363.1:3473535-3474600	SLs	WTs	OK	22.6336	48.9312	2.53652	5e-05	0.000266263	yes	0.46256	-1.11229
TCONS_00001272	XLOC_000994	nifJ	CP001363.1:1752101-1755626	SLs	WTs	OK	58.7883	127.079	2.36453	5e-05	0.000266263	yes	0.462612	-1.11212
TCONS_00004865	XLOC_003793	yqfA	CP001363.1:3227152-3227812	SLs	WTs	OK	164.366	355.003	2.36757	5e-05	0.000266263	yes	0.462999	-1.11092
TCONS_00003763	XLOC_002980	STM14_1882	CP001363.1:1648168-1652478	SLs	WTs	OK	89.314	192.898	1.76677	0.00175	0.00637155	yes	0.463012	-1.11088
TCONS_00001724	XLOC_001349	ppx	CP001363.1:2668559-2670101	SLs	WTs	OK	97.4872	210.518	2.4119	0.00015	0.000718909	yes	0.463082	-1.11066
TCONS_00005606	XLOC_004374	iclR	CP001363.1:4420749-4421574	SLs	WTs	OK	81.746	176.435	2.52037	5e-05	0.000266263	yes	0.463321	-1.10992
TCONS_00004918	XLOC_003839	STM14_3772	CP001363.1:3300646-3301965	SLs	WTs	OK	10.2937	22.2154	2.49934	5e-05	0.000266263	yes	0.463359	-1.1098
TCONS_00000555	XLOC_000443	ybeM	CP001363.1:694151-694940	SLs	WTs	OK	27.3163	58.8746	2.49427	5e-05	0.000266263	yes	0.463974	-1.10788
TCONS_00005859	XLOC_004564	sthA	CP001363.1:4864927-4865611	SLs	WTs	OK	5.8238	12.5518	2.32046	0.0001	0.00049689	yes	0.463981	-1.10786
TCONS_00005515	XLOC_004304	yihQ	CP001363.1:4242248-4244285	SLs	WTs	OK	12.2055	26.2997	2.55688	5e-05	0.000266263	yes	0.464093	-1.10751
TCONS_00001077	XLOC_000837	celD	CP001363.1:1403952-1404795	SLs	WTs	OK	40.6497	87.5851	2.51386	5e-05	0.000266263	yes	0.464117	-1.10744
TCONS_00004374	XLOC_003447	STM14_2911	CP001363.1:2527946-2528102	SLs	WTs	OK	150.28	323.739	2.19959	0.0001	0.00049689	yes	0.464201	-1.10718
TCONS_00002783	XLOC_002191	sgaB	CP001363.1:4639475-4639781	SLs	WTs	OK	10.3092	22.2013	2.01868	0.0006	0.00250849	yes	0.464351	-1.10671
TCONS_00005580	XLOC_004356	ppc	CP001363.1:4348837-4351489	SLs	WTs	OK	99.4465	214.066	2.41639	5e-05	0.000266263	yes	0.46456	-1.10606
TCONS_00003444	XLOC_002726	yccT	CP001363.1:1127420-1128083	SLs	WTs	OK	34.0584	73.263	2.43578	5e-05	0.000266263	yes	0.464879	-1.10507
TCONS_00003204	XLOC_002538	ybdH	CP001363.1:664369-665458	SLs	WTs	OK	61.8286	132.952	2.46417	5e-05	0.000266263	yes	0.465045	-1.10456
TCONS_00004842	XLOC_003777	STM14_3653	CP001363.1:3205103-3206361	SLs	WTs	OK	21.7294	46.7072	2.26595	5e-05	0.000266263	yes	0.465226	-1.104
TCONS_00005461	XLOC_004261	yieM	CP001363.1:4099997-4103047	SLs	WTs	OK	54.5695	117.208	1.37812	0.01775	0.046257	yes	0.465578	-1.1029
TCONS_00002924	XLOC_002315	STM14_0042	CP001363.1:37102-38674	SLs	WTs	OK	16.3528	35.0822	2.48724	5e-05	0.000266263	yes	0.466128	-1.1012
TCONS_00003213	XLOC_002546	citT	CP001363.1:681400-682864	SLs	WTs	OK	8.52411	18.2687	2.51471	5e-05	0.000266263	yes	0.466596	-1.09975
TCONS_00003311	XLOC_002624	bioA	CP001363.1:859134-860424	SLs	WTs	OK	25.589	54.8402	2.31188	0.0001	0.00049689	yes	0.46661	-1.09971
TCONS_00004444	XLOC_003500	eutJ	CP001363.1:2622921-2624938	SLs	WTs	OK	7.54803	16.1661	1.87007	0.00075	0.00303221	yes	0.466905	-1.0988
TCONS_00004785	XLOC_003741	rumA	CP001363.1:3124975-3126271	SLs	WTs	OK	183.197	392.034	2.37489	0.0001	0.00049689	yes	0.467299	-1.09758
TCONS_00001110	XLOC_000864	ydiH	CP001363.1:1460002-1460230	SLs	WTs	OK	1123.86	2403.17	2.46749	5e-05	0.000266263	yes	0.467657	-1.09648
TCONS_00003209	XLOC_002542	ybdQ	CP001363.1:677867-679757	SLs	WTs	OK	1623.42	3466.34	2.22954	5e-05	0.000266263	yes	0.468338	-1.09438
TCONS_00003354	XLOC_002652	deoR	CP001363.1:937795-938554	SLs	WTs	OK	67.7136	144.495	2.46076	5e-05	0.000266263	yes	0.468622	-1.0935
TCONS_00003758	XLOC_002975	STM14_1871	CP001363.1:1636541-1637064	SLs	WTs	OK	80.3975	171.443	1.62536	0.00625	0.0190683	yes	0.468946	-1.09251
TCONS_00005180	XLOC_004045	nudE	CP001363.1:3663195-3663759	SLs	WTs	OK	60.6527	129.277	2.50364	5e-05	0.000266263	yes	0.469169	-1.09182
TCONS_00001961	XLOC_001540	ygdR	CP001363.1:3184949-3185168	SLs	WTs	OK	633.771	1350.28	2.46901	5e-05	0.000266263	yes	0.469363	-1.09123
TCONS_00002049	XLOC_001609	STM14_3835	CP001363.1:3344680-3346135	SLs	WTs	OK	1.87623	3.99573	2.15999	0.00035	0.0015441	yes	0.469559	-1.09062
TCONS_00001835	XLOC_001445	iroB	CP001363.1:2936611-2937727	SLs	WTs	OK	10.2295	21.7853	2.49933	0.0001	0.00049689	yes	0.46956	-1.09062
TCONS_00003353	XLOC_002651	yliJ	CP001363.1:935678-936305	SLs	WTs	OK	114.612	243.768	2.45912	5e-05	0.000266263	yes	0.470168	-1.08875
TCONS_00000354	XLOC_000283	STM14_0401	CP001363.1:389474-390679	SLs	WTs	OK	51.9799	110.534	2.19109	0.00025	0.0011441	yes	0.470262	-1.08846
TCONS_00003673	XLOC_002915	gst	CP001363.1:1535715-1536321	SLs	WTs	OK	614.474	1306.64	2.37858	0.0001	0.00049689	yes	0.47027	-1.08844
TCONS_00001620	XLOC_001265	STM14_2809	CP001363.1:2430901-2431786	SLs	WTs	OK	11.6015	24.6325	2.47786	5e-05	0.000266263	yes	0.470983	-1.08625
[truncated: 4,726 more rows]
