# Supplementary material for: Optimal translational fidelity is critical for Salmonella virulence and host interactions
Source: Nucleic Acids Res. 2019 Apr 3;47(10):5356–67. doi: 10.1093/nar/gkz229 (PMC6547416; doi:10.1093/nar/gkz229)
Supplement: gkz229_Supplemental_Files [file gkz229_supplemental_files.zip › Table_S3._RNA_sequencing_results_of_Salmonella_strains_at_mid-log_phase.xls]

## Sheet: rpsD vs WT
test_id	gene_id	gene	locus	sample_1	sample_2	status	value_1	value_2	test_stat	p_value	q_value	significant	fold (rpsD/WT)	Log2FC
TCONS_00000785	XLOC_000619	STM14_1131	CP001363.1:1049520-1049673	SDm	WTm	OK	0	7.38343	#NAME?	0.01485	0.0303231	yes	0	#NUM!
TCONS_00001135	XLOC_000883	ssaG	CP001363.1:1499512-1499728	SDm	WTm	OK	0	1.29193	#NAME?	0.00145	0.00373405	yes	0	#NUM!
TCONS_00002518	XLOC_001981	ileT	CP001363.1:4211360-4211437	SDm	WTm	OK	0	1502.4	#NAME?	0.00145	0.00373405	yes	0	#NUM!
TCONS_00002944	XLOC_002333	STM14_0097	CP001363.1:95262-95379	SDm	WTm	OK	0	43.4524	#NAME?	0.0106	0.0226294	yes	0	#NUM!
TCONS_00003042	XLOC_002408	STM14_0310	CP001363.1:304858-304966	SDm	WTm	OK	0	87.6556	#NAME?	0.0145	0.0296776	yes	0	#NUM!
TCONS_00003563	XLOC_002820	STM14_1500	CP001363.1:1342042-1342192	SDm	WTm	OK	0	8.15098	#NAME?	0.0198	0.0392712	yes	0	#NUM!
TCONS_00003564	XLOC_002821	STM14_1502	CP001363.1:1342961-1343096	SDm	WTm	OK	0	15.7798	#NAME?	0.0203	0.0402023	yes	0	#NUM!
TCONS_00003654	XLOC_002898	STM14_1685	CP001363.1:1486015-1486129	SDm	WTm	OK	0	69.0291	#NAME?	0.02395	0.0465709	yes	0	#NUM!
TCONS_00004654	XLOC_003652	STM14_3355	CP001363.1:2950804-2950957	SDm	WTm	OK	0	7.12468	#NAME?	0.0106	0.0226294	yes	0	#NUM!
TCONS_00004905	XLOC_003827	STM14_3751	CP001363.1:3285667-3285820	SDm	WTm	OK	0	5.44534	#NAME?	0.00145	0.00373405	yes	0	#NUM!
TCONS_00005297	XLOC_004136	STM14_4403	CP001363.1:3852192-3852324	SDm	WTm	OK	0	14.217	#NAME?	0.00145	0.00373405	yes	0	#NUM!
TCONS_00002696	XLOC_002128	STM14_5117	CP001363.1:4491398-4495999	SDm	WTm	OK	0.746903	57.6796	6.93915	5e-05	0.000166224	yes	0.0129492	-6.271
TCONS_00004715	XLOC_003696	prgI	CP001363.1:3036311-3036554	SDm	WTm	OK	8.84341	510.164	12.2883	5e-05	0.000166224	yes	0.0173344	-5.85021
TCONS_00004648	XLOC_003646	fljA	CP001363.1:2932857-2933397	SDm	WTm	OK	1.51054	71.2629	10.8223	5e-05	0.000166224	yes	0.0211967	-5.56001
TCONS_00000504	XLOC_000404	fimA	CP001363.1:604823-605366	SDm	WTm	OK	18.3869	728.426	22.227	5e-05	0.000166224	yes	0.025242	-5.30803
TCONS_00004738	XLOC_003710	invF	CP001363.1:3060718-3064268	SDm	WTm	OK	4.60953	180.818	12.9291	5e-05	0.000166224	yes	0.0254927	-5.29377
TCONS_00004732	XLOC_003708	invI	CP001363.1:3053907-3058613	SDm	WTm	OK	2.13925	80.165	5.38756	5e-05	0.000166224	yes	0.0266856	-5.2278
TCONS_00004737	XLOC_003710	invG	CP001363.1:3060718-3064268	SDm	WTm	OK	2.5441	95.039	15.6521	5e-05	0.000166224	yes	0.026769	-5.22329
TCONS_00002697	XLOC_002128	STM14_5118	CP001363.1:4491398-4495999	SDm	WTm	OK	1.19874	44.2561	10.2501	5e-05	0.000166224	yes	0.0270864	-5.20629
TCONS_00004736	XLOC_003710	invE	CP001363.1:3060718-3064268	SDm	WTm	OK	1.90007	69.026	9.79131	5e-05	0.000166224	yes	0.0275269	-5.18302
TCONS_00004707	XLOC_003692	sprB	CP001363.1:3031203-3031959	SDm	WTm	OK	2.73749	94.8974	16.2116	5e-05	0.000166224	yes	0.0288468	-5.11544
TCONS_00002698	XLOC_002128	STM14_5119	CP001363.1:4491398-4495999	SDm	WTm	OK	1.32384	44.2078	10.3562	5e-05	0.000166224	yes	0.0299458	-5.0615
TCONS_00000506	XLOC_000406	fimC	CP001363.1:606018-606711	SDm	WTm	OK	0.891139	28.0532	9.22405	5e-05	0.000166224	yes	0.031766	-4.97637
TCONS_00002699	XLOC_002128	STM14_5120	CP001363.1:4491398-4495999	SDm	WTm	OK	2.04105	63.6754	12.9365	5e-05	0.000166224	yes	0.032054	-4.96335
TCONS_00004734	XLOC_003708	invB	CP001363.1:3053907-3058613	SDm	WTm	OK	5.10846	150.38	7.01404	5e-05	0.000166224	yes	0.0339703	-4.87958
TCONS_00004714	XLOC_003695	prgJ	CP001363.1:3033575-3036293	SDm	WTm	OK	21.0334	589.153	6.04736	5e-05	0.000166224	yes	0.0357011	-4.80789
TCONS_00004731	XLOC_003708	invJ	CP001363.1:3053907-3058613	SDm	WTm	OK	3.13233	86.3777	10.3596	5e-05	0.000166224	yes	0.0362632	-4.78535
TCONS_00004716	XLOC_003697	prgH	CP001363.1:3036578-3037757	SDm	WTm	OK	7.59245	208.964	21.2061	5e-05	0.000166224	yes	0.0363338	-4.78255
TCONS_00004735	XLOC_003709	invA	CP001363.1:3058636-3060694	SDm	WTm	OK	1.93739	50.8005	19.1559	5e-05	0.000166224	yes	0.0381372	-4.71266
TCONS_00005691	XLOC_004431	STM14_5188	CP001363.1:4573427-4574587	SDm	WTm	OK	1.88787	48.2297	13.6416	5e-05	0.000166224	yes	0.0391433	-4.67509
TCONS_00004713	XLOC_003695	prgK	CP001363.1:3033575-3036293	SDm	WTm	OK	14.227	352.7	10.6397	5e-05	0.000166224	yes	0.0403374	-4.63174
TCONS_00004708	XLOC_003693	hilC	CP001363.1:3032343-3033231	SDm	WTm	OK	8.41212	184.412	19.0712	5e-05	0.000166224	yes	0.0456159	-4.45432
TCONS_00004729	XLOC_003708	spaP	CP001363.1:3053907-3058613	SDm	WTm	OK	1.23792	25.7501	3.36348	0.00035	0.00102143	yes	0.0480744	-4.37859
TCONS_00004649	XLOC_003647	fljB	CP001363.1:2933464-2934985	SDm	WTm	OK	247.718	5081.91	15.7572	5e-05	0.000166224	yes	0.0487451	-4.3586
TCONS_00004724	XLOC_003704	sipB	CP001363.1:3049350-3051132	SDm	WTm	OK	12.9885	266.155	20.3433	5e-05	0.000166224	yes	0.0488005	-4.35696
TCONS_00004723	XLOC_003703	sipC	CP001363.1:3048093-3049323	SDm	WTm	OK	19.3701	396.073	20.3524	5e-05	0.000166224	yes	0.0489054	-4.35386
TCONS_00004730	XLOC_003708	spaO	CP001363.1:3053907-3058613	SDm	WTm	OK	3.39837	59.1217	8.06081	5e-05	0.000166224	yes	0.0574809	-4.12077
TCONS_00004728	XLOC_003707	spaQ	CP001363.1:3053621-3053882	SDm	WTm	OK	1.60831	27.4803	3.32172	0.00265	0.00644237	yes	0.0585259	-4.09478
TCONS_00004725	XLOC_003705	sicA	CP001363.1:3051134-3051632	SDm	WTm	OK	8.56435	142.302	14.8866	5e-05	0.000166224	yes	0.0601843	-4.05447
TCONS_00004733	XLOC_003708	invC	CP001363.1:3053907-3058613	SDm	WTm	OK	3.75849	61.8077	9.52301	5e-05	0.000166224	yes	0.0608094	-4.03956
TCONS_00004720	XLOC_003700	iacP	CP001363.1:3044648-3044897	SDm	WTm	OK	6.52334	87.4756	6.31859	5e-05	0.000166224	yes	0.0745733	-3.7452
TCONS_00003451	XLOC_002733	pipC	CP001363.1:1136216-1136558	SDm	WTm	OK	19.1308	254.139	14.1409	5e-05	0.000166224	yes	0.0752769	-3.73165
TCONS_00004933	XLOC_003848	STM14_3799	CP001363.1:3318869-3319928	SDm	WTm	OK	21.5993	260.49	17.1838	5e-05	0.000166224	yes	0.082918	-3.59217
TCONS_00004722	XLOC_003702	sipD	CP001363.1:3046991-3048023	SDm	WTm	OK	7.94514	95.2538	15.5979	5e-05	0.000166224	yes	0.0834102	-3.58363
TCONS_00000911	XLOC_000713	flgE	CP001363.1:1217970-1219182	SDm	WTm	OK	158.632	1820.06	15.5264	5e-05	0.000166224	yes	0.0871576	-3.52023
TCONS_00000910	XLOC_000712	flgD	CP001363.1:1217245-1217944	SDm	WTm	OK	95.5599	1078.26	16.6665	5e-05	0.000166224	yes	0.0886242	-3.49616
TCONS_00004721	XLOC_003701	sipA	CP001363.1:3044915-3046973	SDm	WTm	OK	11.2204	126.004	16.6808	5e-05	0.000166224	yes	0.089048	-3.48927
TCONS_00003610	XLOC_002862	STM14_1612	CP001363.1:1417093-1418053	SDm	WTm	OK	4.78314	52.6547	13.7915	5e-05	0.000166224	yes	0.0908398	-3.46053
TCONS_00000895	XLOC_000699	ymdA	CP001363.1:1190765-1191086	SDm	WTm	OK	15.0118	164.363	11.6428	5e-05	0.000166224	yes	0.0913332	-3.45272
TCONS_00003509	XLOC_002778	flgM	CP001363.1:1215208-1215502	SDm	WTm	OK	357.151	3901.72	16.5863	5e-05	0.000166224	yes	0.0915368	-3.4495
TCONS_00001457	XLOC_001149	fliH	CP001363.1:2067943-2072684	SDm	WTm	OK	65.6825	710.799	6.9063	5e-05	0.000166224	yes	0.0924066	-3.43586
TCONS_00000505	XLOC_000405	fimI	CP001363.1:605441-605975	SDm	WTm	OK	5.44873	58.0165	11.0718	5e-05	0.000166224	yes	0.0939169	-3.41247
TCONS_00000912	XLOC_000714	flgF	CP001363.1:1219202-1219958	SDm	WTm	OK	93.3998	988.191	16.4228	5e-05	0.000166224	yes	0.0945159	-3.4033
TCONS_00004986	XLOC_003886	STM14_3893	CP001363.1:3398410-3400620	SDm	WTm	OK	61.786	653.502	13.4663	5e-05	0.000166224	yes	0.094546	-3.40284
TCONS_00003452	XLOC_002734	sopB	CP001363.1:1136574-1138260	SDm	WTm	OK	9.4672	99.8719	15.9343	5e-05	0.000166224	yes	0.0947934	-3.39907
TCONS_00004650	XLOC_003648	STM14_3341	CP001363.1:2936001-2936229	SDm	WTm	OK	153.593	1607.22	14.9769	5e-05	0.000166224	yes	0.0955644	-3.38738
TCONS_00004727	XLOC_003706	spaR	CP001363.1:3051769-3053618	SDm	WTm	OK	1.2155	12.2378	6.78138	5e-05	0.000166224	yes	0.0993234	-3.33172
TCONS_00001456	XLOC_001149	fliG	CP001363.1:2067943-2072684	SDm	WTm	OK	48.731	472.575	6.6352	5e-05	0.000166224	yes	0.103118	-3.27763
TCONS_00000913	XLOC_000715	flgG	CP001363.1:1219971-1220754	SDm	WTm	OK	97.5659	927.648	15.737	5e-05	0.000166224	yes	0.105176	-3.24913
TCONS_00003952	XLOC_003139	sopE2	CP001363.1:1963416-1964139	SDm	WTm	OK	5.45462	50.7626	11.9476	5e-05	0.000166224	yes	0.107454	-3.21822
TCONS_00000851	XLOC_000668	STM14_1235	CP001363.1:1135886-1136207	SDm	WTm	OK	1.0149	9.38966	2.63078	0.0077	0.0169691	yes	0.108087	-3.20974
TCONS_00000908	XLOC_000710	flgB	CP001363.1:1216409-1216826	SDm	WTm	OK	66.727	616.707	15.1145	5e-05	0.000166224	yes	0.108199	-3.20824
TCONS_00003508	XLOC_002777	flgN	CP001363.1:1214781-1215204	SDm	WTm	OK	319.915	2943.26	15.1902	5e-05	0.000166224	yes	0.108694	-3.20165
TCONS_00001911	XLOC_001497	hilA	CP001363.1:3040092-3041754	SDm	WTm	OK	4.29399	39.3925	13.6131	5e-05	0.000166224	yes	0.109005	-3.19753
TCONS_00004987	XLOC_003887	aer	CP001363.1:3401007-3402528	SDm	WTm	OK	18.2778	167.187	15.4279	5e-05	0.000166224	yes	0.109325	-3.1933
TCONS_00004035	XLOC_003208	fliC	CP001363.1:2059062-2060550	SDm	WTm	OK	3598.57	32673.9	4.36399	5e-05	0.000166224	yes	0.110136	-3.18264
TCONS_00000914	XLOC_000716	flgH	CP001363.1:1220808-1221507	SDm	WTm	OK	51.7171	462.356	15.3735	5e-05	0.000166224	yes	0.111856	-3.16029
TCONS_00000909	XLOC_000711	flgC	CP001363.1:1216829-1217234	SDm	WTm	OK	47.1462	415.069	14.3015	5e-05	0.000166224	yes	0.113586	-3.13814
TCONS_00001458	XLOC_001149	fliI	CP001363.1:2067943-2072684	SDm	WTm	OK	35.612	312.922	6.46326	5e-05	0.000166224	yes	0.113805	-3.13537
TCONS_00003570	XLOC_002827	STM14_1514	CP001363.1:1348507-1348666	SDm	WTm	OK	19.1067	166.889	3.63911	0.0002	0.000611163	yes	0.114487	-3.12674
TCONS_00002255	XLOC_001782	tcp	CP001363.1:3758539-3760183	SDm	WTm	OK	155.625	1309.56	13.182	5e-05	0.000166224	yes	0.118838	-3.07294
TCONS_00003804	XLOC_003015	trg	CP001363.1:1725855-1729075	SDm	WTm	OK	50.2605	411.859	11.4797	5e-05	0.000166224	yes	0.122033	-3.03465
TCONS_00001644	XLOC_001279	STM14_2852	CP001363.1:2472194-2473196	SDm	WTm	OK	300.225	2452.23	12.9924	5e-05	0.000166224	yes	0.122429	-3.02998
TCONS_00001459	XLOC_001150	fliJ	CP001363.1:2072705-2074363	SDm	WTm	OK	53.1786	427.343	5.95659	5e-05	0.000166224	yes	0.12444	-3.00648
TCONS_00000916	XLOC_000717	flgJ	CP001363.1:1221518-1223566	SDm	WTm	OK	36.6492	291.566	9.60601	5e-05	0.000166224	yes	0.125698	-2.99197
TCONS_00004726	XLOC_003706	spaS	CP001363.1:3051769-3053618	SDm	WTm	OK	1.01231	8.01094	6.64125	5e-05	0.000166224	yes	0.126366	-2.98432
TCONS_00001460	XLOC_001150	fliK	CP001363.1:2072705-2074363	SDm	WTm	OK	65.0199	500.357	13.0237	5e-05	0.000166224	yes	0.129947	-2.944
TCONS_00004031	XLOC_003205	fliA	CP001363.1:2056151-2056871	SDm	WTm	OK	457.227	3516.36	12.8763	5e-05	0.000166224	yes	0.130028	-2.9431
TCONS_00001464	XLOC_001152	fliO	CP001363.1:2074939-2077468	SDm	WTm	OK	68.5393	526.435	4.12027	5e-05	0.000166224	yes	0.130195	-2.94125
TCONS_00001912	XLOC_001498	iagB	CP001363.1:3041771-3042254	SDm	WTm	OK	5.88534	44.1374	9.14538	5e-05	0.000166224	yes	0.133341	-2.9068
TCONS_00000915	XLOC_000717	flgI	CP001363.1:1221518-1223566	SDm	WTm	OK	41.4628	304.103	10.6017	5e-05	0.000166224	yes	0.136345	-2.87467
TCONS_00004000	XLOC_003179	cheM	CP001363.1:2026159-2028052	SDm	WTm	OK	229.949	1657.76	11.6762	5e-05	0.000166224	yes	0.138711	-2.84985
TCONS_00001462	XLOC_001152	fliM	CP001363.1:2074939-2077468	SDm	WTm	OK	118.873	850.009	10.8167	5e-05	0.000166224	yes	0.139849	-2.83806
TCONS_00001239	XLOC_000966	srfB	CP001363.1:1691071-1696194	SDm	WTm	OK	27.2471	192.545	8.73445	5e-05	0.000166224	yes	0.14151	-2.82102
TCONS_00004001	XLOC_003180	cheW	CP001363.1:2028057-2028561	SDm	WTm	OK	159.212	1119.15	13.8637	5e-05	0.000166224	yes	0.142262	-2.81338
TCONS_00001463	XLOC_001152	fliN	CP001363.1:2074939-2077468	SDm	WTm	OK	61.6064	421.297	3.93245	5e-05	0.000166224	yes	0.14623	-2.77369
TCONS_00004030	XLOC_003204	fliZ	CP001363.1:2055541-2056093	SDm	WTm	OK	160.956	1087.92	13.64	5e-05	0.000166224	yes	0.147948	-2.75683
TCONS_00005259	XLOC_004106	yhjH	CP001363.1:3800284-3801052	SDm	WTm	OK	151.759	1023.27	13.0062	5e-05	0.000166224	yes	0.148308	-2.75333
TCONS_00001438	XLOC_001136	STM14_2329	CP001363.1:2022929-2023676	SDm	WTm	OK	138.041	922.208	4.60442	5e-05	0.000166224	yes	0.149685	-2.74
TCONS_00003993	XLOC_003175	flhE	CP001363.1:2019223-2022838	SDm	WTm	OK	16.8749	111.629	2.92512	5e-05	0.000166224	yes	0.151169	-2.72576
TCONS_00003997	XLOC_003177	cheY	CP001363.1:2023686-2024076	SDm	WTm	OK	141.135	924.646	13.3101	5e-05	0.000166224	yes	0.152637	-2.71183
TCONS_00000918	XLOC_000719	flgL	CP001363.1:1225306-1226260	SDm	WTm	OK	226.87	1468.18	12.4	5e-05	0.000166224	yes	0.154525	-2.69409
TCONS_00001443	XLOC_001140	STM14_2352	CP001363.1:2040220-2040556	SDm	WTm	OK	53.8423	342.086	11.7015	5e-05	0.000166224	yes	0.157394	-2.66755
TCONS_00001461	XLOC_001151	fliL	CP001363.1:2074467-2074935	SDm	WTm	OK	75.0875	467.637	12.7942	5e-05	0.000166224	yes	0.160568	-2.63874
TCONS_00003510	XLOC_002779	flgA	CP001363.1:1215593-1216396	SDm	WTm	OK	66.2054	410.448	12.8639	5e-05	0.000166224	yes	0.1613	-2.63218
TCONS_00003994	XLOC_003175	flhA	CP001363.1:2019223-2022838	SDm	WTm	OK	25.5203	157.822	11.1554	5e-05	0.000166224	yes	0.161703	-2.62858
TCONS_00003996	XLOC_003176	cheZ	CP001363.1:2022929-2023676	SDm	WTm	OK	187.03	1144.42	12.0252	5e-05	0.000166224	yes	0.163428	-2.61328
TCONS_00003998	XLOC_003178	cheB	CP001363.1:2024093-2026006	SDm	WTm	OK	46.2909	272.747	7.00156	5e-05	0.000166224	yes	0.169721	-2.55876
TCONS_00001063	XLOC_000827	STM14_1578	CP001363.1:1390193-1390845	SDm	WTm	OK	412.283	2428.63	8.96719	5e-05	0.000166224	yes	0.169759	-2.55844
TCONS_00003569	XLOC_002826	STM14_1513	CP001363.1:1348101-1348416	SDm	WTm	OK	38.8653	227.46	10.7145	5e-05	0.000166224	yes	0.170867	-2.54906
TCONS_00004712	XLOC_003695	orgA	CP001363.1:3033575-3036293	SDm	WTm	OK	41.3698	240.645	6.12902	5e-05	0.000166224	yes	0.171912	-2.54026
TCONS_00000917	XLOC_000718	flgK	CP001363.1:1223630-1225292	SDm	WTm	OK	256.521	1479	10.6371	5e-05	0.000166224	yes	0.173442	-2.52747
TCONS_00004950	XLOC_003855	STM14_3817	CP001363.1:3332574-3334218	SDm	WTm	OK	42.1304	241.93	12.5436	5e-05	0.000166224	yes	0.174143	-2.52166
TCONS_00004952	XLOC_003857	STM14_3820	CP001363.1:3335298-3335814	SDm	WTm	OK	83.441	466.849	12.1929	5e-05	0.000166224	yes	0.178732	-2.48413
TCONS_00001448	XLOC_001144	fliD	CP001363.1:2060806-2062210	SDm	WTm	OK	304.171	1690.1	10.5299	5e-05	0.000166224	yes	0.179972	-2.47415
TCONS_00001321	XLOC_001035	yciE	CP001363.1:1837095-1837602	SDm	WTm	OK	9.56038	53.0768	9.08477	5e-05	0.000166224	yes	0.180124	-2.47294
TCONS_00005689	XLOC_004430	STM14_5186	CP001363.1:4573189-4573405	SDm	WTm	OK	6.30317	33.6756	3.09268	0.00035	0.00102143	yes	0.187173	-2.41755
TCONS_00001449	XLOC_001145	fliS	CP001363.1:2062224-2063000	SDm	WTm	OK	139.81	744.736	7.97992	5e-05	0.000166224	yes	0.187731	-2.41326
TCONS_00001465	XLOC_001152	fliP	CP001363.1:2074939-2077468	SDm	WTm	OK	47.3596	249.508	4.2775	5e-05	0.000166224	yes	0.189812	-2.39736
TCONS_00005251	XLOC_004098	STM14_4330	CP001363.1:3786167-3787013	SDm	WTm	OK	6.46784	33.9715	9.48117	5e-05	0.000166224	yes	0.19039	-2.39297
TCONS_00003999	XLOC_003178	cheR	CP001363.1:2024093-2026006	SDm	WTm	OK	126.171	662.567	9.40705	5e-05	0.000166224	yes	0.190428	-2.39269
TCONS_00002040	XLOC_001602	STM14_3821	CP001363.1:3335905-3336707	SDm	WTm	OK	80.4038	419.526	8.10878	5e-05	0.000166224	yes	0.191654	-2.38342
TCONS_00004034	XLOC_003207	fliB	CP001363.1:2057778-2058984	SDm	WTm	OK	75.0627	391.524	11.9081	5e-05	0.000166224	yes	0.191719	-2.38293
TCONS_00002870	XLOC_002268	tsr	CP001363.1:4802914-4804576	SDm	WTm	OK	245.499	1277.63	10.1938	5e-05	0.000166224	yes	0.192152	-2.37968
TCONS_00001450	XLOC_001145	fliT	CP001363.1:2062224-2063000	SDm	WTm	OK	205.441	1066.03	8.59392	5e-05	0.000166224	yes	0.192716	-2.37545
TCONS_00004004	XLOC_003182	motA	CP001363.1:2030601-2032531	SDm	WTm	OK	261.397	1356.22	7.1468	5e-05	0.000166224	yes	0.192739	-2.37528
TCONS_00004948	XLOC_003854	yghW	CP001363.1:3332202-3332490	SDm	WTm	OK	22.059	113.923	8.01564	5e-05	0.000166224	yes	0.193631	-2.36862
TCONS_00002041	XLOC_001602	STM14_3822	CP001363.1:3335905-3336707	SDm	WTm	OK	91.2224	453.628	8.19586	5e-05	0.000166224	yes	0.201095	-2.31405
TCONS_00004003	XLOC_003182	motB	CP001363.1:2030601-2032531	SDm	WTm	OK	238.483	1183.38	6.68198	5e-05	0.000166224	yes	0.201527	-2.31096
TCONS_00004002	XLOC_003181	cheA	CP001363.1:2028581-2030597	SDm	WTm	OK	205.961	997.641	9.82786	5e-05	0.000166224	yes	0.206448	-2.27615
TCONS_00005252	XLOC_004099	STM14_4331	CP001363.1:3787076-3788054	SDm	WTm	OK	15.415	72.4126	10.0884	5e-05	0.000166224	yes	0.212877	-2.23191
TCONS_00004710	XLOC_003695	orgC	CP001363.1:3033575-3036293	SDm	WTm	OK	27.4242	126.164	3.12407	5e-05	0.000166224	yes	0.217369	-2.20178
TCONS_00003171	XLOC_002513	fimZ	CP001363.1:610949-611582	SDm	WTm	OK	2.62049	12.0385	5.88212	5e-05	0.000166224	yes	0.217676	-2.19975
TCONS_00003597	XLOC_002849	STM14_1579	CP001363.1:1390193-1390845	SDm	WTm	OK	195.189	869.209	7.49788	5e-05	0.000166224	yes	0.224559	-2.15483
TCONS_00004038	XLOC_003211	fliE	CP001363.1:2067412-2067727	SDm	WTm	OK	51.9828	228.605	9.05663	5e-05	0.000166224	yes	0.227391	-2.13675
TCONS_00001834	XLOC_001444	STM14_3343	CP001363.1:2936296-2936507	SDm	WTm	OK	23.0794	101.309	2.87447	5e-05	0.000166224	yes	0.227812	-2.13408
TCONS_00001455	XLOC_001149	fliF	CP001363.1:2067943-2072684	SDm	WTm	OK	63.1082	275.928	5.37263	5e-05	0.000166224	yes	0.228713	-2.12839
TCONS_00001240	XLOC_000966	srfC	CP001363.1:1691071-1696194	SDm	WTm	OK	57.9926	253.032	6.90933	5e-05	0.000166224	yes	0.229191	-2.12538
TCONS_00000284	XLOC_000221	rrfH	CP001363.1:295218-295340	SDm	WTm	OK	22.7701	99.1457	2.57422	0.01375	0.0282968	yes	0.229663	-2.12241
TCONS_00000507	XLOC_000407	fimD	CP001363.1:606741-609354	SDm	WTm	OK	4.1693	18.0439	9.23959	5e-05	0.000166224	yes	0.231064	-2.11363
TCONS_00001913	XLOC_001499	invH	CP001363.1:3064625-3065069	SDm	WTm	OK	16.4891	71.3561	8.42857	5e-05	0.000166224	yes	0.231082	-2.11352
TCONS_00000508	XLOC_000408	fimH	CP001363.1:609368-610376	SDm	WTm	OK	4.33071	18.4404	7.88454	5e-05	0.000166224	yes	0.234849	-2.09019
TCONS_00004025	XLOC_003200	sdiA	CP001363.1:2051062-2051785	SDm	WTm	OK	315.067	1322.62	10.0291	5e-05	0.000166224	yes	0.238214	-2.06967
TCONS_00003811	XLOC_003020	STM14_1976	CP001363.1:1733661-1733814	SDm	WTm	OK	5.73465	24.0308	5.52945	0.024	0.0466509	yes	0.238637	-2.06711
TCONS_00003408	XLOC_002695	ompF	CP001363.1:1048139-1049231	SDm	WTm	OK	504.134	2107.09	8.85675	5e-05	0.000166224	yes	0.239256	-2.06337
TCONS_00005250	XLOC_004097	STM14_4329	CP001363.1:3784794-3786114	SDm	WTm	OK	3.38258	13.9811	7.87736	5e-05	0.000166224	yes	0.241939	-2.04728
TCONS_00001910	XLOC_001496	hilD	CP001363.1:3038072-3039002	SDm	WTm	OK	66.2772	267.507	10.1729	5e-05	0.000166224	yes	0.247759	-2.01299
TCONS_00001320	XLOC_001034	yciF	CP001363.1:1836518-1837022	SDm	WTm	OK	7.75165	31.0187	6.7473	5e-05	0.000166224	yes	0.249902	-2.00056
TCONS_00005254	XLOC_004101	STM14_4335	CP001363.1:3790936-3792526	SDm	WTm	OK	151.324	605.14	9.50949	5e-05	0.000166224	yes	0.250064	-1.99963
TCONS_00001221	XLOC_000954	nmpC	CP001363.1:1665149-1666238	SDm	WTm	OK	8403.88	31967.4	5.43139	5e-05	0.000166224	yes	0.262889	-1.92747
TCONS_00001841	XLOC_001451	virK	CP001363.1:2948607-2949537	SDm	WTm	OK	20.6977	77.9002	8.90292	5e-05	0.000166224	yes	0.265695	-1.91216
TCONS_00003907	XLOC_003099	ychH	CP001363.1:1891251-1891530	SDm	WTm	OK	180.84	659.746	8.76598	5e-05	0.000166224	yes	0.274105	-1.8672
TCONS_00005827	XLOC_004537	STM14_5447	CP001363.1:4804688-4804838	SDm	WTm	OK	24.5647	88.2602	2.05591	0.00405	0.00949033	yes	0.278321	-1.84518
TCONS_00003995	XLOC_003175	flhB	CP001363.1:2019223-2022838	SDm	WTm	OK	19.016	68.2443	4.08655	5e-05	0.000166224	yes	0.278646	-1.84349
TCONS_00001364	XLOC_001070	ycgR	CP001363.1:1907956-1908691	SDm	WTm	OK	83.5997	296.932	9.18408	5e-05	0.000166224	yes	0.281545	-1.82856
TCONS_00003174	XLOC_002516	fimW	CP001363.1:613399-613996	SDm	WTm	OK	4.25967	15.1162	5.52293	5e-05	0.000166224	yes	0.281795	-1.82728
TCONS_00003096	XLOC_002450	tsx	CP001363.1:468229-469198	SDm	WTm	OK	367.621	1295.99	8.40312	5e-05	0.000166224	yes	0.28366	-1.81776
TCONS_00003655	XLOC_002899	ssrB	CP001363.1:1486142-1486781	SDm	WTm	OK	12.815	43.3541	7.21238	5e-05	0.000166224	yes	0.295589	-1.75833
TCONS_00004711	XLOC_003695	orgB	CP001363.1:3033575-3036293	SDm	WTm	OK	41.5254	140.151	3.83611	5e-05	0.000166224	yes	0.29629	-1.75492
TCONS_00000975	XLOC_000765	STM14_1450	CP001363.1:1303054-1303874	SDm	WTm	OK	2.72347	9.10858	1.95405	0.00495	0.0113761	yes	0.299001	-1.74178
TCONS_00001238	XLOC_000965	srfA	CP001363.1:1689747-1691067	SDm	WTm	OK	35.68	110.488	8.16645	5e-05	0.000166224	yes	0.322931	-1.6307
TCONS_00004976	XLOC_003876	glgS	CP001363.1:3377566-3377776	SDm	WTm	OK	165.715	509.076	6.73543	5e-05	0.000166224	yes	0.325521	-1.61918
TCONS_00000159	XLOC_000123	carB	CP001363.1:77047-80275	SDm	WTm	OK	444.015	1363.66	6.03655	5e-05	0.000166224	yes	0.325605	-1.6188
TCONS_00001454	XLOC_001148	STM14_2387	CP001363.1:2066906-2067293	SDm	WTm	OK	12.5878	38.5894	5.43056	5e-05	0.000166224	yes	0.326198	-1.61618
TCONS_00003562	XLOC_002819	pagD	CP001363.1:1341059-1341414	SDm	WTm	OK	4.07631	12.4743	2.2687	0.0008	0.00218091	yes	0.326777	-1.61362
TCONS_00001319	XLOC_001033	yciG	CP001363.1:1836246-1836429	SDm	WTm	OK	23.873	72.6802	3.08163	5e-05	0.000166224	yes	0.328466	-1.60618
TCONS_00001466	XLOC_001153	fliQ	CP001363.1:2077477-2077747	SDm	WTm	OK	32.4445	98.5362	5.68375	5e-05	0.000166224	yes	0.329265	-1.60268
TCONS_00002424	XLOC_001913	rbsD	CP001363.1:4105351-4105771	SDm	WTm	OK	120.473	355.937	7.54015	5e-05	0.000166224	yes	0.338467	-1.56291
TCONS_00001124	XLOC_000874	ssaE	CP001363.1:1493070-1493313	SDm	WTm	OK	3.48328	10.2409	1.69378	0.0097	0.0209377	yes	0.340134	-1.55582
TCONS_00004849	XLOC_003779	stdA	CP001363.1:3210970-3211681	SDm	WTm	OK	5.63362	16.2441	5.35691	5e-05	0.000166224	yes	0.34681	-1.52778
TCONS_00001013	XLOC_000788	pagC	CP001363.1:1342225-1342783	SDm	WTm	OK	67.2217	191.759	7.30389	5e-05	0.000166224	yes	0.350553	-1.5123
TCONS_00001843	XLOC_001452	mig-14	CP001363.1:2949635-2950726	SDm	WTm	OK	66.1588	181.253	7.3411	5e-05	0.000166224	yes	0.365008	-1.454
TCONS_00001794	XLOC_001410	STM14_3267	CP001363.1:2861932-2862097	SDm	WTm	OK	43.497	110.69	2.66868	0.00015	0.000467616	yes	0.392962	-1.34754
TCONS_00002701	XLOC_002130	STM14_5122	CP001363.1:4512734-4514801	SDm	WTm	OK	6.89535	17.5169	6.05348	5e-05	0.000166224	yes	0.39364	-1.34505
TCONS_00001928	XLOC_001511	sopD	CP001363.1:3107323-3108277	SDm	WTm	OK	10.1549	25.2268	5.51233	5e-05	0.000166224	yes	0.402544	-1.31278
TCONS_00000096	XLOC_000071	STM14_5573	CP001362.1:40862-41299	SDm	WTm	OK	29.9063	73.4995	2.95371	5e-05	0.000166224	yes	0.406891	-1.29729
TCONS_00005688	XLOC_004429	STM14_5185	CP001363.1:4572912-4573182	SDm	WTm	OK	7.42475	18.1567	2.55026	0.0004	0.0011558	yes	0.408926	-1.29009
TCONS_00001467	XLOC_001154	fliR	CP001363.1:2077755-2078550	SDm	WTm	OK	22.6876	55.2217	5.80804	5e-05	0.000166224	yes	0.410846	-1.28333
TCONS_00005131	XLOC_004011	rpsS	CP001363.1:3607365-3607644	SDm	WTm	OK	2657.75	6417.72	5.84052	5e-05	0.000166224	yes	0.414127	-1.27186
TCONS_00001259	XLOC_000982	STM14_1970	CP001363.1:1729597-1729999	SDm	WTm	OK	7.78903	18.6825	3.69974	5e-05	0.000166224	yes	0.416916	-1.26217
TCONS_00003766	XLOC_002982	hdeB	CP001363.1:1653534-1653864	SDm	WTm	OK	63.1555	151.095	5.39622	5e-05	0.000166224	yes	0.417985	-1.25848
TCONS_00001872	XLOC_001474	proV	CP001363.1:2976185-2978445	SDm	WTm	OK	6.32443	15.0906	4.20203	5e-05	0.000166224	yes	0.419097	-1.25464
TCONS_00001257	XLOC_000980	ydcI	CP001363.1:1724871-1725795	SDm	WTm	OK	31.6033	74.6634	5.92238	5e-05	0.000166224	yes	0.423277	-1.24033
TCONS_00003656	XLOC_002900	ssrA	CP001363.1:1486811-1489574	SDm	WTm	OK	3.30343	7.79529	5.27103	5e-05	0.000166224	yes	0.423773	-1.23864
TCONS_00000040	XLOC_000034	traA	CP001362.1:62609-62972	SDm	WTm	OK	6.57962	15.1946	3.04828	5e-05	0.000166224	yes	0.433024	-1.20748
TCONS_00005130	XLOC_004010	rplV	CP001363.1:3607018-3607351	SDm	WTm	OK	3293.56	7589.7	5.12692	5e-05	0.000166224	yes	0.433951	-1.2044
TCONS_00001793	XLOC_001409	yfiA	CP001363.1:2861584-2861923	SDm	WTm	OK	6546.4	15011.3	4.81636	5e-05	0.000166224	yes	0.436098	-1.19728
TCONS_00002793	XLOC_002200	rplI	CP001363.1:4644333-4644783	SDm	WTm	OK	1511.28	3412.76	5.31925	5e-05	0.000166224	yes	0.442832	-1.17517
TCONS_00001874	XLOC_001475	proX	CP001363.1:2978514-2979510	SDm	WTm	OK	21.6005	48.4668	5.39315	5e-05	0.000166224	yes	0.445676	-1.16593
TCONS_00002646	XLOC_002085	rrsE	CP001363.1:4408255-4409799	SDm	WTm	OK	274.389	614.896	4.94478	5e-05	0.000166224	yes	0.446236	-1.16412
TCONS_00002792	XLOC_002199	rpsR	CP001363.1:4644064-4644292	SDm	WTm	OK	1547.41	3456.03	5.93054	5e-05	0.000166224	yes	0.447742	-1.15926
TCONS_00004706	XLOC_003691	avrA	CP001363.1:3030206-3031043	SDm	WTm	OK	27.4549	61.2958	5.37116	5e-05	0.000166224	yes	0.447908	-1.15872
TCONS_00001440	XLOC_001137	yecG	CP001363.1:2034144-2034686	SDm	WTm	OK	231.431	516.44	5.91249	5e-05	0.000166224	yes	0.448128	-1.15802
TCONS_00002430	XLOC_001919	rrsC	CP001363.1:4113824-4115368	SDm	WTm	OK	276.2	614.75	4.89888	5e-05	0.000166224	yes	0.449288	-1.15429
TCONS_00004331	XLOC_003411	yfbK	CP001363.1:2473236-2475018	SDm	WTm	OK	23.1993	51.5044	5.67966	5e-05	0.000166224	yes	0.450433	-1.15061
TCONS_00002607	XLOC_002051	rrsB	CP001363.1:4364714-4366258	SDm	WTm	OK	277.571	612.833	4.85379	5e-05	0.000166224	yes	0.452931	-1.14264
TCONS_00002517	XLOC_001980	rrsA	CP001363.1:4209749-4211291	SDm	WTm	OK	288.713	630.987	4.77699	5e-05	0.000166224	yes	0.457558	-1.12797
TCONS_00002312	XLOC_001829	yiaO	CP001363.1:3873663-3874650	SDm	WTm	OK	0.763706	1.66202	2.08771	0.00195	0.00489689	yes	0.459505	-1.12185
TCONS_00005364	XLOC_004192	mgtC	CP001363.1:3978179-3978875	SDm	WTm	OK	4.1331	8.9471	3.48129	5e-05	0.000166224	yes	0.461949	-1.1142
TCONS_00005132	XLOC_004012	rplB	CP001363.1:3607660-3608482	SDm	WTm	OK	2524.72	5461.3	3.88586	5e-05	0.000166224	yes	0.462293	-1.11312
TCONS_00002700	XLOC_002129	STM14_5121	CP001363.1:4496015-4512695	SDm	WTm	OK	38.3304	82.5027	4.79517	5e-05	0.000166224	yes	0.464596	-1.10595
TCONS_00000648	XLOC_000517	modC	CP001363.1:847479-848538	SDm	WTm	OK	79.0197	168.222	5.61845	5e-05	0.000166224	yes	0.469735	-1.09008
TCONS_00001322	XLOC_001036	STM14_2094	CP001363.1:1837621-1838500	SDm	WTm	OK	47.7937	101.616	5.32745	5e-05	0.000166224	yes	0.470336	-1.08824
TCONS_00005129	XLOC_004009	rpsC	CP001363.1:3606299-3607001	SDm	WTm	OK	3095.24	6538.45	3.96947	5e-05	0.000166224	yes	0.47339	-1.0789
TCONS_00004717	XLOC_003698	sptP	CP001363.1:3042307-3044318	SDm	WTm	OK	84.5479	177.485	5.18977	5e-05	0.000166224	yes	0.476366	-1.06986
TCONS_00002370	XLOC_001875	slsA	CP001363.1:3973530-3974211	SDm	WTm	OK	6.35094	13.2974	3.74876	5e-05	0.000166224	yes	0.477608	-1.0661
TCONS_00004257	XLOC_003352	fruF	CP001363.1:2356838-2358907	SDm	WTm	OK	505.417	1048.98	3.91718	5e-05	0.000166224	yes	0.481818	-1.05344
TCONS_00000607	XLOC_000484	sdhC	CP001363.1:798488-800985	SDm	WTm	OK	390.345	806.795	1.29976	0.0257	0.0495158	yes	0.483822	-1.04745
TCONS_00000509	XLOC_000409	fimF	CP001363.1:610385-610904	SDm	WTm	OK	13.1431	27.1617	3.9954	5e-05	0.000166224	yes	0.483884	-1.04727
TCONS_00000647	XLOC_000516	modB	CP001363.1:846014-847477	SDm	WTm	OK	68.8577	142.196	3.07389	5e-05	0.000166224	yes	0.484245	-1.04619
TCONS_00001873	XLOC_001474	proW	CP001363.1:2976185-2978445	SDm	WTm	OK	5.73735	11.7529	2.96091	5e-05	0.000166224	yes	0.488165	-1.03456
TCONS_00000646	XLOC_000516	modA	CP001363.1:846014-847477	SDm	WTm	OK	102.896	210.565	4.12002	5e-05	0.000166224	yes	0.488666	-1.03308
TCONS_00002019	XLOC_001582	nupG	CP001363.1:3290576-3290964	SDm	WTm	OK	472.825	965.024	5.33664	5e-05	0.000166224	yes	0.489962	-1.02926
TCONS_00005128	XLOC_004008	rplP	CP001363.1:3605431-3606287	SDm	WTm	OK	4261.84	8631.19	2.90773	5e-05	0.000166224	yes	0.493772	-1.01808
TCONS_00005256	XLOC_004103	yhjB	CP001363.1:3793168-3793771	SDm	WTm	OK	2.92736	5.87805	2.54274	5e-05	0.000166224	yes	0.498015	-1.00574
TCONS_00002432	XLOC_001921	rrlC	CP001363.1:4115720-4118712	SDm	WTm	OK	262.005	525.159	3.92298	5e-05	0.000166224	yes	0.498906	-1.00316
TCONS_00001516	XLOC_001192	pduU	CP001363.1:2181645-2182550	SDm	WTm	OK	4.12028	8.24656	1.52295	0.007	0.0155964	yes	0.499636	-1.00105
TCONS_00004718	XLOC_003698	sicP	CP001363.1:3042307-3044318	SDm	WTm	OK	74.1628	148.299	1.66278	0.0041	0.00958186	yes	0.50009	-0.999741
TCONS_00000213	XLOC_000164	aceF	CP001363.1:179630-181520	SDm	WTm	OK	391.959	782.009	4.30093	5e-05	0.000166224	yes	0.501221	-0.996482
TCONS_00002648	XLOC_002087	rrlE	CP001363.1:4410151-4413143	SDm	WTm	OK	251.9	502.066	3.9148	5e-05	0.000166224	yes	0.501727	-0.995026
TCONS_00002611	XLOC_002055	rrlB	CP001363.1:4366769-4369761	SDm	WTm	OK	278.503	554.282	3.85457	5e-05	0.000166224	yes	0.502457	-0.992927
TCONS_00005133	XLOC_004013	rplW	CP001363.1:3608499-3609404	SDm	WTm	OK	2538.59	5049.89	1.82211	0.0025	0.00611447	yes	0.502702	-0.992225
TCONS_00000283	XLOC_000220	rrlH	CP001363.1:291943-295036	SDm	WTm	OK	243.423	483.749	3.88963	5e-05	0.000166224	yes	0.503201	-0.990793
TCONS_00005684	XLOC_004426	STM14_5175	CP001363.1:4562135-4562402	SDm	WTm	OK	276.037	546.979	4.69012	5e-05	0.000166224	yes	0.504657	-0.986624
TCONS_00001625	XLOC_001269	nrdB	CP001363.1:2435350-2436735	SDm	WTm	OK	186.684	368.143	4.86031	5e-05	0.000166224	yes	0.507096	-0.979668
TCONS_00002521	XLOC_001984	rrlA	CP001363.1:4211804-4214797	SDm	WTm	OK	283.776	559.511	3.78314	5e-05	0.000166224	yes	0.507186	-0.979414
TCONS_00003512	XLOC_002780	STM14_1356	CP001363.1:1226279-1226474	SDm	WTm	OK	87.2672	171.511	3.32174	5e-05	0.000166224	yes	0.508814	-0.97479
TCONS_00005420	XLOC_004228	STM14_4612	CP001363.1:4032287-4033688	SDm	WTm	OK	140.726	276.239	4.67784	5e-05	0.000166224	yes	0.509436	-0.973028
TCONS_00002791	XLOC_002198	priB	CP001363.1:4643745-4644060	SDm	WTm	OK	2238.44	4391.91	4.62142	5e-05	0.000166224	yes	0.509673	-0.972355
TCONS_00000279	XLOC_000216	rrsH	CP001363.1:289888-291432	SDm	WTm	OK	349.373	683.587	4.07542	5e-05	0.000166224	yes	0.511088	-0.968357
TCONS_00005681	XLOC_004423	melR	CP001363.1:4554738-4555815	SDm	WTm	OK	157.01	306.454	4.89502	5e-05	0.000166224	yes	0.512344	-0.964814
TCONS_00003751	XLOC_002970	STM14_1862	CP001363.1:1627296-1629583	SDm	WTm	OK	7.34394	14.3307	2.10756	0.00055	0.0015492	yes	0.512462	-0.964483
TCONS_00000039	XLOC_000033	traY	CP001362.1:62247-62568	SDm	WTm	OK	19.7948	38.5677	3.21139	5e-05	0.000166224	yes	0.513248	-0.962272
TCONS_00002564	XLOC_002019	STM14_4890	CP001363.1:4290532-4291492	SDm	WTm	OK	10.61	20.6686	4.02745	5e-05	0.000166224	yes	0.513339	-0.962016
TCONS_00004994	XLOC_003894	tdcG	CP001363.1:3423250-3424615	SDm	WTm	OK	33.3776	64.7833	4.73846	5e-05	0.000166224	yes	0.515219	-0.956742
TCONS_00000020	XLOC_000018	tlpA	CP001362.1:39661-40777	SDm	WTm	OK	54.0256	104.606	4.82411	5e-05	0.000166224	yes	0.516468	-0.953251
TCONS_00005679	XLOC_004421	adiY	CP001363.1:4551179-4551941	SDm	WTm	OK	35.2866	68.2466	4.40563	5e-05	0.000166224	yes	0.517046	-0.951637
TCONS_00001620	XLOC_001265	STM14_2809	CP001363.1:2430901-2431786	SDm	WTm	OK	18.1427	35.034	4.19938	5e-05	0.000166224	yes	0.51786	-0.949367
TCONS_00002396	XLOC_001893	torR	CP001363.1:4038358-4040064	SDm	WTm	OK	84.7822	163.259	3.41517	5e-05	0.000166224	yes	0.519311	-0.945329
TCONS_00001015	XLOC_000790	STM14_1504	CP001363.1:1343516-1343692	SDm	WTm	OK	137.439	263.311	3.22082	5e-05	0.000166224	yes	0.521965	-0.937976
TCONS_00005262	XLOC_004109	dctA	CP001363.1:3803970-3805257	SDm	WTm	OK	201.718	384.167	4.6462	5e-05	0.000166224	yes	0.525079	-0.929394
TCONS_00000826	XLOC_000647	STM14_1189	CP001363.1:1094524-1094767	SDm	WTm	OK	7.49069	14.1723	1.52771	0.0186	0.0371012	yes	0.528544	-0.919903
TCONS_00004951	XLOC_003856	yqhA	CP001363.1:3334524-3335019	SDm	WTm	OK	107.551	203.213	4.48338	5e-05	0.000166224	yes	0.529253	-0.917972
TCONS_00002790	XLOC_002197	rpsF	CP001363.1:4643343-4643739	SDm	WTm	OK	2116.74	3991.15	4.16827	5e-05	0.000166224	yes	0.530358	-0.91496
TCONS_00005421	XLOC_004229	torD	CP001363.1:4033877-4038229	SDm	WTm	OK	20.9502	39.4615	2.09218	0.00135	0.003504	yes	0.530902	-0.913482
TCONS_00005099	XLOC_003983	rrsD	CP001363.1:3584320-3585864	SDm	WTm	OK	435.973	818.328	3.70806	5e-05	0.000166224	yes	0.532761	-0.90844
TCONS_00004719	XLOC_003699	STM14_3479	CP001363.1:3044344-3044605	SDm	WTm	OK	142.061	266.069	3.94909	5e-05	0.000166224	yes	0.533925	-0.90529
TCONS_00005119	XLOC_004001	rplR	CP001363.1:3602362-3602716	SDm	WTm	OK	3109.46	5823.02	4.06463	5e-05	0.000166224	yes	0.533994	-0.905104
TCONS_00005120	XLOC_004002	rplF	CP001363.1:3602725-3603259	SDm	WTm	OK	4954.38	9266.33	3.3563	5e-05	0.000166224	yes	0.534665	-0.903294
TCONS_00004614	XLOC_003616	rrsG	CP001363.1:2854034-2855577	SDm	WTm	OK	397.384	742.192	3.74759	5e-05	0.000166224	yes	0.535419	-0.901259
TCONS_00001262	XLOC_000985	STM14_1977	CP001363.1:1733867-1734629	SDm	WTm	OK	16.92	31.5416	3.84753	5e-05	0.000166224	yes	0.536434	-0.898526
TCONS_00000893	XLOC_000697	csgA	CP001363.1:1189791-1190247	SDm	WTm	OK	32.1068	59.8169	3.75706	5e-05	0.000166224	yes	0.536751	-0.897674
TCONS_00005134	XLOC_004013	rplD	CP001363.1:3608499-3609404	SDm	WTm	OK	2185.84	4061.93	2.82624	5e-05	0.000166224	yes	0.538128	-0.893978
TCONS_00000212	XLOC_000163	aceE	CP001363.1:176952-179616	SDm	WTm	OK	476.924	884.036	3.55339	5e-05	0.000166224	yes	0.539485	-0.890346
TCONS_00002053	XLOC_001612	STM14_3842	CP001363.1:3350873-3351356	SDm	WTm	OK	3.54717	6.57255	2.07859	0.0008	0.00218091	yes	0.539695	-0.889785
TCONS_00000896	XLOC_000700	STM14_1313	CP001363.1:1191174-1193137	SDm	WTm	OK	160.01	295.309	2.51458	5e-05	0.000166224	yes	0.541839	-0.884063
TCONS_00002425	XLOC_001914	rbsA	CP001363.1:4105778-4107284	SDm	WTm	OK	47.2372	87.0099	4.46322	5e-05	0.000166224	yes	0.542895	-0.881256
TCONS_00005118	XLOC_004000	rpsE	CP001363.1:3601844-3602348	SDm	WTm	OK	3303.3	6048.8	3.53336	5e-05	0.000166224	yes	0.546108	-0.872741
TCONS_00003568	XLOC_002825	STM14_1512	CP001363.1:1347422-1347953	SDm	WTm	OK	58.7086	107.385	4.04813	5e-05	0.000166224	yes	0.546711	-0.871149
TCONS_00000367	XLOC_000294	res	CP001363.1:405988-408964	SDm	WTm	OK	56.6335	103.406	4.44268	5e-05	0.000166224	yes	0.547681	-0.868592
TCONS_00001515	XLOC_001192	pduT	CP001363.1:2181645-2182550	SDm	WTm	OK	3.89313	7.10231	2.04589	0.00045	0.00129034	yes	0.54815	-0.867358
TCONS_00003438	XLOC_002720	ompA	CP001363.1:1119308-1120361	SDm	WTm	OK	9003.35	16423.8	2.53331	5e-05	0.000166224	yes	0.548189	-0.867254
TCONS_00005225	XLOC_004078	STM14_4284	CP001363.1:3741633-3742226	SDm	WTm	OK	10.2973	18.7188	2.34097	0.0001	0.000320683	yes	0.550105	-0.862222
TCONS_00000656	XLOC_000523	bioF	CP001363.1:860510-864123	SDm	WTm	OK	2.32239	4.21837	1.49399	0.0118	0.0247786	yes	0.550542	-0.861075
TCONS_00005693	XLOC_004433	phoN	CP001363.1:4576418-4577171	SDm	WTm	OK	46.4613	84.0712	4.09006	5e-05	0.000166224	yes	0.552642	-0.855582
TCONS_00005098	XLOC_003982	rrlD	CP001363.1:3580976-3583968	SDm	WTm	OK	366.339	659.734	3.20931	5e-05	0.000166224	yes	0.555283	-0.848705
TCONS_00005122	XLOC_004004	rpsN	CP001363.1:3603697-3603988	SDm	WTm	OK	4605.59	8261.46	3.78874	5e-05	0.000166224	yes	0.557479	-0.843011
TCONS_00002052	XLOC_001611	STM14_3841	CP001363.1:3349848-3350832	SDm	WTm	OK	6.87793	12.2312	3.27489	5e-05	0.000166224	yes	0.562327	-0.83052
TCONS_00005121	XLOC_004003	rpsH	CP001363.1:3603271-3603664	SDm	WTm	OK	2600.34	4620.54	3.72489	5e-05	0.000166224	yes	0.562778	-0.829361
TCONS_00001861	XLOC_001469	STM14_3378	CP001363.1:2968219-2969009	SDm	WTm	OK	360.639	638.928	3.55044	5e-05	0.000166224	yes	0.564444	-0.825098
TCONS_00002563	XLOC_002018	STM14_4889	CP001363.1:4289187-4290522	SDm	WTm	OK	3.59273	6.36001	3.09422	5e-05	0.000166224	yes	0.564894	-0.823949
TCONS_00001681	XLOC_001308	STM14_2960	CP001363.1:2571939-2574770	SDm	WTm	OK	22.8418	40.2268	1.34543	0.02175	0.0428157	yes	0.567825	-0.816481
TCONS_00001701	XLOC_001328	yfeK	CP001363.1:2602139-2602520	SDm	WTm	OK	16.1029	28.3531	2.85518	5e-05	0.000166224	yes	0.567941	-0.816186
TCONS_00005142	XLOC_004020	rpsG	CP001363.1:3615626-3616097	SDm	WTm	OK	2475.45	4352.88	3.53386	5e-05	0.000166224	yes	0.568692	-0.814279
TCONS_00001474	XLOC_001160	ompS	CP001363.1:2088973-2090170	SDm	WTm	OK	37.9934	66.6928	4.00817	5e-05	0.000166224	yes	0.569678	-0.811782
TCONS_00000610	XLOC_000485	sdhB	CP001363.1:800998-801718	SDm	WTm	OK	989.023	1728.11	3.65979	5e-05	0.000166224	yes	0.572315	-0.805119
TCONS_00005135	XLOC_004014	rplC	CP001363.1:3609414-3610044	SDm	WTm	OK	3058.89	5326.86	2.91201	5e-05	0.000166224	yes	0.574239	-0.800277
TCONS_00000080	XLOC_000057	pefA	CP001362.1:13567-14086	SDm	WTm	OK	53.2198	92.545	3.65459	5e-05	0.000166224	yes	0.575069	-0.798192
TCONS_00005126	XLOC_004008	rpsQ	CP001363.1:3605431-3606287	SDm	WTm	OK	6515.51	11326.4	1.58454	0.00545	0.0124059	yes	0.57525	-0.797739
TCONS_00001646	XLOC_001281	STM14_2856	CP001363.1:2475653-2475836	SDm	WTm	OK	69.5628	120.615	2.28513	0.0001	0.000320683	yes	0.576734	-0.794021
TCONS_00002329	XLOC_001840	lldD	CP001363.1:3899603-3903219	SDm	WTm	OK	8.48222	14.6711	2.19806	0.0001	0.000320683	yes	0.578158	-0.790463
TCONS_00000654	XLOC_000522	hutH	CP001363.1:856995-858516	SDm	WTm	OK	29.9809	51.6404	3.88429	5e-05	0.000166224	yes	0.580571	-0.784456
TCONS_00004338	XLOC_003416	nuoI	CP001363.1:2481914-2482457	SDm	WTm	OK	545.552	939.617	3.99427	5e-05	0.000166224	yes	0.580611	-0.784356
TCONS_00000047	XLOC_000036	traV	CP001362.1:63319-67355	SDm	WTm	OK	8.56801	14.7215	1.45357	0.01435	0.0294164	yes	0.582007	-0.780893
TCONS_00005116	XLOC_003998	rplO	CP001363.1:3601223-3601658	SDm	WTm	OK	6768.44	11626.9	2.96381	5e-05	0.000166224	yes	0.582136	-0.780571
TCONS_00003185	XLOC_002524	ybdG	CP001363.1:626328-627576	SDm	WTm	OK	29.9695	51.1206	3.72953	5e-05	0.000166224	yes	0.586251	-0.77041
TCONS_00005089	XLOC_003973	yhdA	CP001363.1:3558765-3560706	SDm	WTm	OK	57.4576	97.8795	3.98907	5e-05	0.000166224	yes	0.587024	-0.768509
TCONS_00001286	XLOC_001008	tpx	CP001363.1:1785561-1786068	SDm	WTm	OK	732.468	1240.93	3.81447	5e-05	0.000166224	yes	0.590257	-0.760584
TCONS_00004264	XLOC_003359	yejG	CP001363.1:2373300-2373645	SDm	WTm	OK	137.592	232.939	3.53759	5e-05	0.000166224	yes	0.590678	-0.759556
TCONS_00001512	XLOC_001190	pduP	CP001363.1:2176765-2179167	SDm	WTm	OK	4.14446	7.01502	2.59048	5e-05	0.000166224	yes	0.590798	-0.759263
TCONS_00004612	XLOC_003614	rrlG	CP001363.1:2850587-2853681	SDm	WTm	OK	369.851	624.913	2.87373	5e-05	0.000166224	yes	0.591844	-0.756711
TCONS_00004310	XLOC_003393	STM14_2808	CP001363.1:2429526-2430852	SDm	WTm	OK	1.39649	2.34779	2.0791	0.0005	0.00142131	yes	0.59481	-0.749498
TCONS_00002822	XLOC_002228	STM14_5332	CP001363.1:4697122-4697787	SDm	WTm	OK	13.4439	22.4886	1.84102	0.00255	0.00622228	yes	0.59781	-0.742242
TCONS_00005410	XLOC_004224	ibpA	CP001363.1:4023607-4024027	SDm	WTm	OK	265.765	444.451	3.78791	5e-05	0.000166224	yes	0.597962	-0.741873
TCONS_00005141	XLOC_004019	fusA	CP001363.1:3613415-3615530	SDm	WTm	OK	3397.25	5679.05	2.20072	0.00025	0.000749572	yes	0.598207	-0.741282
TCONS_00000658	XLOC_000523	bioD_1	CP001363.1:860510-864123	SDm	WTm	OK	6.54513	10.9317	1.61793	0.00545	0.0124059	yes	0.598729	-0.740024
TCONS_00002640	XLOC_002079	hupA	CP001363.1:4400289-4400562	SDm	WTm	OK	3752.92	6263.81	3.57005	5e-05	0.000166224	yes	0.599143	-0.739027
TCONS_00004256	XLOC_003352	fruK	CP001363.1:2356838-2358907	SDm	WTm	OK	242.832	404.276	1.58305	0.00745	0.0164734	yes	0.600659	-0.735382
TCONS_00000955	XLOC_000751	STM14_1427	CP001363.1:1291514-1291721	SDm	WTm	OK	37.9514	62.8408	1.96332	0.0012	0.00315834	yes	0.603929	-0.727548
TCONS_00000878	XLOC_000684	STM14_1283	CP001363.1:1172346-1172747	SDm	WTm	OK	151.394	250.298	3.29795	5e-05	0.000166224	yes	0.604855	-0.725339
TCONS_00002001	XLOC_001570	metK	CP001363.1:3270813-3271968	SDm	WTm	OK	84.1254	138.251	3.71086	5e-05	0.000166224	yes	0.608498	-0.716677
TCONS_00005511	XLOC_004300	STM14_4828	CP001363.1:4237588-4238437	SDm	WTm	OK	5.03055	8.26562	2.53781	5e-05	0.000166224	yes	0.608611	-0.716407
TCONS_00002808	XLOC_002214	STM14_5314	CP001363.1:4678715-4679540	SDm	WTm	OK	18.9099	30.9747	3.108	5e-05	0.000166224	yes	0.610495	-0.711949
TCONS_00005117	XLOC_003999	rpmD	CP001363.1:3601661-3601841	SDm	WTm	OK	4936.94	8069.01	3.66585	5e-05	0.000166224	yes	0.61184	-0.708775
TCONS_00000609	XLOC_000484	sdhA	CP001363.1:798488-800985	SDm	WTm	OK	514.931	839.859	2.68424	5e-05	0.000166224	yes	0.613116	-0.705768
TCONS_00001756	XLOC_001378	gogB	CP001363.1:2780528-2782022	SDm	WTm	OK	37.0611	60.3315	3.53533	5e-05	0.000166224	yes	0.614291	-0.703006
TCONS_00003553	XLOC_002811	STM14_1480	CP001363.1:1329625-1329826	SDm	WTm	OK	89.0947	144.49	2.49077	5e-05	0.000166224	yes	0.616615	-0.697558
TCONS_00003918	XLOC_003110	STM14_2186	CP001363.1:1920254-1920428	SDm	WTm	OK	560.974	909.15	3.01037	5e-05	0.000166224	yes	0.617031	-0.696584
TCONS_00004335	XLOC_003415	nuoL	CP001363.1:2479212-2481904	SDm	WTm	OK	527.994	852.498	2.4809	5e-05	0.000166224	yes	0.619349	-0.691175
TCONS_00001131	XLOC_000880	sseE	CP001363.1:1497032-1497449	SDm	WTm	OK	5.24397	8.40584	1.65124	0.00455	0.0105491	yes	0.623848	-0.680733
TCONS_00005123	XLOC_004005	rplE	CP001363.1:3604017-3604557	SDm	WTm	OK	4057.39	6486.98	2.61857	5e-05	0.000166224	yes	0.625467	-0.676995
TCONS_00005143	XLOC_004021	rpsL	CP001363.1:3616192-3616567	SDm	WTm	OK	2530.66	4042.55	3.13225	5e-05	0.000166224	yes	0.626006	-0.675752
TCONS_00004615	XLOC_003617	clpB	CP001363.1:2856032-2858606	SDm	WTm	OK	379.715	604.249	2.76834	5e-05	0.000166224	yes	0.628408	-0.670226
TCONS_00004029	XLOC_003203	fliY	CP001363.1:2054594-2055395	SDm	WTm	OK	294.864	468.906	3.43685	5e-05	0.000166224	yes	0.628834	-0.669249
TCONS_00004333	XLOC_003413	nuoN	CP001363.1:2475905-2477363	SDm	WTm	OK	335.804	533.342	3.14262	5e-05	0.000166224	yes	0.629622	-0.667442
TCONS_00004425	XLOC_003487	pdxK	CP001363.1:2598869-2599972	SDm	WTm	OK	26.055	41.3198	2.87819	5e-05	0.000166224	yes	0.630569	-0.665273
TCONS_00002203	XLOC_001741	nirB	CP001363.1:3637244-3640240	SDm	WTm	OK	1229.38	1946.56	2.23776	0.0001	0.000320683	yes	0.631565	-0.662996
TCONS_00005363	XLOC_004191	mgtB	CP001363.1:3975233-3977960	SDm	WTm	OK	12.6716	20.0364	3.19549	5e-05	0.000166224	yes	0.632429	-0.661025
TCONS_00004340	XLOC_003417	nuoG	CP001363.1:2482471-2486172	SDm	WTm	OK	589.006	930.957	2.22571	5e-05	0.000166224	yes	0.632689	-0.660432
TCONS_00003790	XLOC_003003	ugtL	CP001363.1:1701222-1701621	SDm	WTm	OK	7.71861	12.1375	1.79148	0.00215	0.00534298	yes	0.635931	-0.653058
TCONS_00000563	XLOC_000448	STM14_0757	CP001363.1:712490-714973	SDm	WTm	OK	5.91284	9.2798	1.81728	0.0031	0.00745703	yes	0.637173	-0.650242
TCONS_00001188	XLOC_000923	rspA	CP001363.1:1592225-1593440	SDm	WTm	OK	9.95581	15.5302	2.72725	5e-05	0.000166224	yes	0.641061	-0.641466
TCONS_00003870	XLOC_003073	ompW	CP001363.1:1838581-1839220	SDm	WTm	OK	445.802	694.962	3.26613	5e-05	0.000166224	yes	0.641477	-0.640531
TCONS_00003422	XLOC_002707	STM14_1148	CP001363.1:1063408-1063819	SDm	WTm	OK	322.961	503.131	3.29359	5e-05	0.000166224	yes	0.641902	-0.639574
TCONS_00003050	XLOC_002413	STM14_0360	CP001363.1:350577-351297	SDm	WTm	OK	31.2434	48.5128	2.87415	5e-05	0.000166224	yes	0.644024	-0.634814
TCONS_00002214	XLOC_001751	STM14_4214	CP001363.1:3670272-3670449	SDm	WTm	OK	2402.18	3725.92	1.66667	0.0041	0.00958186	yes	0.644721	-0.633252
TCONS_00005136	XLOC_004015	rpsJ	CP001363.1:3610076-3610388	SDm	WTm	OK	2251.07	3467.55	2.87542	5e-05	0.000166224	yes	0.649182	-0.623306
TCONS_00000468	XLOC_000377	htpG	CP001363.1:544595-546494	SDm	WTm	OK	313.641	482.102	2.70386	5e-05	0.000166224	yes	0.65057	-0.620224
TCONS_00002398	XLOC_001895	STM14_4625	CP001363.1:4049048-4050311	SDm	WTm	OK	2.75129	4.22843	2.12713	0.0004	0.0011558	yes	0.650665	-0.620014
TCONS_00002624	XLOC_002067	rplA	CP001363.1:4377117-4377822	SDm	WTm	OK	3836.26	5894.11	2.30142	5e-05	0.000166224	yes	0.650863	-0.619573
TCONS_00002623	XLOC_002066	rplK	CP001363.1:4376685-4377114	SDm	WTm	OK	2895.51	4430.11	2.67877	5e-05	0.000166224	yes	0.653598	-0.613525
TCONS_00004589	XLOC_003600	STM14_3212	CP001363.1:2818284-2818983	SDm	WTm	OK	17.0997	26.1602	2.55248	5e-05	0.000166224	yes	0.653653	-0.613403
TCONS_00003530	XLOC_002794	phoP	CP001363.1:1276099-1278237	SDm	WTm	OK	358.799	548.239	1.96077	0.00075	0.00205956	yes	0.654457	-0.611629
TCONS_00004212	XLOC_003327	yehT	CP001363.1:2305296-2307800	SDm	WTm	OK	50.5461	76.8011	1.52026	0.01005	0.0215956	yes	0.658143	-0.603527
TCONS_00003750	XLOC_002970	STM14_1861	CP001363.1:1627296-1629583	SDm	WTm	OK	42.9859	65.2614	2.6524	5e-05	0.000166224	yes	0.658673	-0.602366
TCONS_00001514	XLOC_001191	pduS	CP001363.1:2179178-2181643	SDm	WTm	OK	3.37789	5.11798	1.51459	0.00955	0.0206818	yes	0.660005	-0.599452
TCONS_00001204	XLOC_000938	STM14_1859	CP001363.1:1625309-1626401	SDm	WTm	OK	18.8402	28.5392	2.70549	5e-05	0.000166224	yes	0.660152	-0.599131
TCONS_00005529	XLOC_004315	STM14_4855	CP001363.1:4262690-4263722	SDm	WTm	OK	16.1814	24.4698	2.63484	5e-05	0.000166224	yes	0.66128	-0.596666
TCONS_00005692	XLOC_004432	STM14_5190	CP001363.1:4574851-4575073	SDm	WTm	OK	34.5724	52.116	1.67132	0.00535	0.0122047	yes	0.663374	-0.592106
TCONS_00001770	XLOC_001390	STM14_3223	CP001363.1:2824311-2824662	SDm	WTm	OK	56.9994	85.8733	2.47474	5e-05	0.000166224	yes	0.663762	-0.591263
TCONS_00004599	XLOC_003606	rpoE	CP001363.1:2833261-2834177	SDm	WTm	OK	185.292	279.045	2.83196	5e-05	0.000166224	yes	0.664022	-0.590697
TCONS_00000085	XLOC_000062	STM14_5558	CP001362.1:25307-25658	SDm	WTm	OK	1754.51	2641.98	2.93503	5e-05	0.000166224	yes	0.664089	-0.590551
TCONS_00000497	XLOC_000397	glxK	CP001363.1:587392-588541	SDm	WTm	OK	6.25095	9.4101	2.30074	0.0001	0.000320683	yes	0.664281	-0.590135
TCONS_00001273	XLOC_000995	ynaF	CP001363.1:1756107-1756542	SDm	WTm	OK	999.926	1504.47	2.96008	5e-05	0.000166224	yes	0.664637	-0.589362
TCONS_00000675	XLOC_000537	ybhQ	CP001363.1:880292-881884	SDm	WTm	OK	222.444	334.637	1.93687	0.0006	0.00168552	yes	0.664732	-0.589155
TCONS_00000021	XLOC_000019	STM14_5572	CP001362.1:40862-41299	SDm	WTm	OK	54.9376	82.6121	2.15085	0.00025	0.000749572	yes	0.665007	-0.588559
TCONS_00003827	XLOC_003035	ynaJ	CP001363.1:1766255-1766642	SDm	WTm	OK	123.727	185.564	2.74007	5e-05	0.000166224	yes	0.666762	-0.584756
TCONS_00003127	XLOC_002478	ylaC	CP001363.1:527507-527978	SDm	WTm	OK	270.374	404.448	2.99005	5e-05	0.000166224	yes	0.668501	-0.580998
TCONS_00002562	XLOC_002017	ushB	CP001363.1:4287079-4288925	SDm	WTm	OK	93.5546	139.852	2.38524	5e-05	0.000166224	yes	0.668954	-0.58002
TCONS_00001839	XLOC_001449	STM14_3349	CP001363.1:2946328-2946862	SDm	WTm	OK	16.5531	24.7284	2.24643	0.00015	0.000467616	yes	0.669396	-0.579067
TCONS_00003115	XLOC_002466	cyoB	CP001363.1:494948-497873	SDm	WTm	OK	1388.31	2071.96	1.66451	0.00355	0.00842384	yes	0.670047	-0.577666
TCONS_00004653	XLOC_003651	pipB2	CP001363.1:2947036-2948089	SDm	WTm	OK	26.2296	39.0898	2.68026	5e-05	0.000166224	yes	0.671009	-0.575596
TCONS_00000539	XLOC_000431	ybdD	CP001363.1:664136-664334	SDm	WTm	OK	85.0318	126.638	1.95352	0.00115	0.00303586	yes	0.671456	-0.574636
TCONS_00001772	XLOC_001392	STM14_3225	CP001363.1:2827726-2828836	SDm	WTm	OK	23.2888	34.6268	2.65137	5e-05	0.000166224	yes	0.672566	-0.572253
TCONS_00001916	XLOC_001501	STM14_3505	CP001363.1:3067568-3068383	SDm	WTm	OK	133.269	198.124	1.69463	0.00345	0.00821622	yes	0.672654	-0.572062
TCONS_00000586	XLOC_000466	ybfA	CP001363.1:774957-775164	SDm	WTm	OK	71.2147	105.703	1.92772	0.0011	0.00292295	yes	0.673724	-0.569769
TCONS_00000650	XLOC_000519	hutI	CP001363.1:852180-854342	SDm	WTm	OK	92.047	136.615	2.36981	5e-05	0.000166224	yes	0.673769	-0.569673
TCONS_00003454	XLOC_002736	pipD	CP001363.1:1138981-1140544	SDm	WTm	OK	77.9729	115.484	2.94886	5e-05	0.000166224	yes	0.675184	-0.566648
TCONS_00000353	XLOC_000282	STM14_0400	CP001363.1:387800-389375	SDm	WTm	OK	11.1167	16.4627	2.53725	5e-05	0.000166224	yes	0.675266	-0.566472
TCONS_00001420	XLOC_001121	yebK	CP001363.1:1992888-1993758	SDm	WTm	OK	118.427	174.999	2.91265	5e-05	0.000166224	yes	0.67673	-0.563349
TCONS_00002437	XLOC_001925	yifE	CP001363.1:4120190-4120529	SDm	WTm	OK	944.509	1394.42	2.90653	5e-05	0.000166224	yes	0.677349	-0.562029
TCONS_00005140	XLOC_004018	tuf_1	CP001363.1:3611987-3613344	SDm	WTm	OK	10572.6	15607.3	1.58794	0.00615	0.0138612	yes	0.677414	-0.561891
TCONS_00002044	XLOC_001605	yghB	CP001363.1:3340572-3341232	SDm	WTm	OK	195.756	287.629	2.89148	5e-05	0.000166224	yes	0.680585	-0.555153
TCONS_00004657	XLOC_003654	tctD	CP001363.1:2952593-2954670	SDm	WTm	OK	20.0692	29.4834	1.31083	0.02305	0.0452055	yes	0.680695	-0.55492
TCONS_00000894	XLOC_000698	csgC	CP001363.1:1190308-1190635	SDm	WTm	OK	13.1488	19.3007	1.58895	0.0082	0.0179805	yes	0.68126	-0.553722
TCONS_00003184	XLOC_002523	STM14_0662	CP001363.1:623391-624567	SDm	WTm	OK	88.5636	129.888	2.87163	5e-05	0.000166224	yes	0.681846	-0.552482
TCONS_00003824	XLOC_003032	STM14_2003	CP001363.1:1761253-1762408	SDm	WTm	OK	29.6706	43.3439	2.60608	5e-05	0.000166224	yes	0.684539	-0.546795
TCONS_00003550	XLOC_002808	STM14_1454	CP001363.1:1304873-1305275	SDm	WTm	OK	74.8295	109.144	2.44828	5e-05	0.000166224	yes	0.685603	-0.544554
TCONS_00000965	XLOC_000759	STM14_1439	CP001363.1:1298443-1298677	SDm	WTm	OK	95.0162	138.526	2.09072	0.0002	0.000611163	yes	0.685909	-0.543911
TCONS_00002821	XLOC_002227	STM14_5331	CP001363.1:4696773-4697112	SDm	WTm	OK	16.9049	24.6034	1.74996	0.00365	0.00863773	yes	0.687096	-0.541416
TCONS_00005005	XLOC_003905	agaR	CP001363.1:3439690-3440661	SDm	WTm	OK	63.197	91.7982	2.65526	5e-05	0.000166224	yes	0.688434	-0.53861
TCONS_00001018	XLOC_000793	STM14_1509	CP001363.1:1345490-1345958	SDm	WTm	OK	81.1577	117.577	2.4821	5e-05	0.000166224	yes	0.690251	-0.534806
TCONS_00003429	XLOC_002713	STM14_1197	CP001363.1:1100626-1101597	SDm	WTm	OK	69.8008	101.11	2.54736	5e-05	0.000166224	yes	0.690345	-0.53461
TCONS_00003852	XLOC_003058	STM14_2061	CP001363.1:1810466-1810830	SDm	WTm	OK	924.105	1332.87	1.6244	0.00625	0.0140625	yes	0.69332	-0.528407
TCONS_00002678	XLOC_002112	dgkA	CP001363.1:4472312-4472681	SDm	WTm	OK	349.385	503.918	2.68937	5e-05	0.000166224	yes	0.693337	-0.528371
TCONS_00005338	XLOC_004170	rfaP	CP001363.1:3929639-3932585	SDm	WTm	OK	101.08	145.632	1.35963	0.01835	0.0366303	yes	0.694078	-0.52683
TCONS_00000777	XLOC_000614	STM14_1119	CP001363.1:1033979-1035629	SDm	WTm	OK	101.949	146.677	2.34451	0.0001	0.000320683	yes	0.695058	-0.524795
TCONS_00005518	XLOC_004307	yihT	CP001363.1:4246446-4247325	SDm	WTm	OK	3.90092	5.60387	1.72335	0.00335	0.00799619	yes	0.696112	-0.522609
TCONS_00005115	XLOC_003997	secY	CP001363.1:3599884-3601216	SDm	WTm	OK	4803.67	6891.2	1.62603	0.00415	0.00968149	yes	0.697073	-0.520618
TCONS_00002733	XLOC_002152	STM14_5184	CP001363.1:4571713-4572619	SDm	WTm	OK	6.81374	9.76845	1.99463	0.00055	0.0015492	yes	0.697525	-0.519683
TCONS_00002738	XLOC_002156	fxsA	CP001363.1:4585552-4586029	SDm	WTm	OK	139.313	199.426	2.54407	5e-05	0.000166224	yes	0.69857	-0.517524
TCONS_00003032	XLOC_002402	yaeE	CP001363.1:287076-288754	SDm	WTm	OK	27.014	38.604	1.297	0.02555	0.0492449	yes	0.699772	-0.515043
TCONS_00002869	XLOC_002267	STM14_5442	CP001363.1:4798481-4799058	SDm	WTm	OK	61.9674	88.2603	1.34729	0.01885	0.0375856	yes	0.702098	-0.510255
TCONS_00003747	XLOC_002967	STM14_1856	CP001363.1:1621278-1623775	SDm	WTm	OK	14.725	20.9327	1.99415	0.00035	0.00102143	yes	0.703445	-0.507491
TCONS_00002401	XLOC_001897	STM14_4627	CP001363.1:4051632-4052529	SDm	WTm	OK	185.969	264.247	2.62921	5e-05	0.000166224	yes	0.70377	-0.506825
TCONS_00003769	XLOC_002984	fdnH	CP001363.1:1658871-1660405	SDm	WTm	OK	66.551	94.4747	1.8454	0.00195	0.00489689	yes	0.704432	-0.505468
TCONS_00001203	XLOC_000937	STM14_1848	CP001363.1:1616391-1617510	SDm	WTm	OK	6.34839	8.99743	1.95016	0.00105	0.00279858	yes	0.705578	-0.503122
TCONS_00000945	XLOC_000743	ycfR	CP001363.1:1255590-1255848	SDm	WTm	OK	142.516	201.886	2.14637	0.00035	0.00102143	yes	0.705923	-0.502417
TCONS_00000351	XLOC_000281	STM14_0398	CP001363.1:386263-387501	SDm	WTm	OK	11.9353	16.8931	1.69075	0.0037	0.00875212	yes	0.706519	-0.501199
TCONS_00004341	XLOC_003418	nuoF	CP001363.1:2486202-2488037	SDm	WTm	OK	504.548	714.089	1.86925	0.0014	0.00362661	yes	0.706562	-0.501112
TCONS_00003776	XLOC_002990	STM14_1912	CP001363.1:1679480-1680113	SDm	WTm	OK	206.684	292.043	2.5962	5e-05	0.000166224	yes	0.707718	-0.498754
TCONS_00005004	XLOC_003904	STM14_3936	CP001363.1:3438732-3439680	SDm	WTm	OK	75.0865	105.923	2.52019	5e-05	0.000166224	yes	0.708878	-0.49639
TCONS_00001518	XLOC_001193	pduW	CP001363.1:2182554-2184206	SDm	WTm	OK	7.19104	10.1301	1.83746	0.0016	0.00408828	yes	0.709869	-0.494376
TCONS_00003417	XLOC_002703	STM14_1143	CP001363.1:1058494-1059604	SDm	WTm	OK	15.5142	21.8366	2.18205	0.00025	0.000749572	yes	0.710468	-0.493159
TCONS_00003677	XLOC_002918	ydgP	CP001363.1:1539862-1540483	SDm	WTm	OK	69.8639	98.0514	2.33618	5e-05	0.000166224	yes	0.712523	-0.488991
TCONS_00005409	XLOC_004223	ibpB	CP001363.1:4022920-4023498	SDm	WTm	OK	153.137	214.754	2.36947	5e-05	0.000166224	yes	0.713081	-0.487862
TCONS_00003768	XLOC_002984	fdnI	CP001363.1:1658871-1660405	SDm	WTm	OK	91.244	127.938	1.69843	0.0033	0.00788759	yes	0.713189	-0.487643
TCONS_00002150	XLOC_001693	STM14_4025	CP001363.1:3515632-3518254	SDm	WTm	OK	219.74	307.581	2.08977	0.00045	0.00129034	yes	0.714413	-0.485169
TCONS_00002619	XLOC_002062	tuf_2	CP001363.1:4374183-4375368	SDm	WTm	OK	9548.83	13365.5	1.38886	0.0167	0.033566	yes	0.714439	-0.485118
TCONS_00003675	XLOC_002917	nth	CP001363.1:1538532-1539860	SDm	WTm	OK	99.4129	139.08	1.756	0.0021	0.00524103	yes	0.714789	-0.48441
TCONS_00005125	XLOC_004007	rplN	CP001363.1:3604896-3605268	SDm	WTm	OK	3454	4824.81	2.15722	0.00015	0.000467616	yes	0.715883	-0.482204
TCONS_00003529	XLOC_002794	phoQ	CP001363.1:1276099-1278237	SDm	WTm	OK	169.867	235.85	1.65898	0.00475	0.0109596	yes	0.720233	-0.473464
TCONS_00000653	XLOC_000521	hutU	CP001363.1:855308-856994	SDm	WTm	OK	36.7264	50.8994	2.3751	5e-05	0.000166224	yes	0.721549	-0.470831
TCONS_00001760	XLOC_001382	STM14_3193	CP001363.1:2809855-2810257	SDm	WTm	OK	39.8919	55.2816	1.94094	0.00105	0.00279858	yes	0.721613	-0.470704
TCONS_00004334	XLOC_003414	nuoM	CP001363.1:2477369-2478899	SDm	WTm	OK	389.738	539.316	2.17386	0.0001	0.000320683	yes	0.722652	-0.468626
TCONS_00005336	XLOC_004168	rfaB	CP001363.1:3928225-3929305	SDm	WTm	OK	80.1809	110.887	2.39713	5e-05	0.000166224	yes	0.723087	-0.46776
TCONS_00001757	XLOC_001379	STM14_3166	CP001363.1:2782884-2783430	SDm	WTm	OK	49.7207	68.7212	2.112	0.00035	0.00102143	yes	0.723513	-0.466909
TCONS_00001938	XLOC_001521	sdaC	CP001363.1:3140580-3141870	SDm	WTm	OK	639.287	883.465	2.06438	0.00025	0.000749572	yes	0.723613	-0.466709
TCONS_00000536	XLOC_000429	ybdB	CP001363.1:661372-661786	SDm	WTm	OK	15.6784	21.6622	1.67242	0.0035	0.00832775	yes	0.723768	-0.466401
TCONS_00002221	XLOC_001758	yhgG	CP001363.1:3680364-3680601	SDm	WTm	OK	111.385	153.885	1.86054	0.00135	0.003504	yes	0.72382	-0.466298
TCONS_00003676	XLOC_002917	ydgQ	CP001363.1:1538532-1539860	SDm	WTm	OK	91.9752	126.745	1.70003	0.00335	0.00799619	yes	0.725671	-0.462612
TCONS_00003628	XLOC_002875	ydiO	CP001363.1:1446678-1447830	SDm	WTm	OK	10.9854	15.1204	1.96186	0.0008	0.00218091	yes	0.726528	-0.460909
TCONS_00003112	XLOC_002465	cyoE	CP001363.1:494046-494937	SDm	WTm	OK	2128.61	2925.88	1.80313	0.00185	0.00466807	yes	0.727511	-0.458959
TCONS_00004151	XLOC_003284	rfbK	CP001363.1:2213984-2216844	SDm	WTm	OK	168.519	231.579	1.4936	0.01015	0.0217749	yes	0.727696	-0.458593
TCONS_00001350	XLOC_001060	ychM	CP001363.1:1889545-1891207	SDm	WTm	OK	83.9701	115.223	2.37858	0.00015	0.000467616	yes	0.728762	-0.456481
TCONS_00001607	XLOC_001254	oafA	CP001363.1:2383682-2385512	SDm	WTm	OK	71.1604	97.574	2.36646	5e-05	0.000166224	yes	0.729297	-0.455422
TCONS_00003761	XLOC_002978	STM14_1877	CP001363.1:1640381-1641848	SDm	WTm	OK	56.1815	76.8321	2.32485	5e-05	0.000166224	yes	0.731224	-0.451614
TCONS_00002272	XLOC_001799	yhjC	CP001363.1:3794401-3795301	SDm	WTm	OK	29.1109	39.8056	2.0735	0.0002	0.000611163	yes	0.731327	-0.451412
TCONS_00002817	XLOC_002223	STM14_5326	CP001363.1:4692203-4693019	SDm	WTm	OK	6.56658	8.97122	1.6536	0.004	0.00937734	yes	0.731961	-0.450162
TCONS_00005124	XLOC_004006	rplX	CP001363.1:3604571-3604886	SDm	WTm	OK	4511.99	6142.29	2.02358	0.0009	0.00243208	yes	0.734578	-0.445013
TCONS_00004311	XLOC_003394	STM14_2815	CP001363.1:2436736-2438023	SDm	WTm	OK	10.103	13.7375	1.90278	0.0005	0.00142131	yes	0.735432	-0.443336
TCONS_00002740	XLOC_002158	groEL	CP001363.1:4587941-4589588	SDm	WTm	OK	3258.85	4426.43	1.3897	0.01805	0.0360588	yes	0.736225	-0.441781
TCONS_00001707	XLOC_001334	STM14_3032	CP001363.1:2633811-2634012	SDm	WTm	OK	76.5997	103.677	1.43644	0.01275	0.0264147	yes	0.73883	-0.436685
TCONS_00004622	XLOC_003623	rplS	CP001363.1:2868789-2869137	SDm	WTm	OK	3490.2	4718.53	1.98438	0.0009	0.00243208	yes	0.73968	-0.435028
TCONS_00003450	XLOC_002732	pipB	CP001363.1:1134793-1135669	SDm	WTm	OK	3.84893	5.18921	1.39469	0.01805	0.0360588	yes	0.741718	-0.431057
TCONS_00005768	XLOC_004490	STM14_5355	CP001363.1:4717964-4718566	SDm	WTm	OK	16.7725	22.6124	1.65581	0.004	0.00937734	yes	0.741739	-0.431016
TCONS_00005403	XLOC_004221	yidF	CP001363.1:4019548-4021155	SDm	WTm	OK	132.964	178.816	1.70138	0.0035	0.00832775	yes	0.74358	-0.42744
TCONS_00004369	XLOC_003442	STM14_2905	CP001363.1:2520199-2521303	SDm	WTm	OK	8.52969	11.4648	1.72716	0.0021	0.00524103	yes	0.743989	-0.426646
TCONS_00004661	XLOC_003658	ygaC	CP001363.1:2969043-2969494	SDm	WTm	OK	231.29	310.802	2.06358	0.0007	0.0019354	yes	0.744172	-0.426293
TCONS_00005720	XLOC_004454	STM14_5232	CP001363.1:4608234-4608975	SDm	WTm	OK	187.927	252.291	2.21845	0.0001	0.000320683	yes	0.744882	-0.424916
TCONS_00000476	XLOC_000381	ushA	CP001363.1:554327-555980	SDm	WTm	OK	163.657	219.552	2.14877	0.00015	0.000467616	yes	0.745413	-0.423887
TCONS_00003151	XLOC_002496	ybbK	CP001363.1:561666-563033	SDm	WTm	OK	103.583	138.914	1.87511	0.00115	0.00303586	yes	0.745663	-0.423405
TCONS_00001189	XLOC_000924	rspB	CP001363.1:1593450-1594470	SDm	WTm	OK	13.1709	17.6423	1.78914	0.002	0.0050081	yes	0.746552	-0.421685
TCONS_00003181	XLOC_002520	STM14_0655	CP001363.1:619283-619613	SDm	WTm	OK	16.3848	21.9236	1.29444	0.02495	0.0481945	yes	0.747359	-0.420127
TCONS_00005268	XLOC_004113	yhjN	CP001363.1:3812231-3814532	SDm	WTm	OK	74.3281	99.3346	2.17457	0.0002	0.000611163	yes	0.74826	-0.418389
TCONS_00004598	XLOC_003605	rseA	CP001363.1:2831147-2833230	SDm	WTm	OK	439.084	586.778	1.37221	0.0177	0.035427	yes	0.748297	-0.418318
TCONS_00000017	XLOC_000015	STM14_5557	CP001362.1:24680-25241	SDm	WTm	OK	122.31	163.317	2.07233	5e-05	0.000166224	yes	0.748912	-0.417133
TCONS_00002146	XLOC_001691	gltD	CP001363.1:3512888-3514307	SDm	WTm	OK	64.7065	86.395	2.15631	0.0001	0.000320683	yes	0.748961	-0.417037
TCONS_00000891	XLOC_000695	ycdZ	CP001363.1:1185617-1186148	SDm	WTm	OK	396.728	529.554	2.16773	0.00025	0.000749572	yes	0.749174	-0.416628
TCONS_00001423	XLOC_001124	znuC	CP001363.1:1998842-2000380	SDm	WTm	OK	112.802	150.548	1.63765	0.00525	0.0120026	yes	0.749276	-0.416431
TCONS_00000023	XLOC_000020	parB	CP001362.1:43808-45988	SDm	WTm	OK	236.638	315.817	1.57405	0.00655	0.0146747	yes	0.749288	-0.416407
TCONS_00005392	XLOC_004214	STM14_4574	CP001363.1:4007282-4008203	SDm	WTm	OK	117.89	157.131	2.14962	0.00015	0.000467616	yes	0.750266	-0.414526
TCONS_00002565	XLOC_002020	STM14_4891	CP001363.1:4291501-4292542	SDm	WTm	OK	65.3235	87.0208	2.08903	0.00045	0.00129034	yes	0.750665	-0.413758
TCONS_00000022	XLOC_000020	parA	CP001362.1:43808-45988	SDm	WTm	OK	125.274	166.864	1.29086	0.0237	0.0462216	yes	0.750755	-0.413586
TCONS_00003470	XLOC_002749	STM14_1277	CP001363.1:1164851-1165882	SDm	WTm	OK	374.738	498.589	1.83065	0.00105	0.00279858	yes	0.751597	-0.411969
TCONS_00003543	XLOC_002802	STM14_1423	CP001363.1:1287268-1290446	SDm	WTm	OK	33.5379	44.6117	1.90273	0.00105	0.00279858	yes	0.751774	-0.41163
TCONS_00003990	XLOC_003172	cutC	CP001363.1:2012428-2013175	SDm	WTm	OK	33.9849	45.1486	1.86855	0.00115	0.00303586	yes	0.752734	-0.409787
TCONS_00005751	XLOC_004476	STM14_5312	CP001363.1:4676769-4678275	SDm	WTm	OK	24.9449	33.1225	1.96981	0.00075	0.00205956	yes	0.75311	-0.409067
TCONS_00000841	XLOC_000658	rmf	CP001363.1:1115817-1116152	SDm	WTm	OK	715.957	947.881	1.64607	0.00365	0.00863773	yes	0.755324	-0.404833
TCONS_00003424	XLOC_002709	gtgA	CP001363.1:1072293-1072980	SDm	WTm	OK	27.391	36.1855	1.76289	0.00265	0.00644237	yes	0.756961	-0.40171
TCONS_00003968	XLOC_003154	yobA	CP001363.1:1980946-1981321	SDm	WTm	OK	376.513	495.579	2.03475	0.00025	0.000749572	yes	0.759744	-0.396415
TCONS_00003482	XLOC_002757	csgG	CP001363.1:1186186-1187020	SDm	WTm	OK	21.3165	28.0313	1.73658	0.00215	0.00534298	yes	0.760453	-0.395068
TCONS_00005200	XLOC_004061	glpE	CP001363.1:3701903-3702230	SDm	WTm	OK	211.177	277.017	1.86173	0.00105	0.00279858	yes	0.762325	-0.391522
TCONS_00000538	XLOC_000430	cstA	CP001363.1:661860-664073	SDm	WTm	OK	210.482	276.03	1.87949	0.00085	0.00230645	yes	0.762533	-0.391128
TCONS_00002555	XLOC_002011	sodA	CP001363.1:4280122-4280743	SDm	WTm	OK	2727.61	3576.8	1.60629	0.00655	0.0146747	yes	0.762584	-0.391032
TCONS_00001771	XLOC_001391	STM14_3224	CP001363.1:2824788-2827716	SDm	WTm	OK	17.1067	22.3726	1.92452	0.00085	0.00230645	yes	0.764627	-0.387171
TCONS_00003337	XLOC_002638	STM14_970	CP001363.1:900253-900506	SDm	WTm	OK	1130.63	1478.24	1.47805	0.0117	0.0245882	yes	0.764849	-0.386754
TCONS_00001628	XLOC_001271	glpA	CP001363.1:2441788-2445853	SDm	WTm	OK	344.79	450.433	1.64654	0.0044	0.0102103	yes	0.765463	-0.385595
TCONS_00000112	XLOC_000085	dnaJ	CP001363.1:13594-14734	SDm	WTm	OK	212.977	277.863	1.93615	0.0007	0.0019354	yes	0.766482	-0.383676
TCONS_00004404	XLOC_003468	STM14_2951	CP001363.1:2565348-2565591	SDm	WTm	OK	112.694	146.957	1.53867	0.0078	0.0171822	yes	0.76685	-0.382983
TCONS_00005362	XLOC_004190	cigR	CP001363.1:3974439-3974919	SDm	WTm	OK	143.614	186.934	1.86879	0.0016	0.00408828	yes	0.76826	-0.380333
TCONS_00004894	XLOC_003816	STM14_3726	CP001363.1:3263504-3264977	SDm	WTm	OK	4.26468	5.5488	1.45812	0.01205	0.0252029	yes	0.768577	-0.379738
TCONS_00001940	XLOC_001522	sdaB	CP001363.1:3141928-3146126	SDm	WTm	OK	500.757	650.744	1.56692	0.0053	0.0121064	yes	0.769515	-0.377979
TCONS_00005765	XLOC_004487	pyrI	CP001363.1:4716328-4716790	SDm	WTm	OK	1635.22	2120.5	1.76728	0.0018	0.00455065	yes	0.771148	-0.37492
TCONS_00002960	XLOC_002345	STM14_0118	CP001363.1:116188-116941	SDm	WTm	OK	15.2662	19.7794	1.53639	0.0076	0.0167698	yes	0.771823	-0.373658
TCONS_00005353	XLOC_004181	gltS	CP001363.1:3953510-3954716	SDm	WTm	OK	147.313	190.838	1.94533	0.0005	0.00142131	yes	0.771927	-0.373464
TCONS_00001087	XLOC_000843	STM14_1614	CP001363.1:1418195-1419361	SDm	WTm	OK	23.9032	30.9654	1.66656	0.00295	0.00711901	yes	0.771933	-0.373453
TCONS_00003943	XLOC_003130	yobG	CP001363.1:1948323-1948467	SDm	WTm	OK	808.774	1044.92	1.42858	0.01405	0.0288577	yes	0.774006	-0.369584
TCONS_00003244	XLOC_002567	rihA	CP001363.1:726054-726990	SDm	WTm	OK	206.728	266.781	1.91585	0.001	0.00267617	yes	0.774898	-0.367922
TCONS_00000495	XLOC_000395	allB	CP001363.1:584651-586013	SDm	WTm	OK	10.5496	13.6078	1.59349	0.00565	0.0128223	yes	0.775261	-0.367246
TCONS_00002263	XLOC_001790	uspA	CP001363.1:3774552-3774987	SDm	WTm	OK	2686	3463.87	1.65301	0.0032	0.00766949	yes	0.775433	-0.366925
TCONS_00001388	XLOC_001094	STM14_2227	CP001363.1:1948624-1948864	SDm	WTm	OK	78.4434	101.14	1.38635	0.01535	0.0312348	yes	0.775592	-0.36663
TCONS_00001568	XLOC_001225	cdd	CP001363.1:2330718-2331603	SDm	WTm	OK	356.8	459.388	1.84809	0.00115	0.00303586	yes	0.776686	-0.364598
TCONS_00003892	XLOC_003089	narK	CP001363.1:1873232-1874630	SDm	WTm	OK	869.195	1119.04	1.51227	0.0088	0.019216	yes	0.776733	-0.36451
TCONS_00004751	XLOC_003719	STM14_3522	CP001363.1:3082843-3083248	SDm	WTm	OK	102.636	132.123	1.68026	0.00485	0.0111707	yes	0.776822	-0.364345
TCONS_00001917	XLOC_001501	STM14_3506	CP001363.1:3067568-3068383	SDm	WTm	OK	67.639	86.9723	1.32597	0.022	0.0432754	yes	0.777707	-0.362701
TCONS_00004591	XLOC_003601	STM14_3214	CP001363.1:2818996-2820573	SDm	WTm	OK	19.3892	24.9087	1.31637	0.02135	0.0420914	yes	0.778411	-0.361396
TCONS_00000111	XLOC_000084	dnaK	CP001363.1:11592-13509	SDm	WTm	OK	729.97	934.305	1.4154	0.01465	0.0299379	yes	0.781297	-0.356056
TCONS_00004011	XLOC_003187	STM14_2347	CP001363.1:2037065-2037308	SDm	WTm	OK	125.731	160.922	1.45206	0.01095	0.0232163	yes	0.781316	-0.356021
TCONS_00002739	XLOC_002157	groES	CP001363.1:4587424-4587898	SDm	WTm	OK	2418.53	3094.18	1.55542	0.00715	0.0158768	yes	0.781638	-0.355427
TCONS_00003558	XLOC_002816	envE	CP001363.1:1339870-1340392	SDm	WTm	OK	39.7638	50.7604	1.53617	0.0085	0.018584	yes	0.783363	-0.352248
TCONS_00002626	XLOC_002069	rplL	CP001363.1:4378805-4379171	SDm	WTm	OK	8800.48	11234	1.38894	0.0151	0.0307857	yes	0.783379	-0.352218
TCONS_00000457	XLOC_000369	rpmE2	CP001363.1:527045-527306	SDm	WTm	OK	71.177	90.7997	1.34674	0.0215	0.0423712	yes	0.78389	-0.351276
TCONS_00003116	XLOC_002467	cyoA	CP001363.1:497883-498840	SDm	WTm	OK	1280.19	1633.04	1.46825	0.00955	0.0206818	yes	0.783931	-0.351202
TCONS_00000885	XLOC_000689	STM14_1294	CP001363.1:1179010-1179703	SDm	WTm	OK	10.7864	13.7464	1.34525	0.01905	0.0379412	yes	0.784671	-0.34984
TCONS_00003748	XLOC_002968	STM14_1857	CP001363.1:1623777-1624881	SDm	WTm	OK	13.897	17.7104	1.52157	0.00795	0.017498	yes	0.78468	-0.349823
TCONS_00001683	XLOC_001310	nupC	CP001363.1:2576854-2578057	SDm	WTm	OK	196.202	249.654	1.78602	0.0017	0.00431652	yes	0.785896	-0.34759
TCONS_00000852	XLOC_000669	orfX	CP001363.1:1138591-1138762	SDm	WTm	OK	993.718	1263.3	1.54827	0.0069	0.0153802	yes	0.786605	-0.346289
TCONS_00002896	XLOC_002288	deoC	CP001363.1:4834245-4835043	SDm	WTm	OK	327.064	415.602	1.78044	0.00215	0.00534298	yes	0.786964	-0.34563
TCONS_00001233	XLOC_000961	ansP	CP001363.1:1680625-1682119	SDm	WTm	OK	44.2851	56.2008	1.74106	0.0017	0.00431652	yes	0.78798	-0.343769
TCONS_00003209	XLOC_002542	ybdQ	CP001363.1:677867-679757	SDm	WTm	OK	746.635	947.478	1.69621	0.00295	0.00711901	yes	0.788024	-0.343689
TCONS_00005315	XLOC_004149	STM14_4435	CP001363.1:3878511-3879327	SDm	WTm	OK	21.8143	27.6782	1.50747	0.00835	0.0182789	yes	0.78814	-0.343476
TCONS_00005019	XLOC_003916	rpsO	CP001363.1:3464807-3465077	SDm	WTm	OK	1624.54	2060.68	1.78268	0.00215	0.00534298	yes	0.788351	-0.343089
TCONS_00001951	XLOC_001531	STM14_3601	CP001363.1:3157685-3158600	SDm	WTm	OK	84.1822	106.768	1.73619	0.0022	0.00545177	yes	0.788459	-0.342892
TCONS_00001672	XLOC_001302	fadL	CP001363.1:2553682-2555254	SDm	WTm	OK	251.775	319.259	1.71621	0.00325	0.00778223	yes	0.788623	-0.342592
TCONS_00002676	XLOC_002110	ubiC	CP001363.1:4468239-4468737	SDm	WTm	OK	79.7992	101.164	1.59516	0.0052	0.0119038	yes	0.78881	-0.34225
TCONS_00003678	XLOC_002919	rnfD	CP001363.1:1540486-1541545	SDm	WTm	OK	48.8198	61.8525	1.67895	0.0039	0.00917565	yes	0.789294	-0.341366
TCONS_00005517	XLOC_004306	yihS	CP001363.1:4245189-4246431	SDm	WTm	OK	9.0073	11.408	1.41842	0.0145	0.0296776	yes	0.78956	-0.340879
TCONS_00004255	XLOC_003351	fruA	CP001363.1:2355133-2356822	SDm	WTm	OK	200.59	253.451	1.6677	0.004	0.00937734	yes	0.791435	-0.337457
TCONS_00000410	XLOC_000328	brnQ	CP001363.1:453950-455270	SDm	WTm	OK	43.431	54.8272	1.67976	0.003	0.00723303	yes	0.792143	-0.336167
TCONS_00000249	XLOC_000190	htrA	CP001363.1:245195-246623	SDm	WTm	OK	167.586	211.481	1.72467	0.00245	0.00601176	yes	0.79244	-0.335626
TCONS_00005352	XLOC_004180	STM14_4510	CP001363.1:3952656-3953508	SDm	WTm	OK	73.0972	92.0871	1.66391	0.0044	0.0102103	yes	0.793783	-0.333183
TCONS_00004893	XLOC_003815	STM14_3725	CP001363.1:3262485-3263502	SDm	WTm	OK	14.2013	17.8727	1.42786	0.01255	0.0260517	yes	0.794581	-0.331735
TCONS_00001447	XLOC_001143	yecF	CP001363.1:2050619-2050996	SDm	WTm	OK	407.717	512.999	1.48211	0.0111	0.023487	yes	0.794772	-0.331388
TCONS_00001745	XLOC_001367	hmpA	CP001363.1:2746811-2748002	SDm	WTm	OK	60.7914	76.4054	1.67629	0.0032	0.00766949	yes	0.795643	-0.329807
TCONS_00005766	XLOC_004488	pyrB	CP001363.1:4716802-4717738	SDm	WTm	OK	870.211	1089.71	1.45437	0.00975	0.0210283	yes	0.798571	-0.324507
TCONS_00005443	XLOC_004243	aroE_3	CP001363.1:4079906-4080725	SDm	WTm	OK	21.8238	27.2472	1.39132	0.01525	0.0310554	yes	0.800956	-0.320206
TCONS_00001278	XLOC_001000	ydaA	CP001363.1:1765253-1766201	SDm	WTm	OK	834.437	1041.27	1.45309	0.01145	0.0241595	yes	0.801365	-0.319469
TCONS_00003821	XLOC_003029	STM14_1998	CP001363.1:1756591-1756930	SDm	WTm	OK	180.635	224.858	1.48602	0.01085	0.0230321	yes	0.803329	-0.315937
TCONS_00004345	XLOC_003421	nuoA	CP001363.1:2490606-2491153	SDm	WTm	OK	731.818	909.942	1.59448	0.00455	0.0105491	yes	0.804247	-0.31429
TCONS_00003011	XLOC_002387	dksA	CP001363.1:217101-217557	SDm	WTm	OK	1163.8	1444.2	1.54914	0.0066	0.0147804	yes	0.805844	-0.311427
TCONS_00005249	XLOC_004096	STM14_4328	CP001363.1:3783692-3784736	SDm	WTm	OK	19.6684	24.3897	1.38625	0.01565	0.0317103	yes	0.806422	-0.310392
TCONS_00000523	XLOC_000418	apeE	CP001363.1:627886-629857	SDm	WTm	OK	28.9974	35.7828	1.51769	0.00725	0.0160785	yes	0.810373	-0.303343
TCONS_00000082	XLOC_000059	repA2	CP001362.1:16634-17676	SDm	WTm	OK	745.838	919.841	1.31094	0.02185	0.0429965	yes	0.810834	-0.302522
TCONS_00001129	XLOC_000878	sseC	CP001363.1:1494972-1496427	SDm	WTm	OK	9.26974	11.4275	1.29467	0.0243	0.0471817	yes	0.811178	-0.301909
TCONS_00003946	XLOC_003133	htpX	CP001363.1:1951463-1952345	SDm	WTm	OK	237.635	292.898	1.56823	0.0056	0.0127198	yes	0.811323	-0.301651
TCONS_00001207	XLOC_000941	STM14_1868	CP001363.1:1634717-1635930	SDm	WTm	OK	11.4374	14.0758	1.25536	0.02495	0.0481945	yes	0.812558	-0.299458
TCONS_00001329	XLOC_001043	STM14_2111	CP001363.1:1851995-1852310	SDm	WTm	OK	184.266	226.215	1.37412	0.01745	0.0349532	yes	0.814561	-0.295905
TCONS_00002495	XLOC_001965	metE	CP001363.1:4183452-4185717	SDm	WTm	OK	20.9591	25.7272	1.45827	0.0112	0.0236795	yes	0.814667	-0.295718
TCONS_00003517	XLOC_002785	ycfQ	CP001363.1:1254713-1255349	SDm	WTm	OK	226.933	278.253	1.53496	0.00645	0.0144691	yes	0.815564	-0.294131
TCONS_00004017	XLOC_003193	STM14_2358	CP001363.1:2044532-2045972	SDm	WTm	OK	42.6832	52.2857	1.46897	0.01085	0.0230321	yes	0.816346	-0.292748
TCONS_00002848	XLOC_002247	STM14_5386	CP001363.1:4744795-4748311	SDm	WTm	OK	40.3024	49.2663	1.51598	0.00805	0.0176885	yes	0.818052	-0.289735
TCONS_00001096	XLOC_000852	pheT	CP001363.1:1426652-1429040	SDm	WTm	OK	261.341	318.051	1.29962	0.02445	0.0474204	yes	0.821695	-0.283325
TCONS_00001764	XLOC_001386	STM14_3217	CP001363.1:2821376-2821736	SDm	WTm	OK	854.802	1039.8	1.47672	0.0097	0.0209377	yes	0.822083	-0.282644
TCONS_00004136	XLOC_003271	sbmC	CP001363.1:2186956-2187424	SDm	WTm	OK	519.951	632.071	1.4682	0.01075	0.022866	yes	0.822615	-0.281711
TCONS_00000158	XLOC_000122	carA	CP001363.1:75880-77029	SDm	WTm	OK	206.316	250.283	1.42852	0.0121	0.0252773	yes	0.824331	-0.278705
TCONS_00002447	XLOC_001933	ilvC	CP001363.1:4131067-4132543	SDm	WTm	OK	108.919	131.792	1.43514	0.01155	0.0243411	yes	0.826446	-0.275007
TCONS_00001488	XLOC_001171	yeeI	CP001363.1:2133901-2134699	SDm	WTm	OK	349.452	421.773	1.38842	0.01635	0.0329255	yes	0.828531	-0.271372
TCONS_00005501	XLOC_004294	glnG	CP001363.1:4226440-4227850	SDm	WTm	OK	83.3589	100.048	1.3708	0.0142	0.029143	yes	0.833189	-0.263284
TCONS_00004077	XLOC_003236	STM14_2448	CP001363.1:2109156-2110362	SDm	WTm	OK	48.6172	58.2967	1.2886	0.0249	0.0481333	yes	0.833961	-0.261947
TCONS_00004543	XLOC_003578	lepB	CP001363.1:2777333-2778308	SDm	WTm	OK	208.22	248.887	1.33652	0.0194	0.0385506	yes	0.836605	-0.257382
TCONS_00002293	XLOC_001813	yiaD	CP001363.1:3846496-3847159	SDm	WTm	OK	156.544	186.902	1.31392	0.0192	0.038211	yes	0.837573	-0.255714
TCONS_00005214	XLOC_004072	gntR	CP001363.1:3725865-3726861	SDm	WTm	OK	172.342	204.861	1.30467	0.02215	0.0435379	yes	0.841263	-0.249371
TCONS_00005382	XLOC_004206	STM14_4564	CP001363.1:3998130-3998874	SDm	WTm	OK	269.351	320.16	1.30084	0.02255	0.0442414	yes	0.841301	-0.249306
TCONS_00001205	XLOC_000939	STM14_1860	CP001363.1:1626446-1627238	SDm	WTm	OK	186.456	221.206	1.28988	0.0223	0.0438	yes	0.842907	-0.246555
TCONS_00003390	XLOC_002680	cydC	CP001363.1:989954-991676	SDm	WTm	OK	75.5645	89.5961	1.28321	0.02395	0.0465709	yes	0.843391	-0.245727
TCONS_00001160	XLOC_000899	slyA	CP001363.1:1529861-1530296	SDm	WTm	OK	492.288	581.074	1.25251	0.02585	0.0497501	yes	0.847204	-0.239219
TCONS_00000573	XLOC_000454	ubiF	CP001363.1:736551-737727	SDm	WTm	OK	201.12	169.942	-1.26534	0.025	0.0482379	yes	1.18346	0.243014
TCONS_00004911	XLOC_003832	speC	CP001363.1:3291025-3293161	SDm	WTm	OK	61.4355	51.8407	-1.27471	0.02585	0.0497501	yes	1.18508	0.244987
TCONS_00002902	XLOC_002294	radA	CP001363.1:4847108-4848491	SDm	WTm	OK	96.1171	81.1019	-1.27544	0.02445	0.0474204	yes	1.18514	0.245057
TCONS_00002454	XLOC_001939	rfe	CP001363.1:4140763-4141867	SDm	WTm	OK	182.169	153.126	-1.30984	0.0224	0.0439636	yes	1.18967	0.250558
TCONS_00002637	XLOC_002076	hemE	CP001363.1:4397725-4398790	SDm	WTm	OK	331.988	278.422	-1.29477	0.02315	0.0453509	yes	1.19239	0.253858
TCONS_00005586	XLOC_004359	trmA	CP001363.1:4360220-4361321	SDm	WTm	OK	77.6651	65.1286	-1.28492	0.02315	0.0453509	yes	1.19249	0.253975
TCONS_00002524	XLOC_001987	yihD	CP001363.1:4216433-4216703	SDm	WTm	OK	1088.52	912.178	-1.31807	0.02095	0.0413648	yes	1.19332	0.254981
TCONS_00001335	XLOC_001049	purU	CP001363.1:1862256-1863099	SDm	WTm	OK	327.013	273.935	-1.32518	0.0195	0.0387347	yes	1.19376	0.255514
TCONS_00003364	XLOC_002660	artI	CP001363.1:961345-962077	SDm	WTm	OK	591.244	494.117	-1.30755	0.02115	0.041744	yes	1.19657	0.258901
TCONS_00000762	XLOC_000605	aroA	CP001363.1:1020992-1022276	SDm	WTm	OK	134.322	112.048	-1.36782	0.01465	0.0299379	yes	1.19879	0.261579
TCONS_00002578	XLOC_002031	yiiU	CP001363.1:4310699-4310939	SDm	WTm	OK	2784.42	2320.46	-1.37357	0.01585	0.0319922	yes	1.19994	0.262966
TCONS_00005437	XLOC_004238	phoU	CP001363.1:4073692-4074418	SDm	WTm	OK	176.37	146.905	-1.35229	0.0185	0.0369157	yes	1.20057	0.263722
TCONS_00000455	XLOC_000367	ybaY	CP001363.1:524048-524618	SDm	WTm	OK	431.149	358.789	-1.38204	0.01585	0.0319922	yes	1.20168	0.265051
TCONS_00001569	XLOC_001226	sanA	CP001363.1:2331779-2332741	SDm	WTm	OK	213.121	177.321	-1.3527	0.01805	0.0360588	yes	1.20189	0.265309
TCONS_00003868	XLOC_003071	yciO	CP001363.1:1827468-1828089	SDm	WTm	OK	260.328	216.428	-1.38498	0.0152	0.0309656	yes	1.20284	0.266443
TCONS_00001657	XLOC_001292	yfcH	CP001363.1:2512737-2513631	SDm	WTm	OK	119.001	98.8916	-1.3675	0.01575	0.0319006	yes	1.20335	0.267054
TCONS_00000715	XLOC_000568	ybjM	CP001363.1:945716-946094	SDm	WTm	OK	1877.33	1559.41	-1.32667	0.0193	0.0383809	yes	1.20387	0.267682
TCONS_00003024	XLOC_002396	glnD	CP001363.1:250847-253520	SDm	WTm	OK	95.7608	79.4287	-1.3937	0.01465	0.0299379	yes	1.20562	0.269775
TCONS_00004515	XLOC_003554	hscB	CP001363.1:2731611-2732127	SDm	WTm	OK	256.698	212.82	-1.38406	0.0151	0.0307857	yes	1.20617	0.270438
TCONS_00000782	XLOC_000616	ycbB	CP001363.1:1043378-1045220	SDm	WTm	OK	183.449	151.991	-1.37966	0.01655	0.0333028	yes	1.20697	0.271393
TCONS_00005484	XLOC_004278	rarD	CP001363.1:4173753-4174638	SDm	WTm	OK	51.9462	43.0247	-1.28974	0.0249	0.0481333	yes	1.20736	0.271853
TCONS_00001804	XLOC_001418	recN	CP001363.1:2877180-2878842	SDm	WTm	OK	78.0485	64.6186	-1.41661	0.01385	0.0284803	yes	1.20783	0.272421
TCONS_00000524	XLOC_000419	STM14_0667	CP001363.1:630023-632753	SDm	WTm	OK	31.2763	25.8583	-1.3986	0.01385	0.0284803	yes	1.20953	0.274442
TCONS_00003514	XLOC_002782	maf_1	CP001363.1:1232653-1233238	SDm	WTm	OK	98.9741	81.8263	-1.31137	0.0237	0.0462216	yes	1.20956	0.274486
TCONS_00000187	XLOC_000147	yabB	CP001363.1:140658-141117	SDm	WTm	OK	659.023	544.678	-1.4358	0.01105	0.0234094	yes	1.20993	0.274925
TCONS_00004146	XLOC_003279	yeeZ	CP001363.1:2199982-2200807	SDm	WTm	OK	227.727	188.166	-1.44091	0.0119	0.0249686	yes	1.21025	0.275299
TCONS_00004350	XLOC_003426	yfbT	CP001363.1:2497448-2498108	SDm	WTm	OK	777.278	642.112	-1.37706	0.01555	0.0315685	yes	1.2105	0.275606
TCONS_00002123	XLOC_001671	yhbU	CP001363.1:3453456-3454452	SDm	WTm	OK	137.724	113.757	-1.41539	0.01295	0.0268079	yes	1.21069	0.275825
TCONS_00003848	XLOC_003054	STM14_2047	CP001363.1:1799671-1800379	SDm	WTm	OK	55.2601	45.6262	-1.28173	0.0248	0.0480106	yes	1.21115	0.276376
TCONS_00004406	XLOC_003470	yfdZ	CP001363.1:2567556-2568795	SDm	WTm	OK	297.033	245.058	-1.40472	0.0154	0.0313123	yes	1.21209	0.2775
TCONS_00000530	XLOC_000424	fepE	CP001363.1:650289-651426	SDm	WTm	OK	191.908	158.262	-1.45205	0.0116	0.0244269	yes	1.2126	0.2781
TCONS_00005466	XLOC_004265	yifB	CP001363.1:4120553-4122074	SDm	WTm	OK	29.7948	24.5675	-1.3303	0.01965	0.0390179	yes	1.21277	0.27831
TCONS_00004860	XLOC_003789	recJ	CP001363.1:3221087-3222821	SDm	WTm	OK	164.773	135.848	-1.43302	0.01235	0.0257381	yes	1.21292	0.278487
TCONS_00003609	XLOC_002861	pfkB	CP001363.1:1415065-1415998	SDm	WTm	OK	257.709	212.435	-1.45219	0.01225	0.0255601	yes	1.21312	0.278721
TCONS_00001613	XLOC_001260	eco	CP001363.1:2411611-2412106	SDm	WTm	OK	395.894	326.325	-1.45433	0.0098	0.0211188	yes	1.21319	0.278805
TCONS_00002742	XLOC_002159	yjeI	CP001363.1:4589665-4590185	SDm	WTm	OK	1865.2	1536.77	-1.40406	0.01355	0.0279399	yes	1.21371	0.279429
TCONS_00004155	XLOC_003287	rfbV	CP001363.1:2219170-2220172	SDm	WTm	OK	331.018	272.649	-1.43094	0.0126	0.0261245	yes	1.21408	0.279865
TCONS_00000097	XLOC_000072	STM14_5574	CP001362.1:42452-43394	SDm	WTm	OK	505.98	416.444	-1.39651	0.01375	0.0282968	yes	1.215	0.280958
TCONS_00005195	XLOC_004059	STM14_4239	CP001363.1:3696822-3698491	SDm	WTm	OK	110.831	91.2086	-1.46212	0.01065	0.0227085	yes	1.21514	0.28112
TCONS_00003901	XLOC_003096	hemA	CP001363.1:1885142-1886399	SDm	WTm	OK	720.883	593.039	-1.27944	0.02485	0.048072	yes	1.21557	0.281638
TCONS_00004514	XLOC_003553	hscA	CP001363.1:2729748-2731599	SDm	WTm	OK	162.561	133.7	-1.44388	0.012	0.0251183	yes	1.21586	0.281982
TCONS_00003152	XLOC_002497	ybbN	CP001363.1:564708-565563	SDm	WTm	OK	205.92	169.336	-1.47321	0.00985	0.0212092	yes	1.21604	0.282195
TCONS_00003222	XLOC_002552	lipA	CP001363.1:695357-696323	SDm	WTm	OK	524.441	431.26	-1.38186	0.01625	0.0327367	yes	1.21607	0.282223
TCONS_00003307	XLOC_002620	modE	CP001363.1:844781-845570	SDm	WTm	OK	219.185	180.066	-1.48165	0.00885	0.0193171	yes	1.21725	0.283623
TCONS_00005331	XLOC_004163	rfaK	CP001363.1:3923252-3924398	SDm	WTm	OK	85.9269	70.5691	-1.44583	0.0109	0.0231196	yes	1.21763	0.284073
TCONS_00005863	XLOC_004568	arcA	CP001363.1:4868202-4868919	SDm	WTm	OK	1618.66	1328.98	-1.27551	0.0259	0.0498281	yes	1.21797	0.284481
TCONS_00002642	XLOC_002081	hydH	CP001363.1:4401932-4403414	SDm	WTm	OK	205.783	168.865	-1.46162	0.01025	0.0219715	yes	1.21862	0.285253
TCONS_00004857	XLOC_003786	STM14_3669	CP001363.1:3216713-3217472	SDm	WTm	OK	256.149	210.089	-1.49525	0.0097	0.0209377	yes	1.21924	0.285983
TCONS_00003164	XLOC_002508	ppiB	CP001363.1:599161-599656	SDm	WTm	OK	1207.57	990.379	-1.42897	0.01205	0.0252029	yes	1.2193	0.286054
TCONS_00000484	XLOC_000386	sfbA	CP001363.1:571805-572636	SDm	WTm	OK	154.062	126.305	-1.47755	0.0094	0.0204074	yes	1.21976	0.286599
TCONS_00001378	XLOC_001084	yeaB	CP001363.1:1933938-1934517	SDm	WTm	OK	59.8123	49.0359	-1.30188	0.0236	0.0460779	yes	1.21977	0.286604
TCONS_00005521	XLOC_004309	STM14_4844	CP001363.1:4253232-4253661	SDm	WTm	OK	127.051	104.017	-1.34446	0.02075	0.0410008	yes	1.22144	0.288588
TCONS_00001376	XLOC_001082	yoaB	CP001363.1:1931960-1932305	SDm	WTm	OK	453.662	371.339	-1.46044	0.0097	0.0209377	yes	1.22169	0.288881
TCONS_00005234	XLOC_004084	rpoH	CP001363.1:3749624-3750605	SDm	WTm	OK	1017.26	832.51	-1.3147	0.0191	0.0380264	yes	1.22192	0.289149
TCONS_00003835	XLOC_003043	STM14_2023	CP001363.1:1778781-1779651	SDm	WTm	OK	43.4464	35.5169	-1.35294	0.0183	0.0365444	yes	1.22326	0.290731
TCONS_00002189	XLOC_001729	mscL	CP001363.1:3595146-3595765	SDm	WTm	OK	645.464	527.622	-1.45455	0.01065	0.0227085	yes	1.22335	0.290832
TCONS_00003359	XLOC_002656	grxA	CP001363.1:946125-946389	SDm	WTm	OK	4886.57	3994.05	-1.42835	0.0126	0.0261245	yes	1.22346	0.29097
TCONS_00005083	XLOC_003969	yhdP	CP001363.1:3549838-3553639	SDm	WTm	OK	79.1307	64.6651	-1.48748	0.00915	0.019914	yes	1.2237	0.29125
TCONS_00004149	XLOC_003282	gnd	CP001363.1:2210912-2212319	SDm	WTm	OK	367.514	300.299	-1.42538	0.014	0.0287662	yes	1.22383	0.2914
TCONS_00002957	XLOC_002342	rluA	CP001363.1:110042-110702	SDm	WTm	OK	134.579	109.963	-1.4593	0.01195	0.0250435	yes	1.22386	0.291435
TCONS_00003021	XLOC_002393	pfs	CP001363.1:241972-243464	SDm	WTm	OK	226.681	185.166	-1.30678	0.02355	0.0459973	yes	1.2242	0.291844
TCONS_00000928	XLOC_000729	fabG	CP001363.1:1237385-1238120	SDm	WTm	OK	1518.97	1240.44	-1.31726	0.0207	0.0409173	yes	1.22454	0.292241
TCONS_00005151	XLOC_004027	kefB	CP001363.1:3621068-3623425	SDm	WTm	OK	55.0927	44.9611	-1.45889	0.01085	0.0230321	yes	1.22534	0.293184
TCONS_00002240	XLOC_001773	STM14_4272	CP001363.1:3730067-3731282	SDm	WTm	OK	82.6929	67.476	-1.49138	0.0083	0.018177	yes	1.22552	0.293389
TCONS_00002566	XLOC_002021	STM14_4892	CP001363.1:4292604-4293327	SDm	WTm	OK	174.066	142.004	-1.51258	0.0083	0.018177	yes	1.22578	0.293703
TCONS_00000147	XLOC_000114	slpA	CP001363.1:57343-57793	SDm	WTm	OK	456.557	372.452	-1.53066	0.0063	0.0141508	yes	1.22581	0.29374
TCONS_00001316	XLOC_001031	trpC	CP001363.1:1832399-1833758	SDm	WTm	OK	60.6655	49.4446	-1.49262	0.00945	0.0204906	yes	1.22694	0.295063
TCONS_00000831	XLOC_000651	pepN	CP001363.1:1102353-1105098	SDm	WTm	OK	258.22	210.372	-1.3777	0.0159	0.0320808	yes	1.22744	0.295658
TCONS_00002803	XLOC_002209	ytfP	CP001363.1:4664394-4664739	SDm	WTm	OK	570.185	464.402	-1.52051	0.0073	0.0161689	yes	1.22778	0.296056
TCONS_00002994	XLOC_002372	speD	CP001363.1:194905-195700	SDm	WTm	OK	321.282	261.604	-1.54237	0.00715	0.0158768	yes	1.22812	0.296456
TCONS_00004135	XLOC_003270	yeeA	CP001363.1:2185779-2186838	SDm	WTm	OK	225.391	183.43	-1.54771	0.0075	0.016563	yes	1.22876	0.2972
TCONS_00001095	XLOC_000851	pheS	CP001363.1:1425653-1426637	SDm	WTm	OK	202.766	164.986	-1.55638	0.0068	0.0151766	yes	1.22899	0.297472
TCONS_00003018	XLOC_002391	hemL	CP001363.1:237914-239195	SDm	WTm	OK	211.595	172.135	-1.54069	0.00615	0.0138612	yes	1.22924	0.297765
TCONS_00003392	XLOC_002682	trxB	CP001363.1:993556-994525	SDm	WTm	OK	863.656	702.589	-1.37591	0.01745	0.0349532	yes	1.22925	0.297776
TCONS_00003411	XLOC_002698	STM14_1134	CP001363.1:1051438-1052118	SDm	WTm	OK	92.3056	75.0402	-1.36031	0.02025	0.0401184	yes	1.23008	0.298755
TCONS_00000286	XLOC_000223	dkgB	CP001363.1:295768-296572	SDm	WTm	OK	71.2835	57.9295	-1.44624	0.01245	0.0259157	yes	1.23052	0.29927
TCONS_00005523	XLOC_004311	STM14_4846	CP001363.1:4254072-4255002	SDm	WTm	OK	53.0238	43.0832	-1.43149	0.0131	0.0270651	yes	1.23073	0.299515
TCONS_00000340	XLOC_000271	proA	CP001363.1:368114-369365	SDm	WTm	OK	104.463	84.8366	-1.55555	0.00715	0.0158768	yes	1.23134	0.300233
TCONS_00003013	XLOC_002388	sfsA	CP001363.1:217733-218985	SDm	WTm	OK	146.418	118.887	-1.40895	0.0144	0.0294959	yes	1.23157	0.300502
TCONS_00003503	XLOC_002772	pyrC	CP001363.1:1206676-1207723	SDm	WTm	OK	245.708	199.495	-1.56193	0.0072	0.0159743	yes	1.23165	0.300592
TCONS_00002665	XLOC_002102	pgi	CP001363.1:4453702-4455352	SDm	WTm	OK	511.897	415.503	-1.37963	0.01725	0.0345921	yes	1.23199	0.300995
TCONS_00002680	XLOC_002114	dinF	CP001363.1:4473576-4475012	SDm	WTm	OK	118.185	95.8896	-1.57131	0.00625	0.0140625	yes	1.23251	0.301601
TCONS_00003169	XLOC_002511	folD	CP001363.1:603395-604262	SDm	WTm	OK	292.986	237.666	-1.57086	0.00745	0.0164734	yes	1.23276	0.301896
TCONS_00005465	XLOC_004264	yifA	CP001363.1:4119235-4120084	SDm	WTm	OK	228.818	185.569	-1.58138	0.00685	0.0152752	yes	1.23306	0.302245
TCONS_00002898	XLOC_002290	deoB	CP001363.1:4836540-4837764	SDm	WTm	OK	693.39	562.313	-1.37896	0.01565	0.0317103	yes	1.2331	0.302294
TCONS_00004995	XLOC_003895	tdcE	CP001363.1:3424684-3426979	SDm	WTm	OK	89.5883	72.5918	-1.54829	0.0072	0.0159743	yes	1.23414	0.303504
TCONS_00003299	XLOC_002613	gpmA	CP001363.1:836702-837455	SDm	WTm	OK	2059.3	1668.04	-1.30027	0.02355	0.0459973	yes	1.23456	0.304
TCONS_00004084	XLOC_003240	STM14_2455	CP001363.1:2115200-2115503	SDm	WTm	OK	126.671	102.542	-1.29854	0.02325	0.045479	yes	1.23531	0.304871
TCONS_00000671	XLOC_000533	tnpA_2	CP001363.1:874478-875082	SDm	WTm	OK	126.342	102.267	-1.38342	0.01665	0.0334783	yes	1.23541	0.304994
TCONS_00003551	XLOC_002809	STM14_1465	CP001363.1:1314172-1316567	SDm	WTm	OK	163.141	132.032	-1.44265	0.0111	0.023487	yes	1.23562	0.305232
TCONS_00004353	XLOC_003429	STM14_2880	CP001363.1:2499178-2499454	SDm	WTm	OK	346.361	280.259	-1.38965	0.0143	0.0293368	yes	1.23586	0.305516
TCONS_00000424	XLOC_000341	ybaD	CP001363.1:469964-470533	SDm	WTm	OK	196.857	159.281	-1.49351	0.0085	0.018584	yes	1.23591	0.305574
TCONS_00000757	XLOC_000602	STM14_1098	CP001363.1:1012419-1013379	SDm	WTm	OK	19.1191	15.467	-1.31619	0.02415	0.0469078	yes	1.23612	0.305821
TCONS_00004628	XLOC_003629	grpE	CP001363.1:2875503-2876094	SDm	WTm	OK	832.642	673.592	-1.53632	0.00815	0.0178858	yes	1.23612	0.305821
TCONS_00000224	XLOC_000173	hpt	CP001363.1:201520-202057	SDm	WTm	OK	216.76	175.344	-1.55171	0.0062	0.013962	yes	1.2362	0.30591
TCONS_00000811	XLOC_000638	STM14_1173	CP001363.1:1077553-1081106	SDm	WTm	OK	19.3414	15.6418	-1.2675	0.02455	0.0475792	yes	1.23652	0.306286
TCONS_00002970	XLOC_002352	leuD	CP001363.1:129768-130374	SDm	WTm	OK	50.0784	40.4847	-1.37671	0.01615	0.0325602	yes	1.23697	0.306812
TCONS_00003130	XLOC_002481	ybaJ	CP001363.1:529070-529445	SDm	WTm	OK	415.684	335.954	-1.5619	0.0058	0.0131287	yes	1.23732	0.307224
TCONS_00004804	XLOC_003753	gcvA	CP001363.1:3154080-3154998	SDm	WTm	OK	63.61	51.3992	-1.4944	0.0094	0.0204074	yes	1.23757	0.307508
TCONS_00004109	XLOC_003257	erfK	CP001363.1:2147846-2148776	SDm	WTm	OK	118.672	95.8663	-1.57994	0.0053	0.0121064	yes	1.23789	0.307884
TCONS_00005828	XLOC_004538	mdoB	CP001363.1:4812430-4814823	SDm	WTm	OK	150.443	121.469	-1.56153	0.0062	0.013962	yes	1.23853	0.308629
TCONS_00001191	XLOC_000926	ydfI	CP001363.1:1596046-1597513	SDm	WTm	OK	26.5917	21.4698	-1.45464	0.0109	0.0231196	yes	1.23856	0.308667
TCONS_00001974	XLOC_001553	idi	CP001363.1:3217736-3218282	SDm	WTm	OK	332.923	268.66	-1.61136	0.0048	0.0110653	yes	1.2392	0.309407
TCONS_00000184	XLOC_000144	ilvH	CP001363.1:138273-138877	SDm	WTm	OK	90.4792	73.0074	-1.42435	0.0136	0.028032	yes	1.23932	0.309543
TCONS_00002581	XLOC_002034	metL	CP001363.1:4324460-4326893	SDm	WTm	OK	52.1689	42.0811	-1.6133	0.00465	0.0107572	yes	1.23972	0.310018
TCONS_00004539	XLOC_003575	pdxJ	CP001363.1:2773614-2774726	SDm	WTm	OK	184.975	149.158	-1.41829	0.0131	0.0270651	yes	1.24013	0.310489
TCONS_00000366	XLOC_000293	mod	CP001363.1:404023-405982	SDm	WTm	OK	69.0989	55.7169	-1.61902	0.0038	0.00896445	yes	1.24018	0.310548
TCONS_00000627	XLOC_000498	ybgF	CP001363.1:818321-819254	SDm	WTm	OK	741.84	598.018	-1.35785	0.0179	0.0358	yes	1.2405	0.310919
TCONS_00000588	XLOC_000468	ybgI	CP001363.1:778544-779288	SDm	WTm	OK	171.594	138.269	-1.60592	0.0058	0.0131287	yes	1.24102	0.311521
TCONS_00003976	XLOC_003161	zwf	CP001363.1:1991071-1992547	SDm	WTm	OK	451.325	363.643	-1.47726	0.0107	0.0227966	yes	1.24112	0.311644
TCONS_00000553	XLOC_000441	pagP	CP001363.1:692650-693223	SDm	WTm	OK	245.89	198.081	-1.60153	0.00565	0.0128223	yes	1.24136	0.311923
TCONS_00001914	XLOC_001500	STM14_3500	CP001363.1:3065499-3066281	SDm	WTm	OK	250.357	201.677	-1.46132	0.01195	0.0250435	yes	1.24138	0.31194
TCONS_00002971	XLOC_002353	leuC	CP001363.1:130384-131785	SDm	WTm	OK	49.7577	40.0749	-1.55914	0.0063	0.0141508	yes	1.24162	0.312221
TCONS_00003630	XLOC_002877	aroD	CP001363.1:1449592-1450351	SDm	WTm	OK	61.3101	49.3456	-1.47902	0.0104	0.0222748	yes	1.24246	0.313203
TCONS_00001972	XLOC_001551	STM14_3667	CP001363.1:3215424-3216429	SDm	WTm	OK	50.4884	40.6097	-1.4354	0.013	0.0268902	yes	1.24326	0.314128
TCONS_00001216	XLOC_000949	sfcA	CP001363.1:1655787-1657485	SDm	WTm	OK	496.19	399.057	-1.44064	0.0124	0.0258321	yes	1.24341	0.314298
TCONS_00005797	XLOC_004512	yeeN	CP001363.1:4765497-4766214	SDm	WTm	OK	358.597	288.23	-1.64479	0.00355	0.00842384	yes	1.24413	0.315143
TCONS_00003351	XLOC_002649	STM14_1008	CP001363.1:933074-933965	SDm	WTm	OK	24.2279	19.4664	-1.3829	0.0152	0.0309656	yes	1.2446	0.315683
TCONS_00004321	XLOC_003404	ais	CP001363.1:2454619-2455225	SDm	WTm	OK	260.056	208.938	-1.62931	0.00485	0.0111707	yes	1.24466	0.315747
TCONS_00001759	XLOC_001381	STM14_3182	CP001363.1:2798562-2800957	SDm	WTm	OK	162.857	130.837	-1.49052	0.00945	0.0204906	yes	1.24473	0.315835
TCONS_00002234	XLOC_001768	STM14_4252	CP001363.1:3710728-3711634	SDm	WTm	OK	28.3603	22.7782	-1.41343	0.01335	0.0275383	yes	1.24506	0.316219
TCONS_00005391	XLOC_004213	STM14_4573	CP001363.1:4005935-4007252	SDm	WTm	OK	73.1942	58.7408	-1.61389	0.00505	0.0115857	yes	1.24605	0.317366
TCONS_00000084	XLOC_000061	STM14_5549	CP001362.1:18897-19419	SDm	WTm	OK	86.0033	69.0177	-1.46954	0.01075	0.022866	yes	1.2461	0.317426
TCONS_00002205	XLOC_001742	nirC	CP001363.1:3640505-3641315	SDm	WTm	OK	519.69	416.599	-1.58089	0.00585	0.0132362	yes	1.24746	0.318992
TCONS_00000904	XLOC_000706	rimJ	CP001363.1:1210668-1211253	SDm	WTm	OK	573.984	460.049	-1.65155	0.00345	0.00821622	yes	1.24766	0.319223
TCONS_00001643	XLOC_001278	elaC	CP001363.1:2470690-2472129	SDm	WTm	OK	61.6996	49.4191	-1.28122	0.0255	0.0491665	yes	1.2485	0.320192
TCONS_00003211	XLOC_002544	rnk	CP001363.1:679839-680250	SDm	WTm	OK	234.268	187.595	-1.56982	0.0064	0.0143631	yes	1.2488	0.320539
TCONS_00005829	XLOC_004539	yjjA	CP001363.1:4815105-4815567	SDm	WTm	OK	156.635	125.397	-1.54443	0.0073	0.0161689	yes	1.24911	0.320904
TCONS_00005165	XLOC_004037	tnpA_10	CP001363.1:3649054-3649658	SDm	WTm	OK	128.301	102.68	-1.45875	0.0106	0.0226294	yes	1.24952	0.321377
TCONS_00004647	XLOC_003645	STM14_3334	CP001363.1:2928019-2930637	SDm	WTm	OK	178.324	142.688	-1.49342	0.00915	0.019914	yes	1.24975	0.321637
TCONS_00003823	XLOC_003031	zntB	CP001363.1:1760124-1761108	SDm	WTm	OK	80.9168	64.7363	-1.6139	0.00535	0.0122047	yes	1.24994	0.321864
TCONS_00000555	XLOC_000443	ybeM	CP001363.1:694151-694940	SDm	WTm	OK	32.0575	25.6439	-1.42935	0.01185	0.0248736	yes	1.2501	0.322046
TCONS_00000109	XLOC_000082	mogA	CP001363.1:8728-9319	SDm	WTm	OK	243.284	194.598	-1.66338	0.00365	0.00863773	yes	1.25019	0.322145
TCONS_00000819	XLOC_000642	STM14_1181	CP001363.1:1084367-1087684	SDm	WTm	OK	15.806	12.6366	-1.54176	0.00715	0.0158768	yes	1.25081	0.322864
TCONS_00005700	XLOC_004439	dcuA	CP001363.1:4582359-4583661	SDm	WTm	OK	957.715	765.603	-1.39404	0.01535	0.0312348	yes	1.25093	0.323
TCONS_00001083	XLOC_000840	cedA	CP001363.1:1409706-1409949	SDm	WTm	OK	215.092	171.865	-1.38503	0.01675	0.0336537	yes	1.25152	0.323678
TCONS_00004890	XLOC_003812	STM14_3721	CP001363.1:3259782-3260598	SDm	WTm	OK	14.5922	11.6574	-1.287	0.0248	0.0480106	yes	1.25175	0.323951
TCONS_00003107	XLOC_002461	phnR	CP001363.1:484041-484761	SDm	WTm	OK	37.9548	30.3201	-1.44878	0.01225	0.0255601	yes	1.2518	0.324008
TCONS_00004156	XLOC_003288	rfbX	CP001363.1:2220176-2221469	SDm	WTm	OK	161.248	128.777	-1.6919	0.00255	0.00622228	yes	1.25215	0.324406
TCONS_00005031	XLOC_003926	tnpA_9	CP001363.1:3477915-3478519	SDm	WTm	OK	125.724	100.365	-1.47424	0.0101	0.0216764	yes	1.25267	0.325004
TCONS_00005248	XLOC_004095	STM14_4324	CP001363.1:3779864-3781136	SDm	WTm	OK	38.9274	31.0717	-1.56492	0.00705	0.0157012	yes	1.25282	0.325185
TCONS_00003295	XLOC_002609	ybgS	CP001363.1:823407-823794	SDm	WTm	OK	107.113	85.4732	-1.44774	0.0125	0.0259889	yes	1.25318	0.32559
TCONS_00004419	XLOC_003483	yfeR	CP001363.1:2588321-2589248	SDm	WTm	OK	10.8728	8.66823	-1.28347	0.02585	0.0497501	yes	1.25433	0.326914
TCONS_00005623	XLOC_004386	STM14_5058	CP001363.1:4441147-4441870	SDm	WTm	OK	25.9901	20.7201	-1.39317	0.01585	0.0319922	yes	1.25434	0.326931
TCONS_00002317	XLOC_001831	STM14_4436	CP001363.1:3879590-3881546	SDm	WTm	OK	18.0358	14.3757	-1.53131	0.00745	0.0164734	yes	1.2546	0.327231
TCONS_00005550	XLOC_004331	yiiQ	CP001363.1:4304729-4305326	SDm	WTm	OK	70.8994	56.4789	-1.51793	0.0071	0.0157925	yes	1.25533	0.328061
TCONS_00001585	XLOC_001234	yeiH	CP001363.1:2352990-2354133	SDm	WTm	OK	71.5729	56.9905	-1.63639	0.00495	0.0113761	yes	1.25587	0.328692
TCONS_00002910	XLOC_002301	creD	CP001363.1:4859236-4860586	SDm	WTm	OK	26.6873	21.247	-1.53594	0.00815	0.0178858	yes	1.25605	0.328894
TCONS_00001288	XLOC_001009	tnpA_5	CP001363.1:1786153-1786757	SDm	WTm	OK	129.815	103.345	-1.49519	0.00905	0.0197209	yes	1.25613	0.328989
TCONS_00004319	XLOC_003402	STM14_2830	CP001363.1:2452017-2453214	SDm	WTm	OK	191.109	152.072	-1.71924	0.0024	0.00589458	yes	1.2567	0.329641
TCONS_00004966	XLOC_003868	STM14_3847	CP001363.1:3357567-3358434	SDm	WTm	OK	63.6662	50.6481	-1.587	0.00665	0.0148797	yes	1.25703	0.33002
TCONS_00004956	XLOC_003860	yqhC	CP001363.1:3341295-3342213	SDm	WTm	OK	45.4202	36.1139	-1.55239	0.00675	0.0150778	yes	1.25769	0.33078
TCONS_00003879	XLOC_003081	ychE	CP001363.1:1852692-1853340	SDm	WTm	OK	47.0547	37.3644	-1.49431	0.0095	0.0205905	yes	1.25935	0.332674
TCONS_00004421	XLOC_003484	ligA	CP001363.1:2589337-2592568	SDm	WTm	OK	136.383	108.275	-1.48691	0.0097	0.0209377	yes	1.2596	0.332964
TCONS_00002472	XLOC_001951	cyaA	CP001363.1:4160057-4162710	SDm	WTm	OK	462.085	366.822	-1.42994	0.01165	0.024493	yes	1.2597	0.333078
TCONS_00001712	XLOC_001339	narQ	CP001363.1:2643175-2645014	SDm	WTm	OK	43.8108	34.7714	-1.6859	0.0033	0.00788759	yes	1.25997	0.333385
TCONS_00004050	XLOC_003221	cspB	CP001363.1:2090430-2090842	SDm	WTm	OK	3782.7	3001.85	-1.36796	0.01715	0.0344179	yes	1.26012	0.333564
TCONS_00004361	XLOC_003435	yfcF	CP001363.1:2511177-2511822	SDm	WTm	OK	163.367	129.607	-1.69295	0.00345	0.00821622	yes	1.26048	0.333973
TCONS_00002042	XLOC_001603	yghA	CP001363.1:3336830-3337715	SDm	WTm	OK	255.079	202.296	-1.73542	0.0023	0.00566485	yes	1.26092	0.334476
TCONS_00002212	XLOC_001749	yrfH	CP001363.1:3666957-3667359	SDm	WTm	OK	75.9154	60.1981	-1.45599	0.01105	0.0234094	yes	1.26109	0.334675
TCONS_00000221	XLOC_000170	pdxA_2	CP001363.1:190904-194099	SDm	WTm	OK	106.368	84.3382	-1.33594	0.019	0.037856	yes	1.26121	0.334806
TCONS_00005346	XLOC_004176	pyrE	CP001363.1:3939650-3940292	SDm	WTm	OK	185.908	147.37	-1.71396	0.0021	0.00524103	yes	1.26151	0.335146
TCONS_00001110	XLOC_000864	ydiH	CP001363.1:1460002-1460230	SDm	WTm	OK	1837.57	1455.61	-1.73061	0.0023	0.00566485	yes	1.26241	0.336175
TCONS_00002839	XLOC_002239	yjgD	CP001363.1:4725749-4726166	SDm	WTm	OK	604.227	478.6	-1.75691	0.00175	0.00443491	yes	1.26249	0.33627
TCONS_00003972	XLOC_003158	yebG	CP001363.1:1986647-1986938	SDm	WTm	OK	175.66	139.115	-1.48584	0.0101	0.0216764	yes	1.2627	0.336508
TCONS_00004917	XLOC_003838	STM14_3771	CP001363.1:3298838-3300578	SDm	WTm	OK	110.917	87.8175	-1.75942	0.00225	0.00555472	yes	1.26304	0.3369
TCONS_00004812	XLOC_003759	recC	CP001363.1:3172520-3177641	SDm	WTm	OK	41.1467	32.5692	-1.30275	0.02415	0.0469078	yes	1.26336	0.337268
TCONS_00000244	XLOC_000186	STM14_0240	CP001363.1:235452-237807	SDm	WTm	OK	49.2785	38.9976	-1.48909	0.01005	0.0215956	yes	1.26363	0.337573
TCONS_00004832	XLOC_003768	lysA	CP001363.1:3192503-3193766	SDm	WTm	OK	37.7577	29.8681	-1.60001	0.005	0.011486	yes	1.26415	0.338165
TCONS_00005002	XLOC_003902	garL	CP001363.1:3435621-3436392	SDm	WTm	OK	190.984	151.053	-1.75376	0.0022	0.00545177	yes	1.26435	0.338397
TCONS_00005233	XLOC_004083	livJ	CP001363.1:3748199-3749297	SDm	WTm	OK	34.8746	27.5785	-1.58206	0.0064	0.0143631	yes	1.26456	0.338633
TCONS_00002694	XLOC_002126	ssb	CP001363.1:4489704-4490358	SDm	WTm	OK	1157.64	915.121	-1.63137	0.00415	0.00968149	yes	1.26501	0.339152
TCONS_00001284	XLOC_001006	STM14_2026	CP001363.1:1780948-1781878	SDm	WTm	OK	102.127	80.7136	-1.72381	0.0024	0.00589458	yes	1.2653	0.339481
TCONS_00005493	XLOC_004287	fadB	CP001363.1:4203000-4205316	SDm	WTm	OK	60.4209	47.738	-1.77074	0.0017	0.00431652	yes	1.26568	0.33991
TCONS_00001302	XLOC_001019	yciR	CP001363.1:1807230-1809213	SDm	WTm	OK	19.7396	15.5932	-1.60803	0.00475	0.0109596	yes	1.26591	0.340176
TCONS_00005849	XLOC_004556	lplA	CP001363.1:4844245-4845262	SDm	WTm	OK	79.204	62.5652	-1.70606	0.00375	0.00885843	yes	1.26594	0.340213
TCONS_00005599	XLOC_004367	zraP	CP001363.1:4401307-4401763	SDm	WTm	OK	28.8242	22.7315	-1.32516	0.0208	0.0410841	yes	1.26803	0.342588
TCONS_00005454	XLOC_004254	atpB	CP001363.1:4093044-4093860	SDm	WTm	OK	749.433	590.668	-1.67586	0.00375	0.00885843	yes	1.26879	0.343452
TCONS_00002510	XLOC_001974	yigC	CP001363.1:4197288-4198767	SDm	WTm	OK	240.151	189.162	-1.74911	0.00255	0.00622228	yes	1.26955	0.34432
TCONS_00005856	XLOC_004561	sthE	CP001363.1:4860643-4861729	SDm	WTm	OK	26.1638	20.6073	-1.5637	0.0076	0.0167698	yes	1.26964	0.344417
TCONS_00000925	XLOC_000726	plsX	CP001363.1:1234315-1235395	SDm	WTm	OK	240.062	188.97	-1.79258	0.00195	0.00489689	yes	1.27037	0.34525
TCONS_00002073	XLOC_001628	cca	CP001363.1:3387473-3388715	SDm	WTm	OK	157.496	123.92	-1.80826	0.0013	0.00339602	yes	1.27095	0.345906
TCONS_00000487	XLOC_000388	allA	CP001363.1:576696-577179	SDm	WTm	OK	41.2538	32.4494	-1.44486	0.01085	0.0230321	yes	1.27133	0.346335
TCONS_00002139	XLOC_001685	rpoN	CP001363.1:3498305-3499739	SDm	WTm	OK	515.355	405.323	-1.62516	0.0054	0.0123081	yes	1.27147	0.346495
TCONS_00001925	XLOC_001508	STM14_3525	CP001363.1:3085449-3085686	SDm	WTm	OK	100.918	79.3704	-1.29052	0.025	0.0482379	yes	1.27148	0.346511
TCONS_00005738	XLOC_004467	ytfL	CP001363.1:4656505-4657849	SDm	WTm	OK	147.744	116.184	-1.81042	0.00165	0.00420174	yes	1.27164	0.346688
TCONS_00000709	XLOC_000563	STM14_1007	CP001363.1:931383-933069	SDm	WTm	OK	11.2873	8.87543	-1.51614	0.00945	0.0204906	yes	1.27175	0.346812
TCONS_00005394	XLOC_004215	ilvN	CP001363.1:4009314-4011950	SDm	WTm	OK	81.3656	63.9782	-1.39468	0.01565	0.0317103	yes	1.27177	0.346839
TCONS_00004495	XLOC_003539	ispG	CP001363.1:2707807-2708926	SDm	WTm	OK	402.916	316.633	-1.73538	0.0022	0.00545177	yes	1.2725	0.347667
TCONS_00002062	XLOC_001617	ygiB	CP001363.1:3368506-3369178	SDm	WTm	OK	1111.13	873.117	-1.6729	0.00315	0.00756345	yes	1.2726	0.347781
TCONS_00003221	XLOC_002551	ccrB	CP001363.1:693677-694061	SDm	WTm	OK	124.654	97.951	-1.57662	0.006	0.0135522	yes	1.27262	0.347797
TCONS_00005182	XLOC_004047	yhgE	CP001363.1:3668371-3670081	SDm	WTm	OK	22.8564	17.9598	-1.64149	0.0046	0.0106556	yes	1.27264	0.347827
TCONS_00004672	XLOC_003665	yqaB	CP001363.1:2988802-2989791	SDm	WTm	OK	346.02	271.661	-1.52569	0.0071	0.0157925	yes	1.27372	0.349048
TCONS_00004062	XLOC_003230	STM14_2433	CP001363.1:2098339-2099826	SDm	WTm	OK	20.1777	15.839	-1.30604	0.0238	0.046365	yes	1.27393	0.34928
TCONS_00001197	XLOC_000932	marC	CP001363.1:1608166-1608832	SDm	WTm	OK	92.4185	72.5323	-1.68663	0.0036	0.00853478	yes	1.27417	0.349558
TCONS_00003762	XLOC_002979	STM14_1881	CP001363.1:1646036-1648112	SDm	WTm	OK	97.7761	76.7038	-1.82589	0.0011	0.00292295	yes	1.27472	0.350184
TCONS_00005784	XLOC_004502	idnT	CP001363.1:4738625-4739945	SDm	WTm	OK	54.7616	42.9442	-1.74947	0.0024	0.00589458	yes	1.27518	0.350701
TCONS_00005150	XLOC_004026	yheV	CP001363.1:3620857-3621058	SDm	WTm	OK	244.349	191.545	-1.38905	0.01585	0.0319922	yes	1.27567	0.35126
TCONS_00000148	XLOC_000115	ispH	CP001363.1:57795-58746	SDm	WTm	OK	286.49	224.502	-1.82348	0.0012	0.00315834	yes	1.27611	0.351756
TCONS_00002077	XLOC_001632	dnaG	CP001363.1:3392758-3394504	SDm	WTm	OK	228.699	179.195	-1.76556	0.00225	0.00555472	yes	1.27626	0.35192
TCONS_00005037	XLOC_003931	obgE	CP001363.1:3483982-3485286	SDm	WTm	OK	204.185	159.981	-1.83345	0.00135	0.003504	yes	1.27631	0.351976
TCONS_00001007	XLOC_000783	STM14_1485	CP001363.1:1335445-1335610	SDm	WTm	OK	549.708	430.694	-1.38459	0.0158	0.0319649	yes	1.27633	0.352002
TCONS_00004954	XLOC_003859	exbB	CP001363.1:3338259-3340433	SDm	WTm	OK	1216.05	952.583	-1.52757	0.00805	0.0176885	yes	1.27658	0.352286
TCONS_00003521	XLOC_002787	potD	CP001363.1:1265840-1266887	SDm	WTm	OK	240.312	188.238	-1.83148	0.0012	0.00315834	yes	1.27664	0.352351
TCONS_00003960	XLOC_003147	mig-3	CP001363.1:1974880-1976180	SDm	WTm	OK	10.0827	7.89775	-1.31153	0.0232	0.0453981	yes	1.27665	0.352368
TCONS_00001092	XLOC_000848	infC	CP001363.1:1424109-1424652	SDm	WTm	OK	9321.39	7300.28	-1.29431	0.02485	0.048072	yes	1.27685	0.352593
TCONS_00001781	XLOC_001399	ung	CP001363.1:2840441-2841131	SDm	WTm	OK	252.398	197.649	-1.83866	0.0013	0.00339602	yes	1.277	0.35276
TCONS_00003593	XLOC_002845	pncA	CP001363.1:1381090-1381747	SDm	WTm	OK	117.712	92.1453	-1.74225	0.00195	0.00489689	yes	1.27746	0.353279
TCONS_00003537	XLOC_002800	STM14_1417	CP001363.1:1284621-1285990	SDm	WTm	OK	49.1671	38.4859	-1.65854	0.0039	0.00917565	yes	1.27754	0.353363
TCONS_00000443	XLOC_000359	hupB	CP001363.1:508797-509070	SDm	WTm	OK	6566.26	5138.17	-1.6765	0.00355	0.00842384	yes	1.27794	0.353817
TCONS_00005023	XLOC_003919	nusA	CP001363.1:3469496-3470999	SDm	WTm	OK	613.332	479.916	-1.60311	0.00525	0.0120026	yes	1.278	0.353886
TCONS_00003094	XLOC_002448	STM14_0476	CP001363.1:458765-459368	SDm	WTm	OK	3602.12	2818.05	-1.45364	0.01075	0.022866	yes	1.27823	0.354149
TCONS_00001709	XLOC_001336	tktB	CP001363.1:2635051-2637052	SDm	WTm	OK	81.6054	63.8281	-1.85279	0.00115	0.00303586	yes	1.27852	0.354473
TCONS_00000441	XLOC_000357	clpX	CP001363.1:504777-506049	SDm	WTm	OK	1022.29	799.405	-1.53418	0.00685	0.0152752	yes	1.27881	0.354806
TCONS_00005113	XLOC_003995	rpsM	CP001363.1:3599233-3599590	SDm	WTm	OK	6893.54	5389.97	-1.50301	0.00995	0.021407	yes	1.27896	0.354968
TCONS_00001521	XLOC_001196	sbcB	CP001363.1:2195812-2197243	SDm	WTm	OK	134.221	104.881	-1.86107	0.001	0.00267617	yes	1.27975	0.355857
TCONS_00003797	XLOC_003009	rimL	CP001363.1:1710041-1711558	SDm	WTm	OK	107.825	84.2324	-1.32109	0.02125	0.0419099	yes	1.28009	0.356245
TCONS_00004208	XLOC_003323	stcA	CP001363.1:2298649-2299180	SDm	WTm	OK	29.307	22.8716	-1.4434	0.0113	0.0238525	yes	1.28137	0.357688
TCONS_00002066	XLOC_001621	STM14_3867	CP001363.1:3374569-3375241	SDm	WTm	OK	16.973	13.2436	-1.39615	0.01395	0.0286747	yes	1.2816	0.357946
TCONS_00003289	XLOC_002603	abrB	CP001363.1:795267-796314	SDm	WTm	OK	38.0767	29.7086	-1.67769	0.00365	0.00863773	yes	1.28167	0.358028
TCONS_00003624	XLOC_002871	ydiS	CP001363.1:1441895-1443472	SDm	WTm	OK	10.5725	8.24206	-1.47793	0.00935	0.0203241	yes	1.28275	0.35924
TCONS_00002605	XLOC_002050	btuB	CP001363.1:4361694-4364335	SDm	WTm	OK	245.602	191.425	-1.40907	0.01495	0.0305154	yes	1.28302	0.359543
TCONS_00002023	XLOC_001586	STM14_3770	CP001363.1:3297912-3298791	SDm	WTm	OK	65.8606	51.3228	-1.74152	0.0021	0.00524103	yes	1.28326	0.359816
TCONS_00003466	XLOC_002745	cbpA	CP001363.1:1157037-1158263	SDm	WTm	OK	232.765	181.374	-1.78907	0.0018	0.00455065	yes	1.28334	0.359906
TCONS_00003858	XLOC_003063	acnA	CP001363.1:1815443-1818119	SDm	WTm	OK	210.511	163.999	-1.73338	0.00225	0.00555472	yes	1.28361	0.360209
TCONS_00002009	XLOC_001577	yggS	CP001363.1:3280065-3280770	SDm	WTm	OK	143.806	112.011	-1.82433	0.0013	0.00339602	yes	1.28386	0.360483
TCONS_00003343	XLOC_002644	pflF	CP001363.1:912398-914831	SDm	WTm	OK	16.2953	12.6791	-1.71484	0.0023	0.00566485	yes	1.28521	0.362004
TCONS_00000365	XLOC_000292	STM14_0416	CP001363.1:402581-403835	SDm	WTm	OK	25.5119	19.841	-1.65962	0.00465	0.0107572	yes	1.28582	0.362686
TCONS_00000772	XLOC_000612	ycaQ	CP001363.1:1031559-1032792	SDm	WTm	OK	44.0646	34.2531	-1.76268	0.002	0.0050081	yes	1.28644	0.363386
TCONS_00002348	XLOC_001857	STM14_4500	CP001363.1:3943101-3944110	SDm	WTm	OK	48.508	37.7051	-1.70585	0.00285	0.00689034	yes	1.28651	0.363463
TCONS_00005643	XLOC_004399	qor	CP001363.1:4479084-4480068	SDm	WTm	OK	184.03	143.002	-1.90176	0.00095	0.00255276	yes	1.28691	0.363906
TCONS_00005047	XLOC_003939	yrbE	CP001363.1:3492051-3492834	SDm	WTm	OK	74.8628	58.1185	-1.76433	0.00175	0.00443491	yes	1.28811	0.365252
TCONS_00001927	XLOC_001510	iap	CP001363.1:3095786-3096833	SDm	WTm	OK	120.278	93.3749	-1.87944	0.00145	0.00373405	yes	1.28812	0.365266
TCONS_00003208	XLOC_002541	dsbG	CP001363.1:669955-670702	SDm	WTm	OK	138.779	107.732	-1.85766	0.00115	0.00303586	yes	1.28819	0.365342
TCONS_00005785	XLOC_004503	idnO	CP001363.1:4740006-4740771	SDm	WTm	OK	15.0873	11.7017	-1.44325	0.01315	0.0271577	yes	1.28933	0.366617
TCONS_00003138	XLOC_002487	priC	CP001363.1:539809-540325	SDm	WTm	OK	86.0666	66.703	-1.69628	0.0025	0.00611447	yes	1.2903	0.367702
TCONS_00004206	XLOC_003321	stcC	CP001363.1:2295407-2297897	SDm	WTm	OK	4.71043	3.65051	-1.50981	0.0091	0.0198216	yes	1.29035	0.367761
TCONS_00002575	XLOC_002028	STM14_4905	CP001363.1:4302993-4303758	SDm	WTm	OK	107.006	82.9251	-1.82593	0.00135	0.003504	yes	1.29039	0.367811
TCONS_00002669	XLOC_002104	yjbH	CP001363.1:4456071-4459570	SDm	WTm	OK	23.6211	18.3002	-1.65066	0.00475	0.0109596	yes	1.29076	0.368217
TCONS_00005630	XLOC_004389	STM14_5066	CP001363.1:4446980-4449571	SDm	WTm	OK	13.1022	10.1506	-1.45233	0.012	0.0251183	yes	1.29078	0.368244
TCONS_00000741	XLOC_000587	clpA	CP001363.1:981026-983303	SDm	WTm	OK	841.854	651.613	-1.47332	0.0096	0.020773	yes	1.29195	0.369555
TCONS_00002532	XLOC_001994	hemN	CP001363.1:4224754-4226246	SDm	WTm	OK	285.072	220.624	-1.86145	0.00085	0.00230645	yes	1.29212	0.369737
TCONS_00004575	XLOC_003594	STM14_3199	CP001363.1:2812904-2813093	SDm	WTm	OK	815.705	631.058	-1.66971	0.0031	0.00745703	yes	1.2926	0.370275
TCONS_00005471	XLOC_004268	gppA	CP001363.1:4135517-4136999	SDm	WTm	OK	336.144	259.942	-1.82578	0.00145	0.00373405	yes	1.29315	0.37089
TCONS_00000845	XLOC_000662	STM14_1223	CP001363.1:1128253-1128670	SDm	WTm	OK	351.766	272.006	-1.88919	0.0009	0.00243208	yes	1.29323	0.370978
TCONS_00001040	XLOC_000805	STM14_1537	CP001363.1:1362033-1362799	SDm	WTm	OK	25.2194	19.4966	-1.53139	0.0094	0.0204074	yes	1.29353	0.371311
TCONS_00002101	XLOC_001653	yhaH	CP001363.1:3417860-3418226	SDm	WTm	OK	231.781	179.181	-1.77924	0.002	0.0050081	yes	1.29356	0.371345
TCONS_00001999	XLOC_001568	yggG	CP001363.1:3257798-3258557	SDm	WTm	OK	176.753	136.633	-1.91883	0.0007	0.0019354	yes	1.29363	0.371429
TCONS_00001277	XLOC_000999	fnr	CP001363.1:1764350-1765103	SDm	WTm	OK	700.555	541.423	-1.84697	0.00115	0.00303586	yes	1.29391	0.371742
TCONS_00004747	XLOC_003717	ygbM	CP001363.1:3078268-3079045	SDm	WTm	OK	7.44864	5.75651	-1.30702	0.0235	0.0459338	yes	1.29395	0.371783
TCONS_00005041	XLOC_003935	murA	CP001363.1:3488790-3490050	SDm	WTm	OK	181.735	140.401	-1.94023	0.00075	0.00205956	yes	1.2944	0.372283
TCONS_00002115	XLOC_001666	yraM	CP001363.1:3446510-3448906	SDm	WTm	OK	164.609	127.167	-1.78527	0.00145	0.00373405	yes	1.29443	0.372319
TCONS_00000261	XLOC_000201	yaeL	CP001363.1:261699-263052	SDm	WTm	OK	486.638	375.881	-1.78133	0.00145	0.00373405	yes	1.29466	0.372573
TCONS_00004980	XLOC_003880	ygiF	CP001363.1:3385253-3386555	SDm	WTm	OK	70.969	54.7987	-1.89803	0.001	0.00267617	yes	1.29509	0.373047
TCONS_00005565	XLOC_004343	STM14_4926	CP001363.1:4320468-4322259	SDm	WTm	OK	9.98761	7.71116	-1.61937	0.006	0.0135522	yes	1.29521	0.373192
TCONS_00004763	XLOC_003725	cysN	CP001363.1:3092586-3094618	SDm	WTm	OK	39.454	30.4589	-1.62817	0.0038	0.00896445	yes	1.29532	0.373308
TCONS_00001934	XLOC_001517	queF	CP001363.1:3137690-3138539	SDm	WTm	OK	178.526	137.79	-1.94452	0.00055	0.0015492	yes	1.29564	0.373663
TCONS_00004915	XLOC_003836	STM14_3768	CP001363.1:3296427-3296955	SDm	WTm	OK	44.6933	34.4882	-1.60386	0.00475	0.0109596	yes	1.2959	0.373956
TCONS_00000338	XLOC_000269	crl	CP001363.1:365212-365614	SDm	WTm	OK	369.009	284.657	-1.90453	0.0009	0.00243208	yes	1.29633	0.374431
TCONS_00005112	XLOC_003994	rpsK	CP001363.1:3598827-3599217	SDm	WTm	OK	4691.77	3618.71	-1.6448	0.00415	0.00968149	yes	1.29653	0.374657
TCONS_00001176	XLOC_000914	pntA	CP001363.1:1565672-1567202	SDm	WTm	OK	363.378	280.13	-1.82466	0.00145	0.00373405	yes	1.29718	0.375375
TCONS_00002915	XLOC_002306	yaaH	CP001363.1:9375-9942	SDm	WTm	OK	143.053	110.278	-1.84304	0.00155	0.00397211	yes	1.2972	0.375405
TCONS_00001451	XLOC_001146	amyA	CP001363.1:2063071-2064556	SDm	WTm	OK	57.3932	44.2336	-1.8963	0.0008	0.00218091	yes	1.2975	0.375737
TCONS_00004113	XLOC_003259	cbiP	CP001363.1:2149950-2153565	SDm	WTm	OK	51.7517	39.8729	-1.33623	0.02385	0.0464108	yes	1.29792	0.376198
TCONS_00002269	XLOC_001796	treF	CP001363.1:3789274-3790924	SDm	WTm	OK	68.2638	52.5927	-1.93989	0.0007	0.0019354	yes	1.29797	0.376258
TCONS_00002842	XLOC_002242	yjgP	CP001363.1:4735186-4737369	SDm	WTm	OK	326.282	251.365	-1.56885	0.0065	0.0145751	yes	1.29804	0.376336
TCONS_00000223	XLOC_000172	cueO	CP001363.1:197236-198847	SDm	WTm	OK	78.2374	60.2567	-1.95473	0.0011	0.00292295	yes	1.2984	0.376737
TCONS_00002820	XLOC_002226	cybC	CP001363.1:4696109-4696496	SDm	WTm	OK	1003.13	772.527	-1.96225	0.00065	0.00181049	yes	1.2985	0.376851
TCONS_00000987	XLOC_000771	STM14_1463	CP001363.1:1312759-1314124	SDm	WTm	OK	19.437	14.968	-1.36986	0.0175	0.03504	yes	1.29857	0.376924
TCONS_00004533	XLOC_003570	yfhB	CP001363.1:2766120-2766756	SDm	WTm	OK	240.414	185.05	-1.95608	0.0006	0.00168552	yes	1.29918	0.377606
TCONS_00000640	XLOC_000511	dcoB	CP001363.1:832258-833560	SDm	WTm	OK	4.77133	3.67229	-1.3866	0.01585	0.0319922	yes	1.29928	0.377711
TCONS_00005814	XLOC_004525	yjiO	CP001363.1:4784874-4786116	SDm	WTm	OK	26.679	20.5309	-1.73861	0.00235	0.00578258	yes	1.29946	0.377908
TCONS_00005803	XLOC_004517	STM14_5409	CP001363.1:4772402-4773535	SDm	WTm	OK	79.8329	61.4091	-1.6041	0.00515	0.0117945	yes	1.30002	0.378531
TCONS_00004640	XLOC_003639	STM14_3323	CP001363.1:2916103-2917645	SDm	WTm	OK	5.82197	4.47823	-1.46292	0.0104	0.0222748	yes	1.30006	0.378579
TCONS_00005607	XLOC_004375	pepE	CP001363.1:4427534-4428224	SDm	WTm	OK	503.293	387.077	-1.94851	0.00065	0.00181049	yes	1.30024	0.378778
TCONS_00003052	XLOC_002415	STM14_0362	CP001363.1:351627-352035	SDm	WTm	OK	95.8862	73.7026	-1.70076	0.00395	0.00928082	yes	1.30099	0.379608
TCONS_00005683	XLOC_004425	dcuB	CP001363.1:4560648-4561989	SDm	WTm	OK	436.069	335.182	-1.83383	0.00165	0.00420174	yes	1.30099	0.379612
TCONS_00001352	XLOC_001062	ychF	CP001363.1:1892506-1893701	SDm	WTm	OK	292.686	224.931	-1.95226	0.00095	0.00255276	yes	1.30123	0.379871
TCONS_00005781	XLOC_004499	pepA	CP001363.1:4733280-4734792	SDm	WTm	OK	268.843	206.606	-1.90916	0.00125	0.00328172	yes	1.30124	0.379882
TCONS_00000161	XLOC_000124	tnpA_1	CP001363.1:80353-80957	SDm	WTm	OK	125.784	96.6549	-1.7228	0.00285	0.00689034	yes	1.30137	0.380034
TCONS_00004148	XLOC_003281	udg	CP001363.1:2209509-2210676	SDm	WTm	OK	105.838	81.3258	-1.96098	0.00035	0.00102143	yes	1.30141	0.380073
TCONS_00005087	XLOC_003971	mreC	CP001363.1:3555806-3557350	SDm	WTm	OK	151.527	116.354	-1.70889	0.00285	0.00689034	yes	1.30229	0.381054
TCONS_00003798	XLOC_003010	STM14_1959	CP001363.1:1717818-1719021	SDm	WTm	OK	4.10348	3.15074	-1.31382	0.0238	0.046365	yes	1.30239	0.381157
TCONS_00001668	XLOC_001300	yfcN	CP001363.1:2548311-2548863	SDm	WTm	OK	151.858	116.564	-1.87945	0.00135	0.003504	yes	1.30279	0.381601
TCONS_00000567	XLOC_000450	ybeL	CP001363.1:717061-717535	SDm	WTm	OK	1337.13	1025.89	-1.90784	0.00085	0.00230645	yes	1.30339	0.382264
TCONS_00004667	XLOC_003662	STM14_3401	CP001363.1:2984788-2986159	SDm	WTm	OK	8.57929	6.58215	-1.55073	0.00675	0.0150778	yes	1.30342	0.382299
TCONS_00005719	XLOC_004453	yjeQ	CP001363.1:4606468-4607521	SDm	WTm	OK	294.024	225.453	-1.97581	0.00065	0.00181049	yes	1.30415	0.383107
TCONS_00003698	XLOC_002930	rstA	CP001363.1:1561265-1561997	SDm	WTm	OK	344.561	264.131	-1.99794	0.00055	0.0015492	yes	1.30451	0.383506
TCONS_00005153	XLOC_004028	STM14_4165	CP001363.1:3625665-3625901	SDm	WTm	OK	452.099	346.49	-1.76512	0.00265	0.00644237	yes	1.3048	0.383825
TCONS_00005580	XLOC_004356	ppc	CP001363.1:4348837-4351489	SDm	WTm	OK	280.603	214.967	-1.78585	0.0016	0.00408828	yes	1.30533	0.384415
TCONS_00000431	XLOC_000347	phnW	CP001363.1:484791-486004	SDm	WTm	OK	6.40175	4.90404	-1.45206	0.01115	0.0235833	yes	1.3054	0.384496
TCONS_00002816	XLOC_002222	STM14_5325	CP001363.1:4690816-4692043	SDm	WTm	OK	5.48335	4.19998	-1.39739	0.01665	0.0334783	yes	1.30557	0.384675
TCONS_00001859	XLOC_001468	STM14_3376	CP001363.1:2967190-2967370	SDm	WTm	OK	856.443	655.789	-1.71212	0.00315	0.00756345	yes	1.30597	0.385126
TCONS_00005539	XLOC_004322	STM14_4875	CP001363.1:4276976-4278792	SDm	WTm	OK	9.32628	7.1408	-1.49767	0.0096	0.020773	yes	1.30606	0.385216
TCONS_00003730	XLOC_002954	ydeJ	CP001363.1:1602353-1602881	SDm	WTm	OK	21.3905	16.3729	-1.46516	0.012	0.0251183	yes	1.30646	0.38566
TCONS_00000427	XLOC_000344	nusB	CP001363.1:472219-472639	SDm	WTm	OK	474.832	363.437	-1.99786	0.0003	0.000888839	yes	1.3065	0.385712
TCONS_00002094	XLOC_001647	yqjB	CP001363.1:3414112-3414496	SDm	WTm	OK	198.687	152.046	-1.83625	0.0013	0.00339602	yes	1.30676	0.38599
TCONS_00005422	XLOC_004229	torA	CP001363.1:4033877-4038229	SDm	WTm	OK	11.0519	8.45569	-1.34074	0.02065	0.0408339	yes	1.30704	0.3863
TCONS_00003256	XLOC_002575	STM14_0783	CP001363.1:737793-738369	SDm	WTm	OK	103.724	79.3057	-1.84616	0.00115	0.00303586	yes	1.3079	0.387253
TCONS_00001523	XLOC_001198	hisG	CP001363.1:2201031-2202066	SDm	WTm	OK	120.794	92.3551	-2.00139	0.0003	0.000888839	yes	1.30793	0.387285
TCONS_00003874	XLOC_003077	oppF	CP001363.1:1846311-1848320	SDm	WTm	OK	187.348	143.239	-1.42445	0.01255	0.0260517	yes	1.30794	0.387296
TCONS_00002996	XLOC_002374	yacC	CP001363.1:196687-197035	SDm	WTm	OK	312.922	239.24	-1.88624	0.00095	0.00255276	yes	1.30798	0.387344
TCONS_00003989	XLOC_003171	aspS	CP001363.1:2006514-2008287	SDm	WTm	OK	287.986	220.081	-1.89766	0.0007	0.0019354	yes	1.30855	0.387964
TCONS_00004580	XLOC_003597	STM14_3203	CP001363.1:2814435-2816883	SDm	WTm	OK	33.1401	25.3247	-1.88463	0.00075	0.00205956	yes	1.30861	0.388033
TCONS_00003881	XLOC_003083	galU	CP001363.1:1858397-1859425	SDm	WTm	OK	712.414	544.207	-1.87981	0.0015	0.00385149	yes	1.30909	0.38856
TCONS_00004417	XLOC_003481	xapB	CP001363.1:2585098-2586355	SDm	WTm	OK	5.71897	4.36725	-1.47537	0.0105	0.0224524	yes	1.30951	0.38903
TCONS_00002749	XLOC_002163	sugE	CP001363.1:4594330-4594648	SDm	WTm	OK	413.09	315.453	-1.91393	0.0013	0.00339602	yes	1.30951	0.389031
TCONS_00000387	XLOC_000310	sbmA	CP001363.1:430924-432272	SDm	WTm	OK	77.3534	59.0441	-1.96755	0.00075	0.00205956	yes	1.3101	0.389672
TCONS_00004678	XLOC_003671	csrA	CP001363.1:2991185-2991371	SDm	WTm	OK	5967.33	4554.33	-2.03741	0.0004	0.0011558	yes	1.31025	0.389847
TCONS_00002638	XLOC_002077	nfi	CP001363.1:4398799-4399471	SDm	WTm	OK	192.269	146.727	-2.00237	0.0003	0.000888839	yes	1.31039	0.389992
TCONS_00000514	XLOC_000414	STM14_0658	CP001363.1:621021-623313	SDm	WTm	OK	11.4852	8.76369	-1.47344	0.01165	0.024493	yes	1.31054	0.390166
TCONS_00002525	XLOC_001988	yihE	CP001363.1:4216779-4217766	SDm	WTm	OK	515.71	393.466	-1.93331	0.0008	0.00218091	yes	1.31069	0.390321
TCONS_00001649	XLOC_001284	STM14_2875	CP001363.1:2494854-2495454	SDm	WTm	OK	113.33	86.4636	-1.89334	0.00115	0.00303586	yes	1.31072	0.390365
TCONS_00000743	XLOC_000588	tnpA_3	CP001363.1:983349-983953	SDm	WTm	OK	128.225	97.7952	-1.7633	0.00235	0.00578258	yes	1.31116	0.390842
TCONS_00004055	XLOC_003225	STM14_2425	CP001363.1:2093113-2093495	SDm	WTm	OK	80.6468	61.5018	-1.38428	0.01585	0.0319922	yes	1.31129	0.390989
TCONS_00002209	XLOC_001746	mrcA	CP001363.1:3660523-3663100	SDm	WTm	OK	90.4373	68.9253	-2.03464	0.0004	0.0011558	yes	1.31211	0.391884
TCONS_00002455	XLOC_001940	wzzE	CP001363.1:4141878-4142925	SDm	WTm	OK	189.047	144.031	-2.05015	0.00025	0.000749572	yes	1.31254	0.392366
TCONS_00001220	XLOC_000953	yddG	CP001363.1:1663743-1664625	SDm	WTm	OK	20.15	15.3499	-1.66985	0.0034	0.00811185	yes	1.31271	0.392551
TCONS_00001721	XLOC_001347	purM	CP001363.1:2664609-2666300	SDm	WTm	OK	53.9296	41.0772	-1.39516	0.0155	0.0314913	yes	1.31288	0.392739
TCONS_00001948	XLOC_001529	csdA	CP001363.1:3155764-3157413	SDm	WTm	OK	104.087	79.2597	-1.82345	0.00165	0.00420174	yes	1.31324	0.39313
TCONS_00001651	XLOC_001286	ackA	CP001363.1:2499490-2500693	SDm	WTm	OK	869.262	661.636	-1.75732	0.0025	0.00611447	yes	1.31381	0.393753
TCONS_00003025	XLOC_002397	map	CP001363.1:253756-254551	SDm	WTm	OK	498.843	379.658	-2.00702	0.00035	0.00102143	yes	1.31393	0.393885
TCONS_00004660	XLOC_003657	stpA	CP001363.1:2967459-2967861	SDm	WTm	OK	245.169	186.579	-1.92619	0.00095	0.00255276	yes	1.31402	0.39399
TCONS_00000256	XLOC_000196	frr	CP001363.1:257852-258410	SDm	WTm	OK	1168.25	888.994	-1.94466	0.001	0.00267617	yes	1.31413	0.394103
TCONS_00003268	XLOC_002587	nagB	CP001363.1:744627-745428	SDm	WTm	OK	405.969	308.79	-2.03843	0.00035	0.00102143	yes	1.31471	0.394744
TCONS_00000162	XLOC_000125	caiF	CP001363.1:81259-81655	SDm	WTm	OK	205.674	156.408	-1.89664	0.00115	0.00303586	yes	1.31498	0.395045
TCONS_00001328	XLOC_001042	cls	CP001363.1:1843556-1845017	SDm	WTm	OK	48.0642	36.5494	-1.96835	0.0007	0.0019354	yes	1.31505	0.395115
TCONS_00002131	XLOC_001679	ispB	CP001363.1:3487068-3488214	SDm	WTm	OK	501.103	380.956	-1.92845	0.0015	0.00385149	yes	1.31538	0.395483
TCONS_00000402	XLOC_000322	yaiA	CP001363.1:442109-442301	SDm	WTm	OK	473.011	359.455	-1.69129	0.0029	0.007008	yes	1.31591	0.396063
TCONS_00000719	XLOC_000571	ybjN	CP001363.1:948611-949088	SDm	WTm	OK	139.31	105.861	-1.88945	0.00155	0.00397211	yes	1.31597	0.396128
TCONS_00002159	XLOC_001702	yhcS	CP001363.1:3547196-3548126	SDm	WTm	OK	42.9405	32.6297	-1.84983	0.00125	0.00328172	yes	1.31599	0.396153
TCONS_00002356	XLOC_001862	spoT	CP001363.1:3947761-3949873	SDm	WTm	OK	325.752	247.452	-1.8704	0.00075	0.00205956	yes	1.31643	0.396625
TCONS_00003007	XLOC_002384	panB	CP001363.1:213189-213981	SDm	WTm	OK	105.25	79.9233	-1.98587	0.0005	0.00142131	yes	1.31689	0.397132
TCONS_00001452	XLOC_001147	yedE	CP001363.1:2065146-2066642	SDm	WTm	OK	21.096	16.0143	-1.70216	0.00345	0.00821622	yes	1.31732	0.397609
TCONS_00001351	XLOC_001061	pth	CP001363.1:1891805-1892390	SDm	WTm	OK	104.065	78.9943	-1.89917	0.00095	0.00255276	yes	1.31737	0.397664
TCONS_00000288	XLOC_000225	yafD	CP001363.1:298939-299719	SDm	WTm	OK	286.061	217.116	-2.07803	0.00015	0.000467616	yes	1.31755	0.397857
TCONS_00000580	XLOC_000460	ybfN	CP001363.1:751486-751819	SDm	WTm	OK	69.9521	53.0799	-1.61317	0.00525	0.0120026	yes	1.31786	0.398202
TCONS_00004378	XLOC_003450	dedA	CP001363.1:2531305-2531965	SDm	WTm	OK	70.1508	53.12	-1.87733	0.00105	0.00279858	yes	1.32061	0.401204
TCONS_00001230	XLOC_000959	yddE	CP001363.1:1677422-1678316	SDm	WTm	OK	142.246	107.697	-2.07156	0.00025	0.000749572	yes	1.3208	0.40141
TCONS_00000435	XLOC_000351	STM14_0518	CP001363.1:492471-493965	SDm	WTm	OK	39.128	29.608	-1.95908	0.0008	0.00218091	yes	1.32153	0.402214
TCONS_00004320	XLOC_003403	yfaZ	CP001363.1:2453328-2453976	SDm	WTm	OK	42.4347	32.1035	-1.78557	0.002	0.0050081	yes	1.32181	0.402514
TCONS_00004453	XLOC_003506	tnpA_8	CP001363.1:2630882-2631486	SDm	WTm	OK	131.625	99.5779	-1.83303	0.0012	0.00315834	yes	1.32183	0.402536
TCONS_00003856	XLOC_003061	yciS	CP001363.1:1813379-1813688	SDm	WTm	OK	436.71	330.359	-1.97644	0.0007	0.0019354	yes	1.32193	0.402641
TCONS_00003129	XLOC_002480	hha	CP001363.1:528824-529043	SDm	WTm	OK	624.376	472.304	-1.86778	0.00085	0.00230645	yes	1.32198	0.402699
TCONS_00001215	XLOC_000948	rpsV	CP001363.1:1655467-1655611	SDm	WTm	OK	2109.76	1595.76	-1.73085	0.003	0.00723303	yes	1.3221	0.402835
TCONS_00005401	XLOC_004219	dsdC	CP001363.1:4015640-4016564	SDm	WTm	OK	20.1876	15.259	-1.73162	0.00275	0.00666697	yes	1.323	0.403809
TCONS_00003306	XLOC_002619	modF	CP001363.1:843238-844714	SDm	WTm	OK	178.334	134.795	-2.09085	0.00025	0.000749572	yes	1.323	0.403815
TCONS_00000180	XLOC_000140	yabI	CP001363.1:123315-124083	SDm	WTm	OK	61.7487	46.6693	-1.90574	0.00125	0.00328172	yes	1.32311	0.403935
TCONS_00001118	XLOC_000870	ttrS	CP001363.1:1481324-1483698	SDm	WTm	OK	372.188	281.283	-1.78319	0.0018	0.00455065	yes	1.32318	0.404009
TCONS_00002071	XLOC_001626	STM14_3875	CP001363.1:3380453-3380651	SDm	WTm	OK	128.521	97.0412	-1.41881	0.0158	0.0319649	yes	1.3244	0.405335
TCONS_00000768	XLOC_000609	ihfB	CP001363.1:1025978-1026263	SDm	WTm	OK	1397.79	1055.39	-2.11768	0.00015	0.000467616	yes	1.32443	0.405371
TCONS_00004032	XLOC_003206	tnpA_7	CP001363.1:2057139-2057743	SDm	WTm	OK	121.014	91.3647	-1.86502	0.00115	0.00303586	yes	1.32452	0.405465
TCONS_00002766	XLOC_002178	hflC	CP001363.1:4620542-4621547	SDm	WTm	OK	726.071	548.12	-1.9254	0.0008	0.00218091	yes	1.32466	0.405619
TCONS_00000437	XLOC_000353	bolA	CP001363.1:501693-502011	SDm	WTm	OK	418.94	316.216	-1.99477	0.00065	0.00181049	yes	1.32485	0.405833
TCONS_00004522	XLOC_003561	STM14_3129	CP001363.1:2740885-2742501	SDm	WTm	OK	32.4019	24.4561	-1.48201	0.01045	0.0223728	yes	1.3249	0.405884
TCONS_00001893	XLOC_001488	srlR	CP001363.1:3001871-3005120	SDm	WTm	OK	309.714	233.744	-1.38685	0.0172	0.034505	yes	1.32501	0.406007
TCONS_00004067	XLOC_003232	STM14_2438	CP001363.1:2102792-2104721	SDm	WTm	OK	50.4873	38.0904	-2.06899	0.0004	0.0011558	yes	1.32546	0.406493
TCONS_00005742	XLOC_004470	ppa	CP001363.1:4667570-4668101	SDm	WTm	OK	2184.67	1648.02	-1.8766	0.00095	0.00255276	yes	1.32563	0.406682
TCONS_00005154	XLOC_004029	STM14_4166	CP001363.1:3625983-3626295	SDm	WTm	OK	697.781	526.271	-2.08342	0.0002	0.000611163	yes	1.3259	0.406968
TCONS_00003622	XLOC_002870	ydiD	CP001363.1:1440165-1441806	SDm	WTm	OK	20.6401	15.5582	-1.88998	0.001	0.00267617	yes	1.32664	0.407775
TCONS_00000416	XLOC_000334	yajC	CP001363.1:462663-462996	SDm	WTm	OK	1313.78	990.177	-2.12853	0.0002	0.000611163	yes	1.32681	0.407965
TCONS_00002556	XLOC_002012	yiiM	CP001363.1:4280812-4281502	SDm	WTm	OK	120.733	90.9755	-2.03024	0.00045	0.00129034	yes	1.32709	0.40827
TCONS_00003250	XLOC_002571	ybeX	CP001363.1:732226-733251	SDm	WTm	OK	608.451	458.479	-1.99445	0.0005	0.00142131	yes	1.32711	0.408285
TCONS_00004550	XLOC_003583	STM14_3172	CP001363.1:2788961-2792324	SDm	WTm	OK	5.12443	3.86046	-1.7707	0.0022	0.00545177	yes	1.32741	0.408619
TCONS_00003494	XLOC_002767	htrB	CP001363.1:1199408-1201698	SDm	WTm	OK	109.799	82.689	-1.65973	0.0049	0.0112711	yes	1.32785	0.409098
TCONS_00001279	XLOC_001001	ynaI	CP001363.1:1766748-1767780	SDm	WTm	OK	64.8641	48.8467	-2.01248	0.00075	0.00205956	yes	1.32791	0.409159
TCONS_00003241	XLOC_002564	ybeQ	CP001363.1:717573-718569	SDm	WTm	OK	155.135	116.753	-2.13339	0.0003	0.000888839	yes	1.32875	0.410065
TCONS_00000428	XLOC_000345	thiL	CP001363.1:472717-474284	SDm	WTm	OK	56.7842	42.7343	-1.5486	0.00675	0.0150778	yes	1.32877	0.410095
TCONS_00000835	XLOC_000653	ycbW	CP001363.1:1106481-1108130	SDm	WTm	OK	111.27	83.7372	-1.40383	0.0156	0.0316578	yes	1.3288	0.410124
TCONS_00001478	XLOC_001164	STM14_2475	CP001363.1:2127427-2127961	SDm	WTm	OK	336.54	253.199	-2.08559	0.0003	0.000888839	yes	1.32915	0.410506
TCONS_00000107	XLOC_000080	thrC	CP001363.1:3733-5020	SDm	WTm	OK	244.085	183.591	-2.10451	0.0002	0.000611163	yes	1.3295	0.410888
TCONS_00005646	XLOC_004401	uvrA	CP001363.1:4486754-4489661	SDm	WTm	OK	145.952	109.734	-2.05141	0.00015	0.000467616	yes	1.33005	0.411483
TCONS_00001394	XLOC_001098	STM14_2239	CP001363.1:1961533-1961773	SDm	WTm	OK	210.639	158.362	-1.74083	0.00255	0.00622228	yes	1.33011	0.411546
TCONS_00005566	XLOC_004344	metJ	CP001363.1:4322715-4323033	SDm	WTm	OK	376.794	283.225	-2.00687	0.00035	0.00102143	yes	1.33037	0.411827
TCONS_00001365	XLOC_001071	ldcA	CP001363.1:1909486-1910401	SDm	WTm	OK	104.576	78.5791	-2.08925	0.00015	0.000467616	yes	1.33084	0.412334
TCONS_00000745	XLOC_000590	lrp	CP001363.1:994688-995565	SDm	WTm	OK	641.939	482.242	-1.66974	0.004	0.00937734	yes	1.33116	0.412679
TCONS_00005038	XLOC_003932	yhbE	CP001363.1:3485301-3486267	SDm	WTm	OK	89.4879	67.2078	-2.07478	0.0003	0.000888839	yes	1.33151	0.413064
TCONS_00004459	XLOC_003509	yffH	CP001363.1:2638640-2639216	SDm	WTm	OK	143.757	107.951	-2.03482	0.00065	0.00181049	yes	1.33169	0.413256
TCONS_00001704	XLOC_001331	hemF	CP001363.1:2612756-2613656	SDm	WTm	OK	78.2234	58.7238	-2.03779	0.00035	0.00102143	yes	1.33206	0.413655
TCONS_00004302	XLOC_003386	ada	CP001363.1:2414686-2415748	SDm	WTm	OK	81.6615	61.2983	-2.08367	0.0003	0.000888839	yes	1.3322	0.413809
TCONS_00002980	XLOC_002361	yacF	CP001363.1:163176-164540	SDm	WTm	OK	226.922	170.331	-1.63712	0.00385	0.00907833	yes	1.33224	0.413855
TCONS_00003604	XLOC_002856	ydjN	CP001363.1:1410050-1411442	SDm	WTm	OK	60.3925	45.3314	-2.08858	0.0005	0.00142131	yes	1.33224	0.413859
TCONS_00005809	XLOC_004522	yjiG	CP001363.1:4780110-4781453	SDm	WTm	OK	44.932	33.7144	-1.39335	0.01555	0.0315685	yes	1.33272	0.414378
TCONS_00001891	XLOC_001486	srlD	CP001363.1:3000459-3001239	SDm	WTm	OK	112.729	84.5849	-2.05893	0.0003	0.000888839	yes	1.33273	0.414387
TCONS_00003413	XLOC_002699	pncB	CP001363.1:1055189-1056392	SDm	WTm	OK	114.388	85.8209	-2.15118	5e-05	0.000166224	yes	1.33287	0.414535
TCONS_00000209	XLOC_000160	ampE	CP001363.1:170066-171481	SDm	WTm	OK	222.918	167.211	-1.39417	0.0144	0.0294959	yes	1.33315	0.414843
TCONS_00004483	XLOC_003531	ratB	CP001363.1:2685670-2693261	SDm	WTm	OK	34.3282	25.7494	-2.04393	0.00035	0.00102143	yes	1.33317	0.414855
TCONS_00003442	XLOC_002724	yccF	CP001363.1:1124207-1124654	SDm	WTm	OK	49.6882	37.2511	-1.73919	0.0022	0.00545177	yes	1.33387	0.41562
TCONS_00001547	XLOC_001208	STM14_2633	CP001363.1:2279009-2281121	SDm	WTm	OK	20.0912	15.0595	-1.97758	0.00075	0.00205956	yes	1.33412	0.41589
TCONS_00004093	XLOC_003248	STM14_2465	CP001363.1:2120344-2121205	SDm	WTm	OK	28.7409	21.5404	-1.83971	0.0013	0.00339602	yes	1.33428	0.41606
TCONS_00004766	XLOC_003727	STM14_3542	CP001363.1:3098419-3101008	SDm	WTm	OK	35.3894	26.5202	-1.28293	0.025	0.0482379	yes	1.33443	0.416226
TCONS_00003197	XLOC_002534	entD	CP001363.1:641501-642206	SDm	WTm	OK	31.2158	23.3909	-1.80023	0.00185	0.00466807	yes	1.33453	0.416329
TCONS_00001885	XLOC_001482	STM14_3419	CP001363.1:2996926-2997172	SDm	WTm	OK	73.0599	54.7411	-1.52734	0.00825	0.0180826	yes	1.33464	0.416455
TCONS_00004088	XLOC_003243	STM14_2459	CP001363.1:2116354-2117451	SDm	WTm	OK	48.7105	36.4774	-1.47533	0.0105	0.0224524	yes	1.33536	0.41723
TCONS_00000418	XLOC_000336	secF	CP001363.1:464881-465853	SDm	WTm	OK	360.598	269.97	-2.13406	5e-05	0.000166224	yes	1.3357	0.417592
TCONS_00001698	XLOC_001325	crr	CP001363.1:2598211-2598721	SDm	WTm	OK	2843.75	2128.54	-1.87066	0.00145	0.00373405	yes	1.33601	0.41793
TCONS_00003156	XLOC_002501	ybbB	CP001363.1:574379-575474	SDm	WTm	OK	221.187	165.538	-2.17395	0.0002	0.000611163	yes	1.33617	0.418104
TCONS_00004492	XLOC_003538	yfgL	CP001363.1:2704599-2707697	SDm	WTm	OK	285.734	213.829	-1.65794	0.0039	0.00917565	yes	1.33627	0.418215
TCONS_00001615	XLOC_001262	yojN	CP001363.1:2418860-2421530	SDm	WTm	OK	94.7412	70.8817	-2.1674	0.00015	0.000467616	yes	1.33661	0.418579
TCONS_00001209	XLOC_000942	STM14_1873	CP001363.1:1637215-1637753	SDm	WTm	OK	27.2388	20.3771	-1.40436	0.0158	0.0319649	yes	1.33674	0.418714
TCONS_00004555	XLOC_003587	STM14_3177	CP001363.1:2794714-2798512	SDm	WTm	OK	20.3856	15.2447	-2.04684	0.00065	0.00181049	yes	1.33723	0.419243
TCONS_00002321	XLOC_001835	mtlD	CP001363.1:3891079-3892830	SDm	WTm	OK	213.195	159.356	-1.92287	0.0009	0.00243208	yes	1.33785	0.41992
TCONS_00003973	XLOC_003159	eda	CP001363.1:1988346-1988988	SDm	WTm	OK	308.543	230.604	-2.19479	0.0002	0.000611163	yes	1.33798	0.420054
TCONS_00004927	XLOC_003842	STM14_3785	CP001363.1:3308723-3309710	SDm	WTm	OK	29.1687	21.7965	-1.40294	0.0151	0.0307857	yes	1.33823	0.420325
TCONS_00005836	XLOC_004545	fhuF	CP001363.1:4820969-4821758	SDm	WTm	OK	204.574	152.863	-2.15845	0.00025	0.000749572	yes	1.33828	0.420384
TCONS_00002670	XLOC_002105	yjbA	CP001363.1:4459712-4460123	SDm	WTm	OK	37.7199	28.1839	-1.64653	0.00395	0.00928082	yes	1.33835	0.420455
TCONS_00003528	XLOC_002793	ycfD	CP001363.1:1274897-1276019	SDm	WTm	OK	227.537	169.977	-2.18797	0.0001	0.000320683	yes	1.33863	0.420762
TCONS_00004897	XLOC_003819	speA	CP001363.1:3268047-3270024	SDm	WTm	OK	281.045	209.893	-2.04447	0.00035	0.00102143	yes	1.33899	0.421147
TCONS_00003238	XLOC_002562	holA	CP001363.1:707984-709606	SDm	WTm	OK	239.457	178.82	-1.315	0.0223	0.0438	yes	1.3391	0.421259
TCONS_00005388	XLOC_004211	uhpB	CP001363.1:4002743-4004836	SDm	WTm	OK	15.3791	11.4736	-1.63515	0.0044	0.0102103	yes	1.34039	0.422653
TCONS_00002026	XLOC_001589	STM14_3782	CP001363.1:3307224-3308709	SDm	WTm	OK	25.1149	18.7353	-1.9763	0.0007	0.0019354	yes	1.34051	0.422784
TCONS_00001706	XLOC_001333	STM14_3011	CP001363.1:2614134-2615412	SDm	WTm	OK	26.6366	19.8549	-1.95996	0.00065	0.00181049	yes	1.34156	0.423915
TCONS_00003875	XLOC_003077	oppD	CP001363.1:1846311-1848320	SDm	WTm	OK	175.186	130.547	-1.49413	0.00765	0.0168659	yes	1.34194	0.424318
TCONS_00005478	XLOC_004273	cyaY	CP001363.1:4164237-4164558	SDm	WTm	OK	787.488	586.779	-2.19601	0.00015	0.000467616	yes	1.34205	0.424441
TCONS_00003524	XLOC_002790	sifA	CP001363.1:1268006-1269017	SDm	WTm	OK	8.15581	6.07593	-1.62812	0.0054	0.0123081	yes	1.34231	0.424723
TCONS_00000001	XLOC_000001	STM14_5526	CP001362.1:93-378	SDm	WTm	OK	204.956	152.635	-1.89912	0.00095	0.00255276	yes	1.34279	0.425228
TCONS_00000419	XLOC_000337	STM14_0484	CP001363.1:466000-466366	SDm	WTm	OK	74.8085	55.7059	-1.78939	0.00205	0.00513086	yes	1.34292	0.425372
TCONS_00002275	XLOC_001802	yhjE	CP001363.1:3796752-3798075	SDm	WTm	OK	33.8554	25.2077	-2.0197	0.0004	0.0011558	yes	1.34306	0.425521
TCONS_00003341	XLOC_002642	ybiV(2)	CP001363.1:909060-909780	SDm	WTm	OK	13.8402	10.304	-1.63326	0.00515	0.0117945	yes	1.34319	0.42566
TCONS_00005434	XLOC_004236	dnaN	CP001363.1:4056092-4058717	SDm	WTm	OK	194.015	144.42	-1.74496	0.0032	0.00766949	yes	1.34341	0.425898
TCONS_00003267	XLOC_002586	nagA	CP001363.1:743413-744568	SDm	WTm	OK	252.709	188.088	-2.20285	0.00015	0.000467616	yes	1.34357	0.426069
TCONS_00001755	XLOC_001377	yfhL	CP001363.1:2773242-2773503	SDm	WTm	OK	92.9411	69.1675	-1.62311	0.00595	0.0134508	yes	1.34371	0.426222
TCONS_00005543	XLOC_004324	cpxR	CP001363.1:4281959-4284028	SDm	WTm	OK	303.784	226.059	-1.46406	0.01065	0.0227085	yes	1.34383	0.426347
TCONS_00002279	XLOC_001806	yhjS	CP001363.1:3818364-3821800	SDm	WTm	OK	168.509	125.379	-1.6602	0.00395	0.00928082	yes	1.344	0.42653
TCONS_00001346	XLOC_001058	ipk	CP001363.1:1886712-1888433	SDm	WTm	OK	191.272	142.238	-1.72428	0.0031	0.00745703	yes	1.34473	0.427319
TCONS_00001975	XLOC_001554	fldB	CP001363.1:3224572-3225094	SDm	WTm	OK	492.753	366.424	-2.2337	5e-05	0.000166224	yes	1.34476	0.427351
TCONS_00002972	XLOC_002354	leuB	CP001363.1:131787-134450	SDm	WTm	OK	67.2136	49.9691	-1.49887	0.00995	0.021407	yes	1.3451	0.427717
TCONS_00003030	XLOC_002400	rcsF	CP001363.1:284995-286104	SDm	WTm	OK	223.302	165.996	-1.58785	0.0056	0.0127198	yes	1.34523	0.427848
TCONS_00003894	XLOC_003091	ychP	CP001363.1:1877410-1878835	SDm	WTm	OK	128.302	95.3758	-2.23603	5e-05	0.000166224	yes	1.34523	0.427849
TCONS_00004783	XLOC_003739	STM14_3563	CP001363.1:3121987-3122525	SDm	WTm	OK	364.281	270.786	-1.82324	0.00175	0.00443491	yes	1.34527	0.427899
TCONS_00004643	XLOC_003642	STM14_3329	CP001363.1:2923838-2925122	SDm	WTm	OK	9.44839	7.02083	-1.7318	0.0023	0.00566485	yes	1.34577	0.428427
TCONS_00000275	XLOC_000213	yaeQ	CP001363.1:281395-282360	SDm	WTm	OK	92.1844	68.4728	-1.63207	0.00475	0.0109596	yes	1.34629	0.428992
TCONS_00004880	XLOC_003803	rpiA	CP001363.1:3243915-3244575	SDm	WTm	OK	637.453	473.212	-2.19255	0.00015	0.000467616	yes	1.34708	0.429832
TCONS_00005372	XLOC_004198	STM14_4548	CP001363.1:3985596-3986022	SDm	WTm	OK	22.2268	16.4931	-1.56076	0.0082	0.0179805	yes	1.34764	0.430438
TCONS_00001837	XLOC_001447	iroD	CP001363.1:2941570-2942815	SDm	WTm	OK	8.52733	6.32699	-1.69894	0.0043	0.0100136	yes	1.34777	0.430575
TCONS_00003355	XLOC_002653	ybjG	CP001363.1:938625-939234	SDm	WTm	OK	127.126	94.3153	-2.10642	0.0002	0.000611163	yes	1.34788	0.430695
TCONS_00001697	XLOC_001324	ptsI	CP001363.1:2596443-2598171	SDm	WTm	OK	1934.85	1434.96	-1.61047	0.0057	0.0129246	yes	1.34837	0.431211
TCONS_00001667	XLOC_001299	mnmC	CP001363.1:2541547-2543548	SDm	WTm	OK	81.342	60.3218	-2.2539	0.00015	0.000467616	yes	1.34847	0.431321
TCONS_00004594	XLOC_003603	STM14_3228	CP001363.1:2829158-2830650	SDm	WTm	OK	16.6489	12.3449	-1.67135	0.0041	0.00958186	yes	1.34865	0.431512
TCONS_00003722	XLOC_002946	ynfD	CP001363.1:1589524-1589833	SDm	WTm	OK	374.327	277.503	-2.08817	0.00025	0.000749572	yes	1.34891	0.431796
TCONS_00005672	XLOC_004415	phnO	CP001363.1:4542559-4543102	SDm	WTm	OK	73.1204	54.2038	-1.96509	0.0003	0.000888839	yes	1.34899	0.43188
TCONS_00002374	XLOC_001879	yicL	CP001363.1:3979383-3980286	SDm	WTm	OK	69.06	51.1878	-2.10429	0.00015	0.000467616	yes	1.34915	0.43205
TCONS_00005445	XLOC_004245	glmU	CP001363.1:4084745-4086116	SDm	WTm	OK	493.847	366.027	-2.06019	0.0004	0.0011558	yes	1.34921	0.432114
TCONS_00003039	XLOC_002406	gloB	CP001363.1:302061-302817	SDm	WTm	OK	94.6682	70.1629	-2.11913	0.0003	0.000888839	yes	1.34926	0.432172
TCONS_00000447	XLOC_000363	cof	CP001363.1:514924-515743	SDm	WTm	OK	166.944	123.722	-2.23183	0.0001	0.000320683	yes	1.34935	0.432262
TCONS_00000432	XLOC_000348	phnX	CP001363.1:486010-486823	SDm	WTm	OK	9.10313	6.74613	-1.59113	0.00665	0.0148797	yes	1.34939	0.432303
TCONS_00004373	XLOC_003446	cvpA	CP001363.1:2527442-2527931	SDm	WTm	OK	195.756	145.051	-2.13854	0.00015	0.000467616	yes	1.34957	0.432496
TCONS_00003930	XLOC_003118	slp	CP001363.1:1928328-1929095	SDm	WTm	OK	77.0514	57.0456	-2.00245	0.0005	0.00142131	yes	1.3507	0.433706
TCONS_00000337	XLOC_000268	frsA	CP001363.1:363910-365155	SDm	WTm	OK	207.624	153.714	-2.25158	0.00015	0.000467616	yes	1.35072	0.433725
TCONS_00000561	XLOC_000447	cobD	CP001363.1:706272-707983	SDm	WTm	OK	74.9222	55.4612	-1.4747	0.0089	0.0194182	yes	1.35089	0.433914
TCONS_00000251	XLOC_000192	STM14_0252	CP001363.1:248654-249957	SDm	WTm	OK	97.9823	72.5097	-2.24635	5e-05	0.000166224	yes	1.3513	0.434347
TCONS_00004548	XLOC_003581	STM14_3170	CP001363.1:2784865-2788627	SDm	WTm	OK	13.3171	9.84528	-1.93825	0.00085	0.00230645	yes	1.35264	0.435776
TCONS_00005355	XLOC_004183	yicI	CP001363.1:3958267-3960586	SDm	WTm	OK	14.4905	10.7085	-2.03002	0.00055	0.0015492	yes	1.35318	0.436351
TCONS_00001314	XLOC_001030	trpE	CP001363.1:1829238-1832396	SDm	WTm	OK	11.6878	8.63599	-1.33882	0.02235	0.0438818	yes	1.35338	0.43657
TCONS_00000108	XLOC_000081	talB	CP001363.1:7664-8618	SDm	WTm	OK	3957.87	2923.62	-1.62857	0.00435	0.0101166	yes	1.35376	0.436968
TCONS_00005795	XLOC_004510	STM14_5395	CP001363.1:4763470-4764672	SDm	WTm	OK	238.834	176.42	-1.70798	0.00215	0.00534298	yes	1.35378	0.436994
TCONS_00005110	XLOC_003992	rpoA	CP001363.1:3597158-3598148	SDm	WTm	OK	9368.88	6917.08	-1.35795	0.0201	0.0398362	yes	1.35446	0.437713
TCONS_00005051	XLOC_003942	arcB	CP001363.1:3504387-3506724	SDm	WTm	OK	178.668	131.889	-2.18569	0.00015	0.000467616	yes	1.35468	0.437957
TCONS_00004296	XLOC_003382	napG	CP001363.1:2406412-2407964	SDm	WTm	OK	485.56	358.095	-1.69326	0.00315	0.00756345	yes	1.35595	0.439307
TCONS_00004463	XLOC_003513	STM14_3049	CP001363.1:2652661-2653525	SDm	WTm	OK	213.036	157.08	-2.29726	5e-05	0.000166224	yes	1.35623	0.439598
TCONS_00003001	XLOC_002379	stiB	CP001363.1:208356-209040	SDm	WTm	OK	6.4991	4.79054	-1.36155	0.01975	0.0391869	yes	1.35665	0.440052
TCONS_00003004	XLOC_002382	panD	CP001363.1:211734-212115	SDm	WTm	OK	254.454	187.542	-2.13848	5e-05	0.000166224	yes	1.35678	0.440191
TCONS_00003608	XLOC_002860	ydiZ	CP001363.1:1414678-1414969	SDm	WTm	OK	171.621	126.481	-1.93763	0.0008	0.00218091	yes	1.35689	0.440305
TCONS_00004408	XLOC_003472	glk	CP001363.1:2569515-2570481	SDm	WTm	OK	180.961	133.341	-2.30006	5e-05	0.000166224	yes	1.35713	0.440558
TCONS_00005831	XLOC_004541	dnaT	CP001363.1:4816364-4816904	SDm	WTm	OK	311.585	229.495	-2.28308	5e-05	0.000166224	yes	1.3577	0.441163
TCONS_00000938	XLOC_000737	ycfL	CP001363.1:1248927-1249302	SDm	WTm	OK	307.993	226.84	-2.17807	0.00025	0.000749572	yes	1.35775	0.441223
TCONS_00001304	XLOC_001021	yciT	CP001363.1:1809600-1810353	SDm	WTm	OK	245.5	180.794	-2.30115	5e-05	0.000166224	yes	1.3579	0.441376
TCONS_00003954	XLOC_003141	STM14_2249	CP001363.1:1966411-1966831	SDm	WTm	OK	40.6392	29.9182	-1.75417	0.0021	0.00524103	yes	1.35834	0.441849
TCONS_00003441	XLOC_002723	yccS	CP001363.1:1121443-1124189	SDm	WTm	OK	51.8347	38.1572	-2.01362	0.0004	0.0011558	yes	1.35845	0.441963
TCONS_00004301	XLOC_003385	alkB	CP001363.1:2414033-2414684	SDm	WTm	OK	68.6936	50.554	-2.05964	0.00045	0.00129034	yes	1.35882	0.44235
TCONS_00004211	XLOC_003326	yehS	CP001363.1:2304782-2305250	SDm	WTm	OK	225.989	166.293	-2.20419	0.00045	0.00129034	yes	1.35898	0.442525
TCONS_00001391	XLOC_001096	STM14_2236	CP001363.1:1956016-1959902	SDm	WTm	OK	99.1496	72.9543	-2.00246	0.00055	0.0015492	yes	1.35906	0.442614
TCONS_00003866	XLOC_003069	sohB	CP001363.1:1823773-1824820	SDm	WTm	OK	148.455	109.228	-2.30605	5e-05	0.000166224	yes	1.35913	0.442683
TCONS_00005186	XLOC_004050	bioH	CP001363.1:3681785-3682556	SDm	WTm	OK	77.3046	56.8454	-2.14036	0.0002	0.000611163	yes	1.35991	0.443511
TCONS_00001676	XLOC_001306	ddg	CP001363.1:2566112-2567033	SDm	WTm	OK	129.275	95.0519	-2.25743	0.0001	0.000320683	yes	1.36005	0.443656
TCONS_00005309	XLOC_004143	xylA	CP001363.1:3860157-3861738	SDm	WTm	OK	30.1842	22.1863	-2.06594	0.00015	0.000467616	yes	1.36049	0.444124
TCONS_00002334	XLOC_001845	pmgI	CP001363.1:3911255-3912800	SDm	WTm	OK	1140.63	837.942	-1.81733	0.00115	0.00303586	yes	1.36123	0.444909
TCONS_00002513	XLOC_001977	pepQ	CP001363.1:4205379-4207325	SDm	WTm	OK	457.611	336.147	-1.93832	0.00065	0.00181049	yes	1.36134	0.445029
TCONS_00001947	XLOC_001528	fucR	CP001363.1:3151804-3152515	SDm	WTm	OK	68.175	50.0722	-2.09495	0.0003	0.000888839	yes	1.36153	0.445233
TCONS_00005469	XLOC_004267	ppiC	CP001363.1:4132634-4132916	SDm	WTm	OK	663.171	487.014	-2.22922	0.0001	0.000320683	yes	1.36171	0.445418
TCONS_00004861	XLOC_003790	dsbC	CP001363.1:3222826-3223540	SDm	WTm	OK	227.828	167.303	-2.31522	0.0001	0.000320683	yes	1.36177	0.445482
TCONS_00004540	XLOC_003576	recO	CP001363.1:2774737-2775466	SDm	WTm	OK	70.388	51.6724	-2.11224	0.00035	0.00102143	yes	1.3622	0.445936
TCONS_00004634	XLOC_003634	STM14_3306	CP001363.1:2902196-2903024	SDm	WTm	OK	83.7672	61.462	-2.18827	0.0001	0.000320683	yes	1.36291	0.446691
TCONS_00000348	XLOC_000278	STM14_0388	CP001363.1:375521-377314	SDm	WTm	OK	21.7701	15.9698	-1.55979	0.0061	0.0137603	yes	1.3632	0.447002
TCONS_00004013	XLOC_003189	STM14_2351	CP001363.1:2039326-2039965	SDm	WTm	OK	18.5708	13.6213	-1.75126	0.00255	0.00622228	yes	1.36336	0.447172
TCONS_00005369	XLOC_004196	STM14_4545	CP001363.1:3983348-3984955	SDm	WTm	OK	26.1465	19.1756	-1.62603	0.0048	0.0110653	yes	1.36353	0.447346
TCONS_00004525	XLOC_003563	glyA	CP001363.1:2745233-2746487	SDm	WTm	OK	1599.01	1172.62	-1.81625	0.00125	0.00328172	yes	1.36362	0.447443
TCONS_00001889	XLOC_001484	srlE	CP001363.1:2998542-3000074	SDm	WTm	OK	109.98	80.6141	-1.9351	0.0009	0.00243208	yes	1.36428	0.448137
TCONS_00000248	XLOC_000189	dgt	CP001363.1:243548-245066	SDm	WTm	OK	41.9157	30.7019	-2.20805	0.0002	0.000611163	yes	1.36525	0.449163
TCONS_00004372	XLOC_003445	purF	CP001363.1:2525887-2527405	SDm	WTm	OK	141.541	103.653	-2.34473	5e-05	0.000166224	yes	1.36553	0.449458
TCONS_00004984	XLOC_003884	mug	CP001363.1:3396624-3397131	SDm	WTm	OK	128.329	93.9331	-2.14452	0.0002	0.000611163	yes	1.36617	0.450142
TCONS_00003926	XLOC_003117	tnpA_6	CP001363.1:1925974-1928309	SDm	WTm	OK	49.4866	36.2204	-2.05298	0.0001	0.000320683	yes	1.36626	0.450235
TCONS_00001272	XLOC_000994	nifJ	CP001363.1:1752101-1755626	SDm	WTm	OK	82.0129	60.0251	-2.309	0.00015	0.000467616	yes	1.36631	0.450285
TCONS_00005578	XLOC_004355	yijP	CP001363.1:4342398-4348627	SDm	WTm	OK	172.431	126.116	-1.37359	0.01785	0.0357136	yes	1.36724	0.451268
TCONS_00000269	XLOC_000207	dnaE	CP001363.1:270252-273735	SDm	WTm	OK	133.998	97.9974	-2.22224	0.0002	0.000611163	yes	1.36736	0.451396
TCONS_00003124	XLOC_002475	tesB	CP001363.1:522973-523834	SDm	WTm	OK	106.167	77.6301	-2.27023	0.0001	0.000320683	yes	1.3676	0.451647
TCONS_00000461	XLOC_000372	aefA	CP001363.1:535219-538582	SDm	WTm	OK	98.2456	71.836	-2.29582	0.00025	0.000749572	yes	1.36764	0.451686
TCONS_00000694	XLOC_000553	yliA	CP001363.1:919152-921024	SDm	WTm	OK	41.9758	30.6916	-2.2709	5e-05	0.000166224	yes	1.36766	0.451714
TCONS_00003406	XLOC_002693	aspC	CP001363.1:1046764-1047955	SDm	WTm	OK	493.16	360.485	-2.19918	5e-05	0.000166224	yes	1.36805	0.452117
TCONS_00000188	XLOC_000148	mraW	CP001363.1:141118-142422	SDm	WTm	OK	357.704	261.467	-2.1701	5e-05	0.000166224	yes	1.36807	0.452137
TCONS_00000250	XLOC_000191	cdaR	CP001363.1:246775-247933	SDm	WTm	OK	73.0631	53.3879	-2.27414	0.0001	0.000320683	yes	1.36853	0.45263
TCONS_00000409	XLOC_000327	phoR	CP001363.1:452246-453542	SDm	WTm	OK	43.7591	31.9738	-2.19908	0.0002	0.000611163	yes	1.36859	0.452693
TCONS_00001213	XLOC_000946	STM14_1880	CP001363.1:1644721-1645924	SDm	WTm	OK	36.7551	26.8538	-2.13951	5e-05	0.000166224	yes	1.36871	0.452818
TCONS_00005601	XLOC_004369	purH	CP001363.1:4406042-4407632	SDm	WTm	OK	49.5039	36.1629	-2.27379	0.0001	0.000320683	yes	1.36891	0.453032
TCONS_00000083	XLOC_000060	STM14_5548	CP001362.1:18117-18414	SDm	WTm	OK	77.4343	56.5558	-1.77202	0.0024	0.00589458	yes	1.36917	0.453298
TCONS_00003948	XLOC_003135	proQ	CP001363.1:1954606-1955293	SDm	WTm	OK	831.212	606.976	-2.24975	5e-05	0.000166224	yes	1.36943	0.453577
TCONS_00001103	XLOC_000858	ydiU	CP001363.1:1433548-1434991	SDm	WTm	OK	257.983	188.35	-2.29935	5e-05	0.000166224	yes	1.3697	0.45386
TCONS_00001935	XLOC_001518	ygdH	CP001363.1:3138651-3140016	SDm	WTm	OK	1494.57	1091.04	-1.83877	0.0013	0.00339602	yes	1.36986	0.454026
TCONS_00000144	XLOC_000112	ileS	CP001363.1:53854-57189	SDm	WTm	OK	394.811	288.206	-1.79995	0.0014	0.00362661	yes	1.36989	0.454062
TCONS_00004439	XLOC_003497	eutC	CP001363.1:2617887-2618784	SDm	WTm	OK	4.40655	3.2147	-1.39361	0.0171	0.0343306	yes	1.37075	0.454965
TCONS_00000371	XLOC_000297	STM14_0423	CP001363.1:409458-411869	SDm	WTm	OK	31.2119	22.7537	-1.43055	0.01225	0.0255601	yes	1.37173	0.455995
TCONS_00003502	XLOC_002771	dinI	CP001363.1:1206357-1206603	SDm	WTm	OK	338.772	246.951	-2.03906	0.0004	0.0011558	yes	1.37182	0.45609
TCONS_00005474	XLOC_004270	hemX	CP001363.1:4155612-4157981	SDm	WTm	OK	466.319	339.806	-1.63978	0.0044	0.0102103	yes	1.37231	0.456606
TCONS_00000832	XLOC_000652	pyrD	CP001363.1:1105305-1106316	SDm	WTm	OK	123.735	90.1654	-2.35091	5e-05	0.000166224	yes	1.37231	0.456608
TCONS_00004376	XLOC_003448	folC	CP001363.1:2528241-2530174	SDm	WTm	OK	206.196	150.241	-1.8016	0.002	0.0050081	yes	1.37243	0.456738
TCONS_00003242	XLOC_002565	hscC	CP001363.1:723029-724709	SDm	WTm	OK	75.6804	55.1408	-2.36879	5e-05	0.000166224	yes	1.37249	0.4568
TCONS_00002476	XLOC_001954	STM14_4743	CP001363.1:4163804-4164167	SDm	WTm	OK	41.0425	29.8988	-1.71649	0.00355	0.00842384	yes	1.37271	0.457031
TCONS_00005446	XLOC_004246	STM14_4659	CP001363.1:4086315-4087134	SDm	WTm	OK	45.0538	32.8069	-2.05454	0.0004	0.0011558	yes	1.3733	0.45765
TCONS_00005103	XLOC_003986	yrdD	CP001363.1:3588523-3589066	SDm	WTm	OK	565.9	412.072	-2.37975	5e-05	0.000166224	yes	1.3733	0.457651
TCONS_00000463	XLOC_000373	ybaN	CP001363.1:540405-540783	SDm	WTm	OK	117.719	85.7189	-2.03903	0.00035	0.00102143	yes	1.37331	0.457662
TCONS_00005244	XLOC_004091	yhiN	CP001363.1:3770766-3771963	SDm	WTm	OK	53.9809	39.3052	-2.2469	5e-05	0.000166224	yes	1.37338	0.457729
TCONS_00004973	XLOC_003873	ygiD	CP001363.1:3370408-3371239	SDm	WTm	OK	61.3074	44.6268	-2.1747	0.0001	0.000320683	yes	1.37378	0.458151
TCONS_00004805	XLOC_003754	ygdI	CP001363.1:3155344-3155572	SDm	WTm	OK	1142.85	831.832	-2.27692	5e-05	0.000166224	yes	1.3739	0.458272
TCONS_00003213	XLOC_002546	citT	CP001363.1:681400-682864	SDm	WTm	OK	19.0592	13.8699	-2.07474	0.0004	0.0011558	yes	1.37414	0.45853
TCONS_00002368	XLOC_001873	misL	CP001363.1:3968452-3971320	SDm	WTm	OK	26.37	19.1812	-2.30597	5e-05	0.000166224	yes	1.37478	0.459205
TCONS_00005202	XLOC_004063	STM14_4248	CP001363.1:3704538-3706098	SDm	WTm	OK	63.4648	46.1395	-2.35197	0.0001	0.000320683	yes	1.3755	0.459954
TCONS_00001716	XLOC_001343	STM14_3047	CP001363.1:2650400-2650601	SDm	WTm	OK	538.256	391.283	-2.03559	0.00045	0.00129034	yes	1.37562	0.46008
TCONS_00000313	XLOC_000246	STM14_0338	CP001363.1:330557-332747	SDm	WTm	OK	10.5208	7.64774	-2.05563	0.00045	0.00129034	yes	1.37567	0.460139
TCONS_00002086	XLOC_001640	ygjP	CP001363.1:3407828-3408326	SDm	WTm	OK	98.4991	71.5863	-2.13033	0.00055	0.0015492	yes	1.37595	0.460427
TCONS_00004014	XLOC_003190	yecH	CP001363.1:2041338-2041578	SDm	WTm	OK	366.148	266.08	-2.06892	0.00025	0.000749572	yes	1.37608	0.460567
TCONS_00003715	XLOC_002941	STM14_1805	CP001363.1:1581236-1581947	SDm	WTm	OK	8.69859	6.31748	-1.61555	0.0059	0.0133435	yes	1.37691	0.461432
TCONS_00002063	XLOC_001618	ygiC	CP001363.1:3369183-3370347	SDm	WTm	OK	860.201	624.715	-2.09743	0.00025	0.000749572	yes	1.37695	0.461476
TCONS_00004781	XLOC_003738	mazG	CP001363.1:3120419-3121220	SDm	WTm	OK	133.037	96.6072	-2.34545	5e-05	0.000166224	yes	1.37709	0.461625
TCONS_00003308	XLOC_002621	ybhA	CP001363.1:848538-849357	SDm	WTm	OK	109.593	79.5789	-2.31688	0.0001	0.000320683	yes	1.37716	0.461698
TCONS_00004400	XLOC_003466	pgtE	CP001363.1:2557606-2558545	SDm	WTm	OK	10.8404	7.8711	-1.78247	0.002	0.0050081	yes	1.37724	0.461781
TCONS_00003058	XLOC_002421	phoE	CP001363.1:365664-366717	SDm	WTm	OK	28.4068	20.6192	-2.09631	0.00035	0.00102143	yes	1.37769	0.462248
TCONS_00002683	XLOC_002116	STM14_5099	CP001363.1:4476103-4477414	SDm	WTm	OK	57.7289	41.8926	-2.30462	0.0001	0.000320683	yes	1.37802	0.462598
TCONS_00004430	XLOC_003489	cysP	CP001363.1:2604181-2607993	SDm	WTm	OK	31.8919	23.137	-1.3499	0.02	0.039653	yes	1.37839	0.462988
TCONS_00002170	XLOC_001712	yhdG	CP001363.1:3569169-3570135	SDm	WTm	OK	473.99	343.739	-2.32235	0.0001	0.000320683	yes	1.37892	0.463543
TCONS_00004913	XLOC_003834	STM14_3766	CP001363.1:3294632-3295067	SDm	WTm	OK	32.1311	23.2894	-1.77773	0.0026	0.00633253	yes	1.37964	0.464297
TCONS_00003005	XLOC_002383	panC	CP001363.1:212209-213171	SDm	WTm	OK	104.477	75.7072	-2.32852	5e-05	0.000166224	yes	1.38001	0.464683
TCONS_00000943	XLOC_000741	ndh	CP001363.1:1252616-1253921	SDm	WTm	OK	216.31	156.733	-2.40159	5e-05	0.000166224	yes	1.38012	0.464791
TCONS_00005846	XLOC_004553	stjC	CP001363.1:4841721-4842429	SDm	WTm	OK	6.40801	4.6423	-1.4536	0.01195	0.0250435	yes	1.38035	0.465037
TCONS_00004432	XLOC_003491	STM14_3004	CP001363.1:2609179-2610079	SDm	WTm	OK	644.419	466.828	-2.28311	5e-05	0.000166224	yes	1.38042	0.465108
TCONS_00005516	XLOC_004305	yihR	CP001363.1:4244328-4245180	SDm	WTm	OK	43.1314	31.244	-2.14141	0.00015	0.000467616	yes	1.38047	0.465159
TCONS_00001791	XLOC_001407	yfiO	CP001363.1:2860575-2861313	SDm	WTm	OK	510.317	369.63	-2.37864	5e-05	0.000166224	yes	1.38062	0.465312
TCONS_00000401	XLOC_000321	aroL	CP001363.1:441537-442083	SDm	WTm	OK	166.026	120.254	-2.30183	0.00015	0.000467616	yes	1.38063	0.465324
TCONS_00003738	XLOC_002962	yneJ	CP001363.1:1610184-1611057	SDm	WTm	OK	12.7707	9.24422	-1.83379	0.00165	0.00420174	yes	1.38148	0.466214
TCONS_00004906	XLOC_003828	yggN	CP001363.1:3285837-3286557	SDm	WTm	OK	338.118	244.67	-2.43424	5e-05	0.000166224	yes	1.38193	0.46669
TCONS_00000822	XLOC_000644	STM14_1185	CP001363.1:1089019-1089715	SDm	WTm	OK	35.2725	25.5185	-2.0423	0.0005	0.00142131	yes	1.38223	0.467
TCONS_00002128	XLOC_001676	yhbY	CP001363.1:3481375-3481669	SDm	WTm	OK	918.077	664.006	-2.40862	5e-05	0.000166224	yes	1.38263	0.467419
TCONS_00005716	XLOC_004450	frdA	CP001363.1:4596085-4598603	SDm	WTm	OK	1644.31	1189.08	-1.48933	0.00935	0.0203241	yes	1.38284	0.467637
TCONS_00000124	XLOC_000096	bcfC	CP001363.1:25802-28424	SDm	WTm	OK	9.54953	6.90572	-2.1116	0.0002	0.000611163	yes	1.38284	0.467638
TCONS_00003396	XLOC_002685	pflA	CP001363.1:1011046-1011844	SDm	WTm	OK	303.692	219.603	-2.44035	5e-05	0.000166224	yes	1.38291	0.467711
TCONS_00000898	XLOC_000701	mdoG	CP001363.1:1194579-1198651	SDm	WTm	OK	445.451	322.105	-1.45429	0.0107	0.0227966	yes	1.38294	0.467736
TCONS_00002777	XLOC_002185	yjfL	CP001363.1:4630146-4630545	SDm	WTm	OK	16.01	11.5749	-1.47258	0.01245	0.0259157	yes	1.38317	0.467974
TCONS_00002428	XLOC_001917	rbsK	CP001363.1:4109303-4110233	SDm	WTm	OK	682.622	493.517	-2.27363	0.0003	0.000888839	yes	1.38318	0.467987
TCONS_00002180	XLOC_001720	yhdV	CP001363.1:3579520-3579742	SDm	WTm	OK	139.791	101.045	-1.78416	0.0023	0.00566485	yes	1.38345	0.468274
TCONS_00004397	XLOC_003463	yfcZ	CP001363.1:2553291-2553576	SDm	WTm	OK	3800.71	2747.11	-2.32245	0.0001	0.000320683	yes	1.38353	0.468354
TCONS_00003283	XLOC_002599	kdpD	CP001363.1:766835-770775	SDm	WTm	OK	24.7835	17.9079	-1.86345	0.0007	0.0019354	yes	1.38394	0.468784
TCONS_00001803	XLOC_001417	ppnK	CP001363.1:2876216-2877095	SDm	WTm	OK	172.923	124.91	-2.43667	5e-05	0.000166224	yes	1.38438	0.469241
TCONS_00003582	XLOC_002837	yeaL	CP001363.1:1366162-1367383	SDm	WTm	OK	97.1641	70.1812	-1.57155	0.0068	0.0151766	yes	1.38447	0.469339
TCONS_00002266	XLOC_001793	yhiR	CP001363.1:3781346-3782189	SDm	WTm	OK	214.241	154.726	-2.44857	5e-05	0.000166224	yes	1.38465	0.469519
TCONS_00001355	XLOC_001064	STM14_2163	CP001363.1:1898443-1901007	SDm	WTm	OK	14.272	10.3008	-1.39733	0.0168	0.0337412	yes	1.38552	0.470431
TCONS_00000863	XLOC_000674	hpaX	CP001363.1:1152379-1153756	SDm	WTm	OK	17.2157	12.4233	-2.09564	0.00065	0.00181049	yes	1.38576	0.470676
TCONS_00000774	XLOC_000613	kdsB	CP001363.1:1032843-1033769	SDm	WTm	OK	363.905	262.584	-2.40274	5e-05	0.000166224	yes	1.38586	0.470783
TCONS_00005606	XLOC_004374	iclR	CP001363.1:4420749-4421574	SDm	WTm	OK	100.587	72.5588	-2.34467	5e-05	0.000166224	yes	1.38628	0.471221
TCONS_00002179	XLOC_001719	acrF	CP001363.1:3576171-3579285	SDm	WTm	OK	23.519	16.9567	-2.36818	5e-05	0.000166224	yes	1.387	0.471971
TCONS_00002557	XLOC_002013	STM14_4880	CP001363.1:4281513-4281909	SDm	WTm	OK	156.998	113.161	-2.20407	5e-05	0.000166224	yes	1.38739	0.472369
TCONS_00002409	XLOC_001903	trmE	CP001363.1:4061905-4063270	SDm	WTm	OK	56.4275	40.6708	-2.359	5e-05	0.000166224	yes	1.38742	0.472405
TCONS_00002932	XLOC_002323	STM14_0065	CP001363.1:64861-66637	SDm	WTm	OK	3.04612	2.19502	-1.69295	0.004	0.00937734	yes	1.38774	0.472739
TCONS_00002178	XLOC_001718	acrE	CP001363.1:3575002-3576160	SDm	WTm	OK	9.25081	6.66594	-1.85959	0.00165	0.00420174	yes	1.38777	0.472771
TCONS_00001634	XLOC_001274	yfaO	CP001363.1:2454149-2454575	SDm	WTm	OK	355.678	256.218	-2.41033	5e-05	0.000166224	yes	1.38819	0.4732
TCONS_00000803	XLOC_000633	STM14_1163	CP001363.1:1070731-1071049	SDm	WTm	OK	205.713	148.15	-2.16826	0.0003	0.000888839	yes	1.38855	0.473574
TCONS_00005185	XLOC_004049	ompR	CP001363.1:3672154-3674223	SDm	WTm	OK	473.108	340.69	-1.651	0.00475	0.0109596	yes	1.38868	0.47371
TCONS_00000649	XLOC_000518	ybhE	CP001363.1:849520-850516	SDm	WTm	OK	210.742	151.657	-2.47973	5e-05	0.000166224	yes	1.3896	0.474666
TCONS_00005332	XLOC_004164	rfaZ	CP001363.1:3924498-3925308	SDm	WTm	OK	206.042	148.262	-2.46094	5e-05	0.000166224	yes	1.38972	0.47479
TCONS_00002688	XLOC_002120	alr	CP001363.1:4481579-4482659	SDm	WTm	OK	110.715	79.6663	-2.44273	5e-05	0.000166224	yes	1.38973	0.474809
TCONS_00004914	XLOC_003835	STM14_3767	CP001363.1:3295077-3296403	SDm	WTm	OK	42.6498	30.6693	-2.30947	0.00015	0.000467616	yes	1.39063	0.475744
TCONS_00002320	XLOC_001834	mtlA	CP001363.1:3888957-3890874	SDm	WTm	OK	315.085	226.532	-2.28905	5e-05	0.000166224	yes	1.39091	0.476026
TCONS_00002531	XLOC_001993	yihI	CP001363.1:4224050-4224566	SDm	WTm	OK	375.859	270.218	-2.47624	5e-05	0.000166224	yes	1.39095	0.476068
TCONS_00001692	XLOC_001319	cysZ	CP001363.1:2593746-2594619	SDm	WTm	OK	75.7233	54.4247	-2.32587	5e-05	0.000166224	yes	1.39134	0.476476
TCONS_00004086	XLOC_003242	STM14_2457	CP001363.1:2115722-2116142	SDm	WTm	OK	32.3366	23.2366	-1.80303	0.0025	0.00611447	yes	1.39162	0.476769
TCONS_00000729	XLOC_000580	STM14_1037	CP001363.1:957280-958965	SDm	WTm	OK	16.0891	11.5608	-2.1083	0.00025	0.000749572	yes	1.39169	0.476842
TCONS_00002416	XLOC_001907	yieE	CP001363.1:4070042-4071382	SDm	WTm	OK	96.1927	69.1171	-1.5966	0.00535	0.0122047	yes	1.39174	0.476885
TCONS_00000929	XLOC_000730	acpP	CP001363.1:1238275-1238512	SDm	WTm	OK	18754.7	13475.7	-2.06318	0.0005	0.00142131	yes	1.39174	0.476892
TCONS_00002819	XLOC_002225	pmbA	CP001363.1:4694658-4696011	SDm	WTm	OK	297.895	214.021	-2.40893	0.0001	0.000320683	yes	1.3919	0.477052
TCONS_00001354	XLOC_001063	STM14_2162	CP001363.1:1895516-1898425	SDm	WTm	OK	7.29266	5.23748	-1.60484	0.0058	0.0131287	yes	1.3924	0.477572
TCONS_00005826	XLOC_004536	yjiY	CP001363.1:4800397-4802548	SDm	WTm	OK	15.0626	10.816	-2.20026	0.0002	0.000611163	yes	1.39262	0.477804
TCONS_00001267	XLOC_000989	STM14_1982	CP001363.1:1738866-1739529	SDm	WTm	OK	216.234	155.217	-2.46167	5e-05	0.000166224	yes	1.39311	0.478307
TCONS_00002360	XLOC_001866	yicH	CP001363.1:3956455-3958165	SDm	WTm	OK	112.826	80.9865	-2.49604	5e-05	0.000166224	yes	1.39315	0.478346
TCONS_00002779	XLOC_002187	yjfC	CP001363.1:4631195-4632359	SDm	WTm	OK	18.7952	13.4821	-2.10312	0.00015	0.000467616	yes	1.39409	0.479319
TCONS_00003867	XLOC_003070	yciL	CP001363.1:1826492-1827368	SDm	WTm	OK	186.772	133.93	-2.49842	5e-05	0.000166224	yes	1.39455	0.479799
TCONS_00002060	XLOC_001616	tolC	CP001363.1:3366824-3368398	SDm	WTm	OK	923.307	662.075	-2.06613	0.00035	0.00102143	yes	1.39457	0.479816
TCONS_00005542	XLOC_004324	cpxA	CP001363.1:4281959-4284028	SDm	WTm	OK	151.935	108.942	-1.77481	0.00175	0.00443491	yes	1.39464	0.479894
TCONS_00000871	XLOC_000680	agp	CP001363.1:1162043-1163285	SDm	WTm	OK	264.164	189.377	-2.45862	5e-05	0.000166224	yes	1.39491	0.480173
TCONS_00005733	XLOC_004465	cpdB	CP001363.1:4652389-4654567	SDm	WTm	OK	223.69	160.33	-2.3667	0.0001	0.000320683	yes	1.39518	0.480456
TCONS_00003313	XLOC_002626	ybhN	CP001363.1:877201-880160	SDm	WTm	OK	18.9695	13.596	-1.29819	0.02375	0.0463019	yes	1.39523	0.480499
TCONS_00000157	XLOC_000121	dapB	CP001363.1:74016-74838	SDm	WTm	OK	115.187	82.503	-2.42427	5e-05	0.000166224	yes	1.39616	0.481459
TCONS_00001811	XLOC_001424	STM14_3300	CP001363.1:2896629-2897793	SDm	WTm	OK	19.9154	14.2624	-2.12863	0.0002	0.000611163	yes	1.39636	0.481668
TCONS_00001780	XLOC_001398	yfiK	CP001363.1:2839090-2839678	SDm	WTm	OK	123.044	88.1011	-2.29798	0.0001	0.000320683	yes	1.39662	0.481942
TCONS_00003652	XLOC_002896	orf319	CP001363.1:1484103-1485063	SDm	WTm	OK	501.526	359.068	-2.40756	5e-05	0.000166224	yes	1.39674	0.482067
TCONS_00000669	XLOC_000532	ybhL	CP001363.1:873729-874434	SDm	WTm	OK	675.408	483.524	-2.43774	0.00015	0.000467616	yes	1.39684	0.482172
TCONS_00003342	XLOC_002643	ybiU	CP001363.1:909984-911250	SDm	WTm	OK	27.1042	19.3967	-2.22322	0.00015	0.000467616	yes	1.39736	0.482705
TCONS_00000633	XLOC_000504	nadA	CP001363.1:820574-821618	SDm	WTm	OK	8.67656	6.20813	-1.82891	0.00225	0.00555472	yes	1.39761	0.482964
TCONS_00005201	XLOC_004062	STM14_4247	CP001363.1:3703983-3704529	SDm	WTm	OK	69.3822	49.6339	-2.18965	0.00035	0.00102143	yes	1.39788	0.48324
TCONS_00005824	XLOC_004534	yjiA	CP001363.1:4799132-4800089	SDm	WTm	OK	144.413	103.295	-2.50079	5e-05	0.000166224	yes	1.39806	0.48343
TCONS_00004886	XLOC_003808	pgk	CP001363.1:3249830-3250994	SDm	WTm	OK	2357.62	1685.24	-1.88329	0.0012	0.00315834	yes	1.39898	0.484377
TCONS_00001705	XLOC_001332	STM14_3010	CP001363.1:2613676-2614006	SDm	WTm	OK	18.7334	13.3891	-1.40092	0.01595	0.0321693	yes	1.39915	0.484554
TCONS_00005541	XLOC_004323	STM14_4877	CP001363.1:4278810-4279794	SDm	WTm	OK	3.94869	2.8218	-1.47536	0.0118	0.0247786	yes	1.39935	0.484758
TCONS_00002797	XLOC_002204	ytfH	CP001363.1:4651945-4652332	SDm	WTm	OK	57.8198	41.3095	-1.9902	0.00065	0.00181049	yes	1.39967	0.48509
TCONS_00000169	XLOC_000131	STM14_0095	CP001363.1:94318-94549	SDm	WTm	OK	69.1776	49.4029	-1.61749	0.0057	0.0129246	yes	1.40027	0.485709
TCONS_00000216	XLOC_000167	STM14_0187	CP001363.1:183432-183717	SDm	WTm	OK	22.6352	16.1558	-1.31677	0.02165	0.0426348	yes	1.40106	0.486516
TCONS_00001921	XLOC_001505	STM14_3514	CP001363.1:3074811-3075744	SDm	WTm	OK	31.2462	22.3012	-2.19072	5e-05	0.000166224	yes	1.4011	0.486559
TCONS_00000861	XLOC_000673	hpaH	CP001363.1:1150702-1152308	SDm	WTm	OK	10.1383	7.23547	-1.7183	0.00225	0.00555472	yes	1.40119	0.486657
TCONS_00002152	XLOC_001695	yhcB	CP001363.1:3528751-3529156	SDm	WTm	OK	926.373	661.073	-2.53636	5e-05	0.000166224	yes	1.40132	0.486784
TCONS_00001542	XLOC_001206	baeS	CP001363.1:2270200-2276812	SDm	WTm	OK	75.8562	54.1311	-1.5856	0.00605	0.0136593	yes	1.40134	0.486809
TCONS_00000749	XLOC_000594	STM14_1087	CP001363.1:1001940-1002111	SDm	WTm	OK	2575.04	1837.42	-2.3565	5e-05	0.000166224	yes	1.40144	0.486913
TCONS_00000935	XLOC_000734	ycfH	CP001363.1:1243439-1244237	SDm	WTm	OK	135.167	96.4353	-2.47882	5e-05	0.000166224	yes	1.40163	0.48711
TCONS_00004392	XLOC_003459	aroC	CP001363.1:2546092-2547178	SDm	WTm	OK	208.637	148.82	-2.54	5e-05	0.000166224	yes	1.40194	0.487427
TCONS_00004769	XLOC_003728	yghJ	CP001363.1:3101018-3102077	SDm	WTm	OK	42.9179	30.6131	-2.30007	5e-05	0.000166224	yes	1.40195	0.48743
TCONS_00000816	XLOC_000640	STM14_1178	CP001363.1:1082768-1083518	SDm	WTm	OK	18.8833	13.4688	-1.97567	0.00055	0.0015492	yes	1.402	0.48749
TCONS_00003590	XLOC_002843	yeaD	CP001363.1:1377450-1378511	SDm	WTm	OK	404.025	288.174	-2.48039	5e-05	0.000166224	yes	1.40202	0.487504
TCONS_00002089	XLOC_001642	ygjR	CP001363.1:3409258-3410257	SDm	WTm	OK	1191.35	849.601	-2.16286	0.00025	0.000749572	yes	1.40225	0.48774
TCONS_00004786	XLOC_003742	STM14_3567	CP001363.1:3129128-3130271	SDm	WTm	OK	67.6027	48.209	-2.42872	0.0001	0.000320683	yes	1.40228	0.487778
TCONS_00003443	XLOC_002725	mgsA	CP001363.1:1126867-1127326	SDm	WTm	OK	1107.21	789.498	-2.49205	5e-05	0.000166224	yes	1.40242	0.487921
TCONS_00003496	XLOC_002768	yceI	CP001363.1:1203021-1204166	SDm	WTm	OK	56.8662	40.5425	-1.94449	0.0011	0.00292295	yes	1.40263	0.488136
TCONS_00001169	XLOC_000908	fumA	CP001363.1:1552162-1553906	SDm	WTm	OK	1451.46	1034.72	-1.91683	0.0005	0.00142131	yes	1.40276	0.488264
TCONS_00001194	XLOC_000929	STM14_1829	CP001363.1:1602051-1602234	SDm	WTm	OK	644.983	459.755	-2.08021	0.0005	0.00142131	yes	1.40288	0.488396
TCONS_00002443	XLOC_001930	ilvD	CP001363.1:4125677-4127528	SDm	WTm	OK	86.7229	61.7977	-2.55307	5e-05	0.000166224	yes	1.40334	0.48886
TCONS_00003794	XLOC_003007	STM14_1945	CP001363.1:1707514-1708183	SDm	WTm	OK	519.729	370.107	-2.53213	5e-05	0.000166224	yes	1.40427	0.489817
TCONS_00002613	XLOC_002057	murB	CP001363.1:4370252-4372240	SDm	WTm	OK	137.085	97.6202	-1.84102	0.00195	0.00489689	yes	1.40427	0.489819
TCONS_00005425	XLOC_004231	dgoT	CP001363.1:4042904-4044242	SDm	WTm	OK	14.4955	10.3216	-2.12121	0.0003	0.000888839	yes	1.40438	0.489938
TCONS_00004528	XLOC_003566	yfhA	CP001363.1:2755626-2757725	SDm	WTm	OK	148.434	105.687	-1.91883	0.0008	0.00218091	yes	1.40447	0.490024
TCONS_00002032	XLOC_001594	STM14_3795	CP001363.1:3314187-3315563	SDm	WTm	OK	313.307	223.057	-2.47085	5e-05	0.000166224	yes	1.40461	0.490165
TCONS_00004189	XLOC_003305	asmA	CP001363.1:2256543-2258400	SDm	WTm	OK	126.396	89.9511	-2.55265	5e-05	0.000166224	yes	1.40516	0.490738
TCONS_00003362	XLOC_002659	artM	CP001363.1:959954-961339	SDm	WTm	OK	188.302	133.997	-1.67262	0.0033	0.00788759	yes	1.40527	0.490848
TCONS_00000889	XLOC_000693	ycdX	CP001363.1:1184249-1184987	SDm	WTm	OK	259.431	184.604	-2.56374	5e-05	0.000166224	yes	1.40534	0.490917
TCONS_00005366	XLOC_004194	STM14_4542	CP001363.1:3980328-3981270	SDm	WTm	OK	32.8668	23.3843	-2.22623	0.0001	0.000320683	yes	1.40551	0.491091
TCONS_00000752	XLOC_000597	dmsB	CP001363.1:1006134-1006752	SDm	WTm	OK	61.9926	44.0825	-2.21293	5e-05	0.000166224	yes	1.40629	0.49189
TCONS_00003324	XLOC_002631	ybiI	CP001363.1:891947-892444	SDm	WTm	OK	86.1554	61.2615	-1.83776	0.00145	0.00373405	yes	1.40635	0.491961
TCONS_00001433	XLOC_001131	yecP	CP001363.1:2010481-2012193	SDm	WTm	OK	91.0925	64.7346	-1.73049	0.00275	0.00666697	yes	1.40717	0.492795
TCONS_00002929	XLOC_002320	STM14_0062	CP001363.1:61105-61792	SDm	WTm	OK	82.9614	58.9503	-2.34975	0.0001	0.000320683	yes	1.40731	0.492941
TCONS_00002010	XLOC_001578	yggT	CP001363.1:3280788-3281642	SDm	WTm	OK	128.603	91.3713	-1.982	0.00065	0.00181049	yes	1.40748	0.493111
TCONS_00002163	XLOC_001706	STM14_4073	CP001363.1:3563001-3563601	SDm	WTm	OK	119.874	85.167	-2.3946	5e-05	0.000166224	yes	1.40752	0.493152
TCONS_00001675	XLOC_001305	pgtP	CP001363.1:2563681-2565073	SDm	WTm	OK	16.8602	11.9773	-2.18301	0.00015	0.000467616	yes	1.40768	0.493319
TCONS_00003583	XLOC_002838	yeaK	CP001363.1:1367588-1368211	SDm	WTm	OK	77.123	54.7449	-2.24398	0.0001	0.000320683	yes	1.40877	0.494437
TCONS_00003605	XLOC_002857	ydjM	CP001363.1:1411578-1412166	SDm	WTm	OK	27.9869	19.8655	-2.01411	0.00055	0.0015492	yes	1.40882	0.494487
TCONS_00002526	XLOC_001989	dsbA	CP001363.1:4217782-4218406	SDm	WTm	OK	983.786	698.116	-2.45403	5e-05	0.000166224	yes	1.4092	0.494878
TCONS_00000902	XLOC_000704	yceA	CP001363.1:1201917-1202970	SDm	WTm	OK	19.935	14.1423	-2.15126	5e-05	0.000166224	yes	1.4096	0.495287
TCONS_00002191	XLOC_001731	slyX	CP001363.1:3619766-3619985	SDm	WTm	OK	273.499	193.98	-2.07106	0.0005	0.00142131	yes	1.40993	0.495628
TCONS_00002614	XLOC_002057	birA	CP001363.1:4370252-4372240	SDm	WTm	OK	131.089	92.9596	-1.76076	0.0025	0.00611447	yes	1.41017	0.495871
TCONS_00004394	XLOC_003461	sixA	CP001363.1:2548962-2549448	SDm	WTm	OK	574.878	407.439	-2.59331	5e-05	0.000166224	yes	1.41095	0.496672
TCONS_00005861	XLOC_004566	STM14_5517	CP001363.1:4866565-4867237	SDm	WTm	OK	66.5063	47.1318	-2.30717	0.0001	0.000320683	yes	1.41107	0.49679
TCONS_00003297	XLOC_002611	STM14_0886	CP001363.1:825819-826665	SDm	WTm	OK	29.4151	20.8415	-2.19066	0.00015	0.000467616	yes	1.41137	0.497098
TCONS_00000489	XLOC_000390	gcl	CP001363.1:578160-579942	SDm	WTm	OK	8.72825	6.18287	-2.10384	0.00025	0.000749572	yes	1.41168	0.497416
TCONS_00002216	XLOC_001753	greB	CP001363.1:3674448-3674922	SDm	WTm	OK	111.255	78.7998	-2.31173	5e-05	0.000166224	yes	1.41187	0.497606
TCONS_00003367	XLOC_002663	STM14_1047	CP001363.1:963695-965856	SDm	WTm	OK	117.852	83.4626	-1.62992	0.0046	0.0106556	yes	1.41203	0.497774
TCONS_00002502	XLOC_001971	ubiB	CP001363.1:4191746-4193989	SDm	WTm	OK	295.948	209.508	-1.92696	0.0007	0.0019354	yes	1.41259	0.498338
TCONS_00001416	XLOC_001119	purT	CP001363.1:1987068-1988247	SDm	WTm	OK	23.7933	16.8221	-2.25513	5e-05	0.000166224	yes	1.41441	0.500198
TCONS_00004864	XLOC_003792	ygfY	CP001363.1:3225146-3226042	SDm	WTm	OK	864.808	611.345	-1.47581	0.0093	0.0202321	yes	1.4146	0.500393
TCONS_00005847	XLOC_004554	STM14_5494	CP001363.1:4842506-4843196	SDm	WTm	OK	83.1155	58.6981	-2.39508	5e-05	0.000166224	yes	1.41598	0.501804
TCONS_00000933	XLOC_000733	tdk_1	CP001363.1:1240774-1243429	SDm	WTm	OK	187.579	132.415	-1.54114	0.0075	0.016563	yes	1.4166	0.502432
TCONS_00000490	XLOC_000391	gip	CP001363.1:579954-580731	SDm	WTm	OK	6.95336	4.90834	-1.69215	0.00335	0.00799619	yes	1.41664	0.502475
TCONS_00000429	XLOC_000345	pgpA	CP001363.1:472717-474284	SDm	WTm	OK	81.9409	57.8206	-1.43814	0.0123	0.0256441	yes	1.41716	0.503
TCONS_00002541	XLOC_002000	STM14_4848	CP001363.1:4255531-4255822	SDm	WTm	OK	170.696	120.421	-2.20213	0.0002	0.000611163	yes	1.41749	0.503342
TCONS_00001715	XLOC_001342	dapE	CP001363.1:2649245-2650373	SDm	WTm	OK	186.037	131.236	-2.62628	5e-05	0.000166224	yes	1.41758	0.503426
TCONS_00005052	XLOC_003943	yhcC	CP001363.1:3506817-3507747	SDm	WTm	OK	32.3892	22.8417	-2.26338	5e-05	0.000166224	yes	1.41799	0.503843
TCONS_00004756	XLOC_003722	truD	CP001363.1:3087980-3091692	SDm	WTm	OK	215.963	152.127	-1.41435	0.01165	0.024493	yes	1.41962	0.505508
TCONS_00005485	XLOC_004279	yigI	CP001363.1:4174681-4175149	SDm	WTm	OK	9.36277	6.59405	-1.43938	0.0133	0.0274459	yes	1.41988	0.505771
TCONS_00002843	XLOC_002242	yjgQ	CP001363.1:4735186-4737369	SDm	WTm	OK	140.981	99.2779	-1.34023	0.01895	0.0377706	yes	1.42006	0.505956
TCONS_00002886	XLOC_002281	yjjG	CP001363.1:4825951-4826629	SDm	WTm	OK	96.2952	67.8034	-2.44887	5e-05	0.000166224	yes	1.42021	0.506106
TCONS_00001105	XLOC_000860	pps	CP001363.1:1437745-1440124	SDm	WTm	OK	301.046	211.966	-2.33959	5e-05	0.000166224	yes	1.42026	0.506151
TCONS_00001479	XLOC_001165	STM14_2476	CP001363.1:2128018-2128846	SDm	WTm	OK	389.337	274.127	-2.5599	5e-05	0.000166224	yes	1.42028	0.506175
TCONS_00003784	XLOC_002997	ydcY	CP001363.1:1689290-1689524	SDm	WTm	OK	157.717	111.034	-2.00281	0.00055	0.0015492	yes	1.42044	0.506337
TCONS_00004837	XLOC_003773	kduI	CP001363.1:3198200-3199198	SDm	WTm	OK	22.8233	16.0672	-2.15351	0.0003	0.000888839	yes	1.42049	0.506389
TCONS_00001344	XLOC_001057	chaA	CP001363.1:1879941-1881042	SDm	WTm	OK	50.0119	35.1891	-2.44337	5e-05	0.000166224	yes	1.42123	0.507143
TCONS_00005174	XLOC_004043	aroK	CP001363.1:3656121-3656643	SDm	WTm	OK	662.32	465.95	-2.63239	5e-05	0.000166224	yes	1.42144	0.507353
TCONS_00001784	XLOC_001402	yfiQ	CP001363.1:2843713-2847844	SDm	WTm	OK	496.842	349.496	-1.65403	0.00415	0.00968149	yes	1.4216	0.507511
TCONS_00001961	XLOC_001540	ygdR	CP001363.1:3184949-3185168	SDm	WTm	OK	1059.39	745.177	-2.47036	5e-05	0.000166224	yes	1.42166	0.507579
TCONS_00000668	XLOC_000531	moaE	CP001363.1:873229-873682	SDm	WTm	OK	94.9713	66.7945	-2.30123	0.0002	0.000611163	yes	1.42184	0.507762
TCONS_00000926	XLOC_000727	fabH	CP001363.1:1235474-1236428	SDm	WTm	OK	324.914	228.484	-2.62842	5e-05	0.000166224	yes	1.42204	0.507965
TCONS_00005271	XLOC_004115	yhjR	CP001363.1:3817916-3818120	SDm	WTm	OK	118.344	83.2112	-1.76795	0.00305	0.00734684	yes	1.42221	0.508137
TCONS_00002584	XLOC_002037	katG	CP001363.1:4333167-4335348	SDm	WTm	OK	3232.86	2271.17	-1.63087	0.0049	0.0112711	yes	1.42343	0.509375
TCONS_00005247	XLOC_004094	prlC	CP001363.1:3777640-3779683	SDm	WTm	OK	489.108	343.61	-2.27429	0.0001	0.000320683	yes	1.42344	0.509381
TCONS_00004317	XLOC_003400	yfaW	CP001363.1:2449766-2450984	SDm	WTm	OK	88.0672	61.8557	-2.60527	5e-05	0.000166224	yes	1.42375	0.509698
TCONS_00000128	XLOC_000099	bcfG	CP001363.1:29993-31209	SDm	WTm	OK	19.4035	13.6283	-1.38913	0.02055	0.0406514	yes	1.42377	0.509711
TCONS_00002359	XLOC_001865	yicE	CP001363.1:3954943-3956335	SDm	WTm	OK	42.0246	29.516	-2.48174	5e-05	0.000166224	yes	1.42379	0.509737
TCONS_00005063	XLOC_003952	STM14_4035	CP001363.1:3525349-3526102	SDm	WTm	OK	158.87	111.581	-2.60072	5e-05	0.000166224	yes	1.42381	0.509755
TCONS_00001326	XLOC_001040	yciA	CP001363.1:1841487-1841889	SDm	WTm	OK	100.259	70.4065	-2.27457	0.0002	0.000611163	yes	1.424	0.509951
TCONS_00003682	XLOC_002921	ydgK	CP001363.1:1544981-1545422	SDm	WTm	OK	392.947	275.93	-2.61873	5e-05	0.000166224	yes	1.42408	0.510032
TCONS_00005564	XLOC_004342	STM14_4925	CP001363.1:4319605-4320268	SDm	WTm	OK	59.2318	41.5919	-2.34241	0.0001	0.000320683	yes	1.42412	0.510069
TCONS_00003128	XLOC_002479	maa	CP001363.1:528094-528646	SDm	WTm	OK	222.092	155.928	-2.58802	5e-05	0.000166224	yes	1.42432	0.510277
TCONS_00004066	XLOC_003231	STM14_2437	CP001363.1:2099830-2102759	SDm	WTm	OK	40.7189	28.5877	-1.86404	0.00095	0.00255276	yes	1.42435	0.510304
TCONS_00002859	XLOC_002258	STM14_5414	CP001363.1:4776389-4776920	SDm	WTm	OK	62.1769	43.6501	-2.27531	5e-05	0.000166224	yes	1.42444	0.510394
TCONS_00003020	XLOC_002393	btuF	CP001363.1:241972-243464	SDm	WTm	OK	68.0952	47.7959	-1.28241	0.0254	0.0489917	yes	1.42471	0.510666
TCONS_00004503	XLOC_003544	STM14_3103	CP001363.1:2712173-2716870	SDm	WTm	OK	74.2152	52.0898	-2.26659	5e-05	0.000166224	yes	1.42475	0.510714
TCONS_00005109	XLOC_003991	rplQ	CP001363.1:3596734-3597118	SDm	WTm	OK	9836.63	6903.63	-2.01591	0.0008	0.00218091	yes	1.42485	0.510809
TCONS_00000291	XLOC_000228	dnaQ	CP001363.1:304101-304833	SDm	WTm	OK	150.447	105.538	-2.59667	5e-05	0.000166224	yes	1.42552	0.511493
TCONS_00000185	XLOC_000145	fruR	CP001363.1:139048-140053	SDm	WTm	OK	387.523	271.816	-2.59359	5e-05	0.000166224	yes	1.42568	0.511652
TCONS_00002013	XLOC_001579	yggW	CP001363.1:3281649-3283372	SDm	WTm	OK	142.091	99.6341	-2.12644	5e-05	0.000166224	yes	1.42613	0.512104
TCONS_00000290	XLOC_000227	yafS	CP001363.1:302851-304038	SDm	WTm	OK	124.46	87.2644	-2.09723	0.00045	0.00129034	yes	1.42624	0.512217
TCONS_00004963	XLOC_003865	sufI	CP001363.1:3352718-3354131	SDm	WTm	OK	108.353	75.9376	-2.66881	5e-05	0.000166224	yes	1.42687	0.512853
TCONS_00004878	XLOC_003802	serA	CP001363.1:3242417-3243650	SDm	WTm	OK	149.172	104.495	-2.68146	5e-05	0.000166224	yes	1.42755	0.513543
TCONS_00005848	XLOC_004555	STM14_5495	CP001363.1:4843243-4843933	SDm	WTm	OK	58.892	41.2469	-2.37041	5e-05	0.000166224	yes	1.42779	0.513786
TCONS_00001819	XLOC_001432	STM14_3310	CP001363.1:2906297-2907581	SDm	WTm	OK	134.156	93.9473	-2.68086	5e-05	0.000166224	yes	1.42799	0.513988
TCONS_00000125	XLOC_000097	bcfD	CP001363.1:28424-29432	SDm	WTm	OK	27.0525	18.9438	-2.30165	5e-05	0.000166224	yes	1.42804	0.514036
TCONS_00000666	XLOC_000530	moaC	CP001363.1:872504-873228	SDm	WTm	OK	321.642	225.2	-2.43654	5e-05	0.000166224	yes	1.42825	0.514249
TCONS_00002916	XLOC_002307	htgA	CP001363.1:10091-10805	SDm	WTm	OK	20.3736	14.2628	-2.08036	0.00035	0.00102143	yes	1.42844	0.514444
TCONS_00003165	XLOC_002509	STM14_0628	CP001363.1:601257-603054	SDm	WTm	OK	55.5408	38.8451	-1.9382	0.00075	0.00205956	yes	1.4298	0.515815
TCONS_00003596	XLOC_002848	gdhA	CP001363.1:1388611-1389955	SDm	WTm	OK	190.1	132.951	-2.67644	5e-05	0.000166224	yes	1.42985	0.515864
TCONS_00005472	XLOC_004269	rhlB	CP001363.1:4137117-4138383	SDm	WTm	OK	781.516	546.442	-2.34771	5e-05	0.000166224	yes	1.43019	0.516207
TCONS_00000905	XLOC_000707	yceH	CP001363.1:1211288-1211936	SDm	WTm	OK	621.272	434.389	-2.6491	5e-05	0.000166224	yes	1.43022	0.516237
TCONS_00002200	XLOC_001739	yhfK	CP001363.1:3630184-3632272	SDm	WTm	OK	116.314	81.3102	-2.67601	5e-05	0.000166224	yes	1.4305	0.516517
TCONS_00004293	XLOC_003380	napC	CP001363.1:2405235-2405838	SDm	WTm	OK	204.307	142.749	-2.6249	5e-05	0.000166224	yes	1.43123	0.517258
TCONS_00003649	XLOC_002894	ttrA	CP001363.1:1476330-1480408	SDm	WTm	OK	7.64959	5.34402	-2.09413	0.00055	0.0015492	yes	1.43143	0.517457
TCONS_00002500	XLOC_001970	ubiE	CP001363.1:4190981-4191737	SDm	WTm	OK	617.995	431.71	-2.61501	5e-05	0.000166224	yes	1.4315	0.517533
TCONS_00001561	XLOC_001220	dld	CP001363.1:2315289-2317020	SDm	WTm	OK	234.578	163.865	-2.60266	5e-05	0.000166224	yes	1.43153	0.51756
TCONS_00002574	XLOC_002027	yneC	CP001363.1:4302690-4302984	SDm	WTm	OK	83.0894	58.034	-2.0252	0.0004	0.0011558	yes	1.43174	0.517766
TCONS_00000467	XLOC_000376	recR	CP001363.1:543574-544509	SDm	WTm	OK	565.604	395.025	-2.02602	0.0009	0.00243208	yes	1.43182	0.517848
TCONS_00000579	XLOC_000459	ybfM	CP001363.1:749863-751437	SDm	WTm	OK	85.2353	59.5201	-2.41209	5e-05	0.000166224	yes	1.43204	0.518074
TCONS_00002684	XLOC_002117	yjbN	CP001363.1:4477501-4478500	SDm	WTm	OK	129.393	90.3144	-2.67553	5e-05	0.000166224	yes	1.4327	0.518732
TCONS_00005833	XLOC_004542	yjjP	CP001363.1:4816996-4818372	SDm	WTm	OK	96.8045	67.542	-2.10721	0.00025	0.000749572	yes	1.43325	0.519289
TCONS_00003872	XLOC_003075	STM14_2102	CP001363.1:1843240-1843414	SDm	WTm	OK	280.764	195.776	-1.87131	0.0011	0.00292295	yes	1.43411	0.520154
TCONS_00002969	XLOC_002351	STM14_0130	CP001363.1:127559-129492	SDm	WTm	OK	2659.35	1852.51	-2.36985	5e-05	0.000166224	yes	1.43554	0.521592
TCONS_00005756	XLOC_004481	nrdG	CP001363.1:4704800-4705265	SDm	WTm	OK	81.4506	56.7304	-2.3403	5e-05	0.000166224	yes	1.43575	0.521803
TCONS_00003135	XLOC_002485	STM14_0564	CP001363.1:538623-539559	SDm	WTm	OK	163.751	114.048	-2.71035	5e-05	0.000166224	yes	1.43581	0.521863
TCONS_00002812	XLOC_002218	srfJ	CP001363.1:4681845-4683189	SDm	WTm	OK	9.66883	6.73148	-2.13089	0.0002	0.000611163	yes	1.43636	0.522418
TCONS_00002765	XLOC_002177	hflK	CP001363.1:4619280-4620540	SDm	WTm	OK	743.908	517.851	-2.4016	5e-05	0.000166224	yes	1.43653	0.522587
TCONS_00003102	XLOC_002456	xseB	CP001363.1:478108-478351	SDm	WTm	OK	499.259	347.522	-2.44036	5e-05	0.000166224	yes	1.43663	0.522684
TCONS_00005015	XLOC_003912	deaD	CP001363.1:3459368-3461258	SDm	WTm	OK	512.821	356.838	-2.34962	5e-05	0.000166224	yes	1.43713	0.523186
TCONS_00005007	XLOC_003907	yraR	CP001363.1:3450169-3450838	SDm	WTm	OK	65.2179	45.368	-2.42882	0.0001	0.000320683	yes	1.43753	0.523593
TCONS_00002390	XLOC_001888	dsdA	CP001363.1:4018144-4019467	SDm	WTm	OK	69.281	48.1794	-2.65209	5e-05	0.000166224	yes	1.43798	0.524043
TCONS_00000723	XLOC_000574	potI	CP001363.1:951779-953575	SDm	WTm	OK	26.2578	18.2602	-1.90501	0.00105	0.00279858	yes	1.43798	0.524043
TCONS_00002491	XLOC_001963	yigM	CP001363.1:4181463-4183360	SDm	WTm	OK	34.6983	24.1273	-1.99422	0.00065	0.00181049	yes	1.43813	0.524199
TCONS_00004190	XLOC_003306	dcd	CP001363.1:2258438-2259020	SDm	WTm	OK	169.146	117.601	-2.61619	5e-05	0.000166224	yes	1.4383	0.524369
TCONS_00002124	XLOC_001672	yhbV	CP001363.1:3454460-3455339	SDm	WTm	OK	95.9753	66.7174	-2.61618	5e-05	0.000166224	yes	1.43853	0.5246
TCONS_00001633	XLOC_001273	sseL	CP001363.1:2446154-2447301	SDm	WTm	OK	3.48615	2.4218	-1.5037	0.00985	0.0212092	yes	1.43949	0.525555
TCONS_00004791	XLOC_003746	yqcB	CP001363.1:3135353-3136465	SDm	WTm	OK	59.1146	41.0656	-2.2208	0.00015	0.000467616	yes	1.43952	0.525584
TCONS_00003728	XLOC_002952	ydfG	CP001363.1:1598779-1599541	SDm	WTm	OK	774.324	537.377	-2.60477	5e-05	0.000166224	yes	1.44093	0.527003
TCONS_00005082	XLOC_003968	tldD	CP001363.1:3548248-3549694	SDm	WTm	OK	263.942	183.163	-2.66495	5e-05	0.000166224	yes	1.44102	0.527093
TCONS_00003800	XLOC_003012	mdoD	CP001363.1:1719700-1721459	SDm	WTm	OK	108.405	75.2258	-2.7541	5e-05	0.000166224	yes	1.44106	0.527132
TCONS_00001114	XLOC_000867	sufD	CP001363.1:1464171-1467381	SDm	WTm	OK	68.5428	47.5519	-1.8721	0.00155	0.00397211	yes	1.44143	0.527502
TCONS_00002787	XLOC_002194	sgaE	CP001363.1:4640928-4642469	SDm	WTm	OK	20.3094	14.0874	-1.47936	0.0106	0.0226294	yes	1.44167	0.527742
TCONS_00002639	XLOC_002078	yjaG	CP001363.1:4399512-4400103	SDm	WTm	OK	358.705	248.805	-2.75424	5e-05	0.000166224	yes	1.44171	0.527782
TCONS_00004527	XLOC_003565	glnB	CP001363.1:2755211-2755550	SDm	WTm	OK	581.71	403.177	-2.70195	5e-05	0.000166224	yes	1.44282	0.528887
TCONS_00005545	XLOC_004326	STM14_4895	CP001363.1:4293825-4294176	SDm	WTm	OK	109.513	75.8129	-2.30874	5e-05	0.000166224	yes	1.44452	0.530587
TCONS_00005491	XLOC_004285	rfaH	CP001363.1:4196614-4197223	SDm	WTm	OK	246.517	170.652	-2.66233	5e-05	0.000166224	yes	1.44456	0.53063
TCONS_00002813	XLOC_002219	STM14_5319	CP001363.1:4683189-4685186	SDm	WTm	OK	24.8373	17.1872	-1.85046	0.00165	0.00420174	yes	1.4451	0.531174
TCONS_00000077	XLOC_000055	orf5	CP001362.1:9674-10232	SDm	WTm	OK	38.9621	26.9591	-2.25036	0.0001	0.000320683	yes	1.44523	0.531299
TCONS_00002068	XLOC_001623	yqiC	CP001363.1:3377079-3377493	SDm	WTm	OK	929.318	642.903	-2.76353	5e-05	0.000166224	yes	1.4455	0.531571
TCONS_00001054	XLOC_000818	STM14_1562	CP001363.1:1376494-1377352	SDm	WTm	OK	89.521	61.9258	-2.62912	5e-05	0.000166224	yes	1.44562	0.531686
TCONS_00005455	XLOC_004255	atpI	CP001363.1:4093868-4094249	SDm	WTm	OK	886.467	613.18	-2.77014	5e-05	0.000166224	yes	1.44569	0.531756
TCONS_00001298	XLOC_001015	fabI	CP001363.1:1802824-1803613	SDm	WTm	OK	956.632	661.418	-2.55596	5e-05	0.000166224	yes	1.44633	0.532402
TCONS_00004627	XLOC_003628	ffh	CP001363.1:2871118-2872480	SDm	WTm	OK	574.714	397.341	-2.49429	5e-05	0.000166224	yes	1.4464	0.532467
TCONS_00001817	XLOC_001430	STM14_3308	CP001363.1:2903725-2905795	SDm	WTm	OK	6.88505	4.75979	-2.22152	0.00025	0.000749572	yes	1.4465	0.532569
TCONS_00001960	XLOC_001539	ygdQ	CP001363.1:3183984-3184780	SDm	WTm	OK	111.208	76.8775	-2.61506	5e-05	0.000166224	yes	1.44656	0.532627
TCONS_00003099	XLOC_002453	yajO	CP001363.1:474291-475266	SDm	WTm	OK	291.32	201.346	-2.76431	5e-05	0.000166224	yes	1.44686	0.532928
TCONS_00001334	XLOC_001048	ychJ	CP001363.1:1861747-1862206	SDm	WTm	OK	159.087	109.938	-2.5497	5e-05	0.000166224	yes	1.44706	0.533126
TCONS_00002761	XLOC_002174	mutL	CP001363.1:4614523-4617323	SDm	WTm	OK	166.994	115.377	-1.59391	0.00505	0.0115857	yes	1.44738	0.533441
TCONS_00002417	XLOC_001907	yieF	CP001363.1:4070042-4071382	SDm	WTm	OK	356.526	246.254	-1.93463	0.00065	0.00181049	yes	1.4478	0.53386
TCONS_00001325	XLOC_001039	yciB	CP001363.1:1840787-1841327	SDm	WTm	OK	175.702	121.353	-2.64403	5e-05	0.000166224	yes	1.44786	0.533921
TCONS_00000217	XLOC_000168	acnB	CP001363.1:186561-189159	SDm	WTm	OK	1181.29	815.803	-2.01312	0.0004	0.0011558	yes	1.44801	0.53407
TCONS_00004842	XLOC_003777	STM14_3653	CP001363.1:3205103-3206361	SDm	WTm	OK	22.9147	15.8244	-2.11496	0.0003	0.000888839	yes	1.44806	0.534123
TCONS_00003409	XLOC_002696	asnS	CP001363.1:1049837-1051238	SDm	WTm	OK	369.814	255.365	-2.63165	5e-05	0.000166224	yes	1.44818	0.534239
TCONS_00001970	XLOC_001549	yohM	CP001363.1:3203985-3204894	SDm	WTm	OK	19.6695	13.5821	-2.2487	5e-05	0.000166224	yes	1.44819	0.534254
TCONS_00004918	XLOC_003839	STM14_3772	CP001363.1:3300646-3301965	SDm	WTm	OK	10.1948	7.03811	-2.13424	0.00035	0.00102143	yes	1.44851	0.534574
TCONS_00002355	XLOC_001861	rpoZ	CP001363.1:3947467-3947743	SDm	WTm	OK	497.761	343.39	-2.58702	5e-05	0.000166224	yes	1.44955	0.535605
TCONS_00000015	XLOC_000013	STM14_5555	CP001362.1:22255-22807	SDm	WTm	OK	122.028	84.1637	-2.57037	5e-05	0.000166224	yes	1.44989	0.535942
TCONS_00004226	XLOC_003334	yohG	CP001363.1:2320381-2321818	SDm	WTm	OK	8.26913	5.70305	-2.1489	0.00015	0.000467616	yes	1.44995	0.536002
TCONS_00001192	XLOC_000927	dcp	CP001363.1:1599664-1601923	SDm	WTm	OK	95.3034	65.7058	-2.79899	5e-05	0.000166224	yes	1.45046	0.536507
TCONS_00005062	XLOC_003951	sspA	CP001363.1:3524448-3525205	SDm	WTm	OK	1290.62	889.147	-2.54614	5e-05	0.000166224	yes	1.45153	0.53757
TCONS_00005340	XLOC_004170	rfaQ	CP001363.1:3929639-3932585	SDm	WTm	OK	139.858	96.2957	-1.52062	0.01125	0.0237756	yes	1.45238	0.538419
TCONS_00003984	XLOC_003166	ruvA	CP001363.1:2001477-2002089	SDm	WTm	OK	101.752	70.0515	-2.57383	5e-05	0.000166224	yes	1.45253	0.538569
TCONS_00002144	XLOC_001689	yrbL	CP001363.1:3502075-3502708	SDm	WTm	OK	90.1707	62.0611	-2.55473	5e-05	0.000166224	yes	1.45293	0.538969
TCONS_00004040	XLOC_003213	dsrB	CP001363.1:2079493-2079688	SDm	WTm	OK	254.743	175.265	-2.11528	0.0002	0.000611163	yes	1.45347	0.539505
TCONS_00000721	XLOC_000573	potG	CP001363.1:950636-951770	SDm	WTm	OK	11.3092	7.77861	-2.18182	0.00015	0.000467616	yes	1.45388	0.539913
TCONS_00005730	XLOC_004463	ytfF	CP001363.1:4649963-4650929	SDm	WTm	OK	16.3487	11.2447	-2.24191	0.0002	0.000611163	yes	1.4539	0.539931
TCONS_00003272	XLOC_002590	STM14_0806	CP001363.1:753222-755752	SDm	WTm	OK	11.4443	7.86957	-2.02364	0.00025	0.000749572	yes	1.45425	0.540273
TCONS_00005429	XLOC_004234	yidA	CP001363.1:4047897-4048743	SDm	WTm	OK	648.198	445.693	-2.68099	5e-05	0.000166224	yes	1.45436	0.540384
TCONS_00000183	XLOC_000143	ilvI	CP001363.1:136609-138271	SDm	WTm	OK	45.835	31.4961	-2.70181	5e-05	0.000166224	yes	1.45526	0.541276
TCONS_00004414	XLOC_003478	gltX	CP001363.1:2581714-2583130	SDm	WTm	OK	363.436	249.617	-2.67711	5e-05	0.000166224	yes	1.45597	0.541985
TCONS_00005581	XLOC_004357	argE	CP001363.1:4351857-4353009	SDm	WTm	OK	248.51	170.668	-2.80464	5e-05	0.000166224	yes	1.4561	0.542111
TCONS_00003245	XLOC_002568	gltL	CP001363.1:727106-729246	SDm	WTm	OK	288.344	197.849	-2.05258	0.00055	0.0015492	yes	1.45739	0.543391
TCONS_00002069	XLOC_001624	STM14_3873	CP001363.1:3378033-3378654	SDm	WTm	OK	14.8138	10.1633	-2.03377	0.0007	0.0019354	yes	1.45758	0.543573
TCONS_00005755	XLOC_004480	yjgA	CP001363.1:4694011-4694563	SDm	WTm	OK	147.48	101.179	-2.65327	5e-05	0.000166224	yes	1.45761	0.543609
TCONS_00002764	XLOC_002176	hflX	CP001363.1:4617785-4619066	SDm	WTm	OK	802.089	550.012	-2.46179	5e-05	0.000166224	yes	1.45831	0.544299
TCONS_00005706	XLOC_004444	yjeJ	CP001363.1:4590232-4591223	SDm	WTm	OK	51.8015	35.5139	-2.54609	5e-05	0.000166224	yes	1.45863	0.54461
TCONS_00000995	XLOC_000774	STM14_1470	CP001363.1:1317030-1320415	SDm	WTm	OK	20.8231	14.2737	-2.67634	5e-05	0.000166224	yes	1.45884	0.544826
TCONS_00000325	XLOC_000257	safC	CP001363.1:344250-346761	SDm	WTm	OK	34.329	23.5293	-2.75876	5e-05	0.000166224	yes	1.45899	0.544969
TCONS_00005085	XLOC_003970	maf_2	CP001363.1:3553745-3555798	SDm	WTm	OK	381.066	261.089	-1.46572	0.0113	0.0238525	yes	1.45953	0.545499
TCONS_00002132	XLOC_001680	nlp	CP001363.1:3488445-3488733	SDm	WTm	OK	102.8	70.423	-2.18698	0.00015	0.000467616	yes	1.45975	0.545722
TCONS_00000271	XLOC_000209	STM14_0275	CP001363.1:274886-276650	SDm	WTm	OK	45.4327	31.1144	-2.7424	5e-05	0.000166224	yes	1.46018	0.546149
TCONS_00001030	XLOC_000799	aadA	CP001363.1:1355814-1357359	SDm	WTm	OK	46.0425	31.5235	-1.80288	0.0022	0.00545177	yes	1.46058	0.546538
TCONS_00004360	XLOC_003434	yfcE	CP001363.1:2510570-2511122	SDm	WTm	OK	211.477	144.777	-2.75765	5e-05	0.000166224	yes	1.46071	0.546668
TCONS_00005160	XLOC_004034	ppiA	CP001363.1:3635080-3635653	SDm	WTm	OK	215.557	147.561	-2.77215	5e-05	0.000166224	yes	1.4608	0.546758
TCONS_00005084	XLOC_003970	cafA	CP001363.1:3553745-3555798	SDm	WTm	OK	253.524	173.49	-2.1971	0.0001	0.000320683	yes	1.46132	0.54727
TCONS_00002133	XLOC_001681	yrbG	CP001363.1:3493866-3494844	SDm	WTm	OK	112.895	77.2497	-2.79767	5e-05	0.000166224	yes	1.46143	0.54738
TCONS_00002186	XLOC_001726	fmt	CP001363.1:3591318-3592266	SDm	WTm	OK	696.988	476.883	-2.63303	5e-05	0.000166224	yes	1.46155	0.547498
TCONS_00005830	XLOC_004540	dnaC	CP001363.1:4815624-4816362	SDm	WTm	OK	253.885	173.692	-2.85582	5e-05	0.000166224	yes	1.4617	0.547644
TCONS_00000229	XLOC_000177	hrpB	CP001363.1:219012-224150	SDm	WTm	OK	67.8878	46.4424	-1.29857	0.0246	0.0476585	yes	1.46176	0.54771
TCONS_00003266	XLOC_002585	nagC	CP001363.1:742188-743409	SDm	WTm	OK	220.041	150.466	-2.84299	5e-05	0.000166224	yes	1.4624	0.548335
TCONS_00005713	XLOC_004448	frdD	CP001363.1:4595309-4595669	SDm	WTm	OK	960.143	656.472	-2.86339	5e-05	0.000166224	yes	1.46258	0.548516
TCONS_00004445	XLOC_003501	eutE	CP001363.1:2624948-2626352	SDm	WTm	OK	5.96042	4.07459	-2.08801	0.00025	0.000749572	yes	1.46283	0.548759
TCONS_00005534	XLOC_004318	rhaD	CP001363.1:4268665-4269493	SDm	WTm	OK	16.3827	11.1894	-2.21265	0.00015	0.000467616	yes	1.46413	0.55004
TCONS_00002882	XLOC_002279	STM14_5469	CP001363.1:4823193-4823430	SDm	WTm	OK	82.9187	56.6314	-1.92525	0.0011	0.00292295	yes	1.46418	0.550095
TCONS_00005479	XLOC_004274	STM14_4745	CP001363.1:4164627-4165527	SDm	WTm	OK	34.4875	23.5514	-1.34403	0.02165	0.0426348	yes	1.46435	0.550261
TCONS_00005810	XLOC_004522	yjiH	CP001363.1:4780110-4781453	SDm	WTm	OK	11.3344	7.74007	-1.42453	0.0142	0.029143	yes	1.46438	0.55029
TCONS_00001539	XLOC_001205	yegN	CP001363.1:2265836-2270200	SDm	WTm	OK	13.6483	9.31952	-1.90377	0.00095	0.00255276	yes	1.46449	0.550394
TCONS_00003934	XLOC_003122	yoaE	CP001363.1:1937905-1939788	SDm	WTm	OK	100.518	68.625	-2.63797	5e-05	0.000166224	yes	1.46474	0.550648
TCONS_00004690	XLOC_003680	hypF	CP001363.1:3007971-3010212	SDm	WTm	OK	44.1926	30.1708	-2.81634	5e-05	0.000166224	yes	1.46475	0.550652
TCONS_00002273	XLOC_001800	yhjD	CP001363.1:3795373-3796402	SDm	WTm	OK	64.2835	43.8765	-2.69013	5e-05	0.000166224	yes	1.4651	0.551
TCONS_00002211	XLOC_001748	yrfG	CP001363.1:3666278-3666947	SDm	WTm	OK	142.71	97.3933	-2.75196	5e-05	0.000166224	yes	1.4653	0.551192
TCONS_00000951	XLOC_000747	pepT	CP001363.1:1271579-1272809	SDm	WTm	OK	457.333	312.099	-2.69254	5e-05	0.000166224	yes	1.46535	0.551241
TCONS_00003831	XLOC_003039	STM14_2016	CP001363.1:1771176-1773159	SDm	WTm	OK	4.0476	2.76155	-2.10143	0.0002	0.000611163	yes	1.4657	0.551588
TCONS_00002926	XLOC_002317	STM14_0050	CP001363.1:48371-50411	SDm	WTm	OK	34.6446	23.6357	-2.74185	5e-05	0.000166224	yes	1.46577	0.551663
TCONS_00004499	XLOC_003543	ndk	CP001363.1:2711621-2712147	SDm	WTm	OK	2412.5	1645.54	-2.64496	5e-05	0.000166224	yes	1.46608	0.551968
TCONS_00005212	XLOC_004071	gntU	CP001363.1:3723697-3725727	SDm	WTm	OK	26.7356	18.2325	-2.18795	0.00015	0.000467616	yes	1.46637	0.55225
TCONS_00005270	XLOC_004114	yhjQ	CP001363.1:3814542-3817916	SDm	WTm	OK	133.379	90.95	-1.57925	0.0073	0.0161689	yes	1.46651	0.552386
TCONS_00003534	XLOC_002798	ymfB	CP001363.1:1281622-1282084	SDm	WTm	OK	144.499	98.5238	-2.61194	5e-05	0.000166224	yes	1.46664	0.552515
TCONS_00001061	XLOC_000825	selD	CP001363.1:1385584-1386628	SDm	WTm	OK	317.169	216.204	-2.84554	5e-05	0.000166224	yes	1.46699	0.552859
TCONS_00003931	XLOC_003119	yeaZ	CP001363.1:1929166-1929862	SDm	WTm	OK	222.362	151.567	-2.85391	5e-05	0.000166224	yes	1.46709	0.552955
TCONS_00002772	XLOC_002182	yjfH	CP001363.1:4626422-4627154	SDm	WTm	OK	283.308	193.107	-2.88692	5e-05	0.000166224	yes	1.4671	0.552971
TCONS_00003265	XLOC_002584	nagD	CP001363.1:741389-742142	SDm	WTm	OK	172.378	117.475	-2.8379	5e-05	0.000166224	yes	1.46736	0.553222
TCONS_00000569	XLOC_000451	ybeS	CP001363.1:718693-720831	SDm	WTm	OK	4.87261	3.32043	-1.84197	0.0019	0.00478505	yes	1.46746	0.553325
TCONS_00002570	XLOC_002024	ydeY	CP001363.1:4296956-4300656	SDm	WTm	OK	50.7875	34.608	-1.44365	0.0125	0.0259889	yes	1.46751	0.553368
TCONS_00001965	XLOC_001544	STM14_3637	CP001363.1:3191471-3192494	SDm	WTm	OK	157.359	107.21	-2.88266	5e-05	0.000166224	yes	1.46776	0.55362
TCONS_00005726	XLOC_004460	yjfY	CP001363.1:4642597-4643028	SDm	WTm	OK	29.1884	19.8853	-1.39782	0.0154	0.0313123	yes	1.46784	0.553693
TCONS_00003455	XLOC_002737	copS	CP001363.1:1140623-1142661	SDm	WTm	OK	45.7865	31.1869	-1.90957	0.00145	0.00373405	yes	1.46813	0.553982
TCONS_00005191	XLOC_004055	STM14_4235	CP001363.1:3693590-3693866	SDm	WTm	OK	535.919	365.011	-2.68872	5e-05	0.000166224	yes	1.46823	0.554075
TCONS_00005329	XLOC_004161	tdh	CP001363.1:3916573-3917599	SDm	WTm	OK	2344.74	1596.67	-2.21496	5e-05	0.000166224	yes	1.46852	0.554362
TCONS_00002232	XLOC_001767	STM14_4250	CP001363.1:3707638-3710685	SDm	WTm	OK	7.15842	4.87316	-1.3356	0.0232	0.0453981	yes	1.46895	0.554784
TCONS_00004306	XLOC_003390	rcsC	CP001363.1:2422299-2425146	SDm	WTm	OK	64.0539	43.6007	-2.89904	5e-05	0.000166224	yes	1.4691	0.554935
TCONS_00002958	XLOC_002343	hepA	CP001363.1:110713-113620	SDm	WTm	OK	66.6323	45.3334	-2.8949	5e-05	0.000166224	yes	1.46983	0.555647
TCONS_00001713	XLOC_001340	acrD	CP001363.1:2645095-2648312	SDm	WTm	OK	47.37	32.2279	-2.88316	5e-05	0.000166224	yes	1.46984	0.555663
TCONS_00003473	XLOC_002751	STM14_1285	CP001363.1:1173619-1174501	SDm	WTm	OK	199.623	135.785	-2.89335	5e-05	0.000166224	yes	1.47014	0.555954
TCONS_00000939	XLOC_000738	ycfM	CP001363.1:1249315-1250759	SDm	WTm	OK	383.598	260.91	-2.25397	5e-05	0.000166224	yes	1.47023	0.556043
TCONS_00005714	XLOC_004449	frdC	CP001363.1:4595679-4596075	SDm	WTm	OK	781.964	531.742	-2.90675	5e-05	0.000166224	yes	1.47057	0.556376
TCONS_00001431	XLOC_001130	yecN	CP001363.1:2010045-2010441	SDm	WTm	OK	118.218	80.3803	-2.51657	5e-05	0.000166224	yes	1.47073	0.556536
TCONS_00004541	XLOC_003577	era	CP001363.1:2775477-2777060	SDm	WTm	OK	245.98	167.226	-2.03067	0.00035	0.00102143	yes	1.47094	0.556742
TCONS_00002686	XLOC_002118	pspG	CP001363.1:4478536-4478910	SDm	WTm	OK	38.7002	26.3079	-1.54716	0.00865	0.0189041	yes	1.47105	0.556845
TCONS_00005852	XLOC_004559	yjjX	CP001363.1:4854290-4854806	SDm	WTm	OK	75.5865	51.3303	-2.51834	5e-05	0.000166224	yes	1.47255	0.558318
TCONS_00003764	XLOC_002980	STM14_1883	CP001363.1:1648168-1652478	SDm	WTm	OK	34.5488	23.4585	-1.78005	0.00195	0.00489689	yes	1.47276	0.558525
TCONS_00002652	XLOC_002091	aceB	CP001363.1:4415577-4417179	SDm	WTm	OK	16.0826	10.9133	-2.5079	5e-05	0.000166224	yes	1.47367	0.559413
TCONS_00002229	XLOC_001764	malT	CP001363.1:3690797-3693503	SDm	WTm	OK	1220.15	827.9	-2.09194	0.00025	0.000749572	yes	1.47379	0.55953
TCONS_00000056	XLOC_000040	traN	CP001362.1:74596-76423	SDm	WTm	OK	20.0708	13.618	-2.60665	5e-05	0.000166224	yes	1.47384	0.559583
TCONS_00005717	XLOC_004451	yjeP	CP001363.1:4602063-4605390	SDm	WTm	OK	57.8939	39.276	-2.9229	5e-05	0.000166224	yes	1.47403	0.559763
TCONS_00001072	XLOC_000832	osmE	CP001363.1:1401140-1401482	SDm	WTm	OK	1424.19	965.864	-2.9032	5e-05	0.000166224	yes	1.47452	0.56025
TCONS_00000937	XLOC_000736	ycfF	CP001363.1:1248565-1248925	SDm	WTm	OK	622.551	422.165	-2.88959	5e-05	0.000166224	yes	1.47466	0.560385
TCONS_00004053	XLOC_003224	umuD	CP001363.1:2092567-2092987	SDm	WTm	OK	146.871	99.5483	-2.60872	5e-05	0.000166224	yes	1.47537	0.561081
TCONS_00005753	XLOC_004478	STM14_5320	CP001363.1:4683189-4685186	SDm	WTm	OK	10.5425	7.1433	-1.53505	0.00895	0.0195111	yes	1.47586	0.561554
TCONS_00001708	XLOC_001335	talA	CP001363.1:2634081-2635032	SDm	WTm	OK	81.3936	55.1463	-2.77585	5e-05	0.000166224	yes	1.47596	0.561651
TCONS_00002136	XLOC_001683	yrbK	CP001363.1:3495864-3497526	SDm	WTm	OK	498.372	337.552	-1.54725	0.00785	0.0172851	yes	1.47643	0.562113
TCONS_00005028	XLOC_003924	secG	CP001363.1:3475035-3475563	SDm	WTm	OK	1822.06	1233.41	-2.65996	5e-05	0.000166224	yes	1.47725	0.562918
TCONS_00004935	XLOC_003850	gsp	CP001363.1:3320597-3322454	SDm	WTm	OK	184.899	125.129	-2.87065	5e-05	0.000166224	yes	1.47767	0.563321
TCONS_00004327	XLOC_003407	menD	CP001363.1:2466423-2468849	SDm	WTm	OK	404.774	273.897	-2.39919	5e-05	0.000166224	yes	1.47783	0.563483
TCONS_00005350	XLOC_004178	STM14_4499	CP001363.1:3942125-3943028	SDm	WTm	OK	53.11	35.9084	-2.66435	5e-05	0.000166224	yes	1.47904	0.564662
TCONS_00002444	XLOC_001931	ilvA	CP001363.1:4127530-4129075	SDm	WTm	OK	66.5249	44.978	-2.88525	5e-05	0.000166224	yes	1.47905	0.564675
TCONS_00005761	XLOC_004484	treR	CP001363.1:4711189-4712266	SDm	WTm	OK	42.9298	29.0208	-2.66639	5e-05	0.000166224	yes	1.47928	0.564892
TCONS_00001248	XLOC_000973	STM14_1951	CP001363.1:1711774-1713171	SDm	WTm	OK	28.9368	19.5583	-2.47109	5e-05	0.000166224	yes	1.47952	0.565124
TCONS_00005111	XLOC_003993	rpsD	CP001363.1:3598173-3598794	SDm	WTm	OK	6264.18	4233.93	-2.12351	0.00055	0.0015492	yes	1.47952	0.565128
TCONS_00005219	XLOC_004076	ugpQ	CP001363.1:3736456-3739995	SDm	WTm	OK	52.3073	35.3455	-1.42245	0.0146	0.0298706	yes	1.47989	0.565486
TCONS_00003885	XLOC_003087	STM14_2127	CP001363.1:1864414-1865944	SDm	WTm	OK	43.3355	29.2803	-2.78306	5e-05	0.000166224	yes	1.48002	0.565619
TCONS_00000265	XLOC_000205	fabZ	CP001363.1:267150-267696	SDm	WTm	OK	768.281	518.956	-2.91012	5e-05	0.000166224	yes	1.48044	0.566022
TCONS_00005499	XLOC_004292	yihA	CP001363.1:4222649-4223468	SDm	WTm	OK	510.497	344.797	-2.92508	5e-05	0.000166224	yes	1.48057	0.566155
TCONS_00001880	XLOC_001479	emrA	CP001363.1:2981899-2984740	SDm	WTm	OK	63.6612	42.9745	-2.04554	0.0002	0.000611163	yes	1.48137	0.566933
TCONS_00004081	XLOC_003238	STM14_2452	CP001363.1:2112439-2114664	SDm	WTm	OK	40.8136	27.5462	-2.61206	5e-05	0.000166224	yes	1.48164	0.567197
TCONS_00000481	XLOC_000384	ybbP	CP001363.1:566547-570331	SDm	WTm	OK	30.335	20.459	-1.85654	0.0014	0.00362661	yes	1.48272	0.568248
TCONS_00005351	XLOC_004179	ligB	CP001363.1:3944233-3946533	SDm	WTm	OK	21.5592	14.5351	-1.48003	0.01165	0.024493	yes	1.48325	0.568763
TCONS_00005088	XLOC_003972	mreB	CP001363.1:3557414-3558458	SDm	WTm	OK	321.815	216.937	-2.92213	5e-05	0.000166224	yes	1.48345	0.568955
TCONS_00004359	XLOC_003433	STM14_2892	CP001363.1:2509959-2510514	SDm	WTm	OK	271.496	183.014	-2.921	5e-05	0.000166224	yes	1.48347	0.568977
TCONS_00004859	XLOC_003788	prfB	CP001363.1:3219884-3220961	SDm	WTm	OK	407.224	274.5	-2.86741	5e-05	0.000166224	yes	1.48351	0.569016
TCONS_00004218	XLOC_003330	bglX	CP001363.1:2312725-2315023	SDm	WTm	OK	48.2064	32.4935	-2.92673	5e-05	0.000166224	yes	1.48357	0.569074
TCONS_00003237	XLOC_002561	nadD	CP001363.1:706272-707983	SDm	WTm	OK	202.134	136.236	-2.19741	5e-05	0.000166224	yes	1.4837	0.569204
TCONS_00003880	XLOC_003082	tdk_2	CP001363.1:1856691-1857309	SDm	WTm	OK	133.761	90.1368	-2.79587	5e-05	0.000166224	yes	1.48398	0.569469
TCONS_00005598	XLOC_004366	rsd	CP001363.1:4396330-4396819	SDm	WTm	OK	157.376	106.017	-2.74827	5e-05	0.000166224	yes	1.48444	0.56992
TCONS_00001677	XLOC_001307	STM14_2957	CP001363.1:2570684-2571920	SDm	WTm	OK	70.0501	47.1727	-2.85854	5e-05	0.000166224	yes	1.48497	0.570435
TCONS_00000267	XLOC_000206	lpxB	CP001363.1:267699-270229	SDm	WTm	OK	196.102	132.037	-1.4482	0.0121	0.0252773	yes	1.4852	0.570662
TCONS_00005308	XLOC_004142	xylB	CP001363.1:3858603-3860058	SDm	WTm	OK	24.3065	16.3649	-2.6407	5e-05	0.000166224	yes	1.48528	0.570737
TCONS_00000018	XLOC_000016	STM14_5559	CP001362.1:25875-26139	SDm	WTm	OK	46.6503	31.3985	-1.8697	0.0014	0.00362661	yes	1.48575	0.571191
TCONS_00005042	XLOC_003936	yrbA	CP001363.1:3490103-3490397	SDm	WTm	OK	389.81	262.302	-2.73053	5e-05	0.000166224	yes	1.48611	0.571542
TCONS_00001828	XLOC_001439	STM14_3327	CP001363.1:2920663-2921539	SDm	WTm	OK	5.48428	3.69013	-1.84329	0.00215	0.00534298	yes	1.4862	0.571631
TCONS_00003074	XLOC_002434	prpR	CP001363.1:416779-418405	SDm	WTm	OK	6.22023	4.18509	-2.23046	0.0001	0.000320683	yes	1.48628	0.571709
TCONS_00000798	XLOC_000630	STM14_1158	CP001363.1:1068312-1068915	SDm	WTm	OK	9.59747	6.45545	-1.88174	0.00165	0.00420174	yes	1.48672	0.572136
TCONS_00001359	XLOC_001065	STM14_2167	CP001363.1:1901081-1902626	SDm	WTm	OK	7.19841	4.8405	-2.27645	0.00015	0.000467616	yes	1.48712	0.572522
TCONS_00004460	XLOC_003510	aegA	CP001363.1:2641166-2643128	SDm	WTm	OK	31.7544	21.3523	-2.8025	5e-05	0.000166224	yes	1.48717	0.572565
TCONS_00003459	XLOC_002740	hpaB	CP001363.1:1144069-1145632	SDm	WTm	OK	16.4816	11.0802	-2.56683	5e-05	0.000166224	yes	1.48748	0.572872
TCONS_00003796	XLOC_003008	tehA	CP001363.1:1708338-1709935	SDm	WTm	OK	63.1254	42.4303	-1.7242	0.0032	0.00766949	yes	1.48774	0.573126
TCONS_00001151	XLOC_000890	ssaU	CP001363.1:1509630-1511465	SDm	WTm	OK	3.48318	2.34092	-1.5451	0.00895	0.0195111	yes	1.48795	0.573329
TCONS_00000756	XLOC_000601	ycaM	CP001363.1:1009332-1010754	SDm	WTm	OK	15.4452	10.3736	-2.51703	5e-05	0.000166224	yes	1.48889	0.574242
TCONS_00003369	XLOC_002665	ltaA	CP001363.1:967395-968397	SDm	WTm	OK	154.919	104.049	-2.98449	5e-05	0.000166224	yes	1.4889	0.574251
TCONS_00002940	XLOC_002331	caiB	CP001363.1:84891-87363	SDm	WTm	OK	43.91	29.4909	-2.28343	5e-05	0.000166224	yes	1.48893	0.57428
TCONS_00004658	XLOC_003655	ygaU	CP001363.1:2965385-2966093	SDm	WTm	OK	258.692	173.711	-2.82878	5e-05	0.000166224	yes	1.48921	0.574546
TCONS_00001504	XLOC_001186	pduG	CP001363.1:2172404-2174577	SDm	WTm	OK	2.75504	1.84974	-1.9508	0.001	0.00267617	yes	1.48942	0.574751
TCONS_00004012	XLOC_003188	araH	CP001363.1:2037536-2038094	SDm	WTm	OK	45.9026	30.8187	-2.4852	5e-05	0.000166224	yes	1.48944	0.57477
TCONS_00000408	XLOC_000326	phoB	CP001363.1:451487-452177	SDm	WTm	OK	151.439	101.673	-2.89613	5e-05	0.000166224	yes	1.48947	0.5748
TCONS_00002070	XLOC_001625	yqiK	CP001363.1:3378672-3380352	SDm	WTm	OK	38.8582	26.0867	-2.82915	5e-05	0.000166224	yes	1.48958	0.574905
TCONS_00004489	XLOC_003537	engA	CP001363.1:2703008-2704581	SDm	WTm	OK	125.325	84.1271	-3.00069	5e-05	0.000166224	yes	1.48971	0.575032
TCONS_00000932	XLOC_000733	yceG	CP001363.1:1240774-1243429	SDm	WTm	OK	76.71	51.4669	-1.48767	0.0101	0.0216764	yes	1.49047	0.57577
TCONS_00002887	XLOC_002282	prfC	CP001363.1:4826720-4828310	SDm	WTm	OK	155.506	104.318	-2.99255	5e-05	0.000166224	yes	1.49069	0.575982
TCONS_00001586	XLOC_001235	nfo	CP001363.1:2354211-2355069	SDm	WTm	OK	140.695	94.371	-2.94993	5e-05	0.000166224	yes	1.49087	0.576156
TCONS_00004481	XLOC_003530	shdA	CP001363.1:2679141-2685111	SDm	WTm	OK	13.7739	9.2385	-2.91487	5e-05	0.000166224	yes	1.49092	0.576207
TCONS_00003075	XLOC_002435	hemB	CP001363.1:424370-425345	SDm	WTm	OK	589.839	395.331	-2.84162	5e-05	0.000166224	yes	1.49201	0.57726
TCONS_00000466	XLOC_000376	ybaB	CP001363.1:543574-544509	SDm	WTm	OK	1058.27	708.886	-1.79982	0.0015	0.00385149	yes	1.49286	0.578082
TCONS_00002991	XLOC_002369	STM14_0188	CP001363.1:183754-184546	SDm	WTm	OK	14.5007	9.71131	-2.26102	5e-05	0.000166224	yes	1.49318	0.578385
TCONS_00002599	XLOC_002047	argH	CP001363.1:4355003-4356380	SDm	WTm	OK	61.2161	40.9853	-2.90634	5e-05	0.000166224	yes	1.49361	0.578805
TCONS_00004422	XLOC_003485	zipA	CP001363.1:2592639-2593626	SDm	WTm	OK	686.886	459.776	-2.797	5e-05	0.000166224	yes	1.49396	0.57914
TCONS_00001603	XLOC_001250	yejL	CP001363.1:2380213-2380441	SDm	WTm	OK	380.669	254.726	-2.5714	5e-05	0.000166224	yes	1.49443	0.579591
TCONS_00000761	XLOC_000604	serC	CP001363.1:1019833-1020922	SDm	WTm	OK	409.568	274.05	-2.91948	5e-05	0.000166224	yes	1.4945	0.579664
TCONS_00001601	XLOC_001248	yejH	CP001363.1:2376100-2377861	SDm	WTm	OK	106.271	71.0636	-3.03174	5e-05	0.000166224	yes	1.49544	0.580565
TCONS_00002301	XLOC_001819	yiaH	CP001363.1:3857057-3858053	SDm	WTm	OK	15.7457	10.529	-2.40845	5e-05	0.000166224	yes	1.49546	0.580589
TCONS_00005822	XLOC_004532	hsdM	CP001363.1:4790438-4793434	SDm	WTm	OK	110.401	73.8175	-2.44032	5e-05	0.000166224	yes	1.49559	0.580718
TCONS_00005825	XLOC_004535	yjiX	CP001363.1:4800099-4800303	SDm	WTm	OK	94.3301	63.053	-1.83174	0.0027	0.00655786	yes	1.49604	0.581153
TCONS_00005075	XLOC_003962	STM14_4050	CP001363.1:3539173-3540455	SDm	WTm	OK	99.0177	66.18	-2.17039	0.00015	0.000467616	yes	1.49619	0.581291
TCONS_00005770	XLOC_004491	STM14_5357	CP001363.1:4718639-4720043	SDm	WTm	OK	37.4474	25.0175	-2.79226	5e-05	0.000166224	yes	1.49685	0.581928
TCONS_00005215	XLOC_004073	yhhW	CP001363.1:3726990-3727686	SDm	WTm	OK	59.5686	39.7886	-2.6836	5e-05	0.000166224	yes	1.49713	0.582197
TCONS_00004380	XLOC_003451	usg	CP001363.1:2532013-2533839	SDm	WTm	OK	154.717	103.334	-2.57649	5e-05	0.000166224	yes	1.49725	0.582317
TCONS_00001520	XLOC_001195	sopA	CP001363.1:2192949-2195470	SDm	WTm	OK	39.3394	26.2654	-2.95768	5e-05	0.000166224	yes	1.49777	0.582811
TCONS_00004983	XLOC_003883	gcp	CP001363.1:3390890-3392080	SDm	WTm	OK	121.118	80.8632	-2.76555	5e-05	0.000166224	yes	1.49781	0.582858
TCONS_00003971	XLOC_003157	yebF	CP001363.1:1986226-1986580	SDm	WTm	OK	474.8	316.993	-2.9426	5e-05	0.000166224	yes	1.49782	0.582869
TCONS_00003767	XLOC_002983	osmC	CP001363.1:1654213-1654645	SDm	WTm	OK	188.182	125.633	-2.78975	5e-05	0.000166224	yes	1.49787	0.582913
TCONS_00003273	XLOC_002591	STM14_0807	CP001363.1:755849-756776	SDm	WTm	OK	67.4393	45.017	-2.81534	5e-05	0.000166224	yes	1.49809	0.58312
TCONS_00003969	XLOC_003155	ptrB	CP001363.1:1983209-1985261	SDm	WTm	OK	134.501	89.7541	-3.02022	5e-05	0.000166224	yes	1.49855	0.583567
TCONS_00002289	XLOC_001811	tag	CP001363.1:3843042-3846445	SDm	WTm	OK	293.21	195.639	-2.03649	0.0004	0.0011558	yes	1.49873	0.58374
TCONS_00001071	XLOC_000831	spy	CP001363.1:1398532-1399018	SDm	WTm	OK	156.614	104.456	-2.80572	5e-05	0.000166224	yes	1.49933	0.584318
TCONS_00004544	XLOC_003579	lepA	CP001363.1:2778324-2780124	SDm	WTm	OK	183.889	122.647	-2.98822	5e-05	0.000166224	yes	1.49934	0.584323
TCONS_00002336	XLOC_001847	yigQ	CP001363.1:3914096-3916080	SDm	WTm	OK	128.14	85.4631	-2.70578	5e-05	0.000166224	yes	1.49936	0.584347
TCONS_00000349	XLOC_000279	STM14_0389	CP001363.1:377347-378530	SDm	WTm	OK	30.9103	20.6067	-2.54239	5e-05	0.000166224	yes	1.50001	0.584974
TCONS_00001739	XLOC_001361	suhB	CP001363.1:2735137-2736791	SDm	WTm	OK	313.542	208.961	-1.98706	0.00075	0.00205956	yes	1.50048	0.585425
TCONS_00000997	XLOC_000776	STM14_1472	CP001363.1:1320753-1322052	SDm	WTm	OK	44.2141	29.4537	-2.47598	5e-05	0.000166224	yes	1.50114	0.586058
TCONS_00000315	XLOC_000248	STM14_0340	CP001363.1:333235-337330	SDm	WTm	OK	13.1486	8.75865	-2.84979	5e-05	0.000166224	yes	1.50121	0.586129
TCONS_00001415	XLOC_001118	exoX	CP001363.1:1982476-1983175	SDm	WTm	OK	172.577	114.945	-2.98552	5e-05	0.000166224	yes	1.50139	0.586296
TCONS_00002621	XLOC_002064	secE	CP001363.1:4375597-4375981	SDm	WTm	OK	1017.18	677.487	-3.05531	5e-05	0.000166224	yes	1.5014	0.58631
TCONS_00003625	XLOC_002872	ydiR	CP001363.1:1443528-1444464	SDm	WTm	OK	13.4289	8.94401	-2.3282	0.0001	0.000320683	yes	1.50144	0.586347
TCONS_00000177	XLOC_000137	djlA	CP001363.1:109135-109948	SDm	WTm	OK	197.276	131.39	-3.04001	5e-05	0.000166224	yes	1.50145	0.58636
TCONS_00001777	XLOC_001396	nadB	CP001363.1:2834261-2836725	SDm	WTm	OK	33.8871	22.566	-1.96881	0.0005	0.00142131	yes	1.50169	0.586585
TCONS_00004907	XLOC_003829	yggL	CP001363.1:3286606-3287652	SDm	WTm	OK	475.313	316.474	-1.91765	0.0007	0.0019354	yes	1.5019	0.586791
TCONS_00005458	XLOC_004258	gidA	CP001363.1:4095590-4097480	SDm	WTm	OK	82.8083	55.1086	-3.05914	5e-05	0.000166224	yes	1.50264	0.587498
TCONS_00002572	XLOC_002025	yneA	CP001363.1:4300684-4301707	SDm	WTm	OK	86.3556	57.4593	-2.94444	5e-05	0.000166224	yes	1.5029	0.587749
TCONS_00000316	XLOC_000249	STM14_0341	CP001363.1:337686-338960	SDm	WTm	OK	58.249	38.7524	-2.4798	5e-05	0.000166224	yes	1.50311	0.587948
TCONS_00002225	XLOC_001761	yhgH	CP001363.1:3682593-3683277	SDm	WTm	OK	29.8301	19.8324	-2.49967	5e-05	0.000166224	yes	1.50411	0.58891
TCONS_00000502	XLOC_000402	cysS	CP001363.1:599828-601214	SDm	WTm	OK	380.547	252.891	-2.91039	5e-05	0.000166224	yes	1.50479	0.589559
TCONS_00005721	XLOC_004455	yjeS	CP001363.1:4610059-4613178	SDm	WTm	OK	144.922	96.2865	-1.97652	0.0006	0.00168552	yes	1.50511	0.589871
TCONS_00001324	XLOC_001038	yciC	CP001363.1:1839987-1840731	SDm	WTm	OK	268.883	178.579	-3.07945	5e-05	0.000166224	yes	1.50568	0.590416
TCONS_00003228	XLOC_002558	dacA	CP001363.1:698896-700108	SDm	WTm	OK	284.113	188.631	-3.02069	5e-05	0.000166224	yes	1.50618	0.590898
TCONS_00005360	XLOC_004188	marT	CP001363.1:3971889-3972678	SDm	WTm	OK	51.689	34.3156	-2.73332	5e-05	0.000166224	yes	1.50628	0.590993
TCONS_00001963	XLOC_001542	tas	CP001363.1:3185358-3186399	SDm	WTm	OK	224.374	148.938	-3.0793	5e-05	0.000166224	yes	1.50649	0.591194
TCONS_00001252	XLOC_000976	STM14_1955	CP001363.1:1715446-1715884	SDm	WTm	OK	28.0588	18.6235	-2.24238	5e-05	0.000166224	yes	1.50663	0.591329
TCONS_00000274	XLOC_000212	tilS	CP001363.1:279374-280667	SDm	WTm	OK	84.5192	56.0964	-3.0236	5e-05	0.000166224	yes	1.50668	0.591371
TCONS_00001084	XLOC_000841	yniB	CP001363.1:1413132-1413669	SDm	WTm	OK	189.424	125.713	-2.94046	5e-05	0.000166224	yes	1.5068	0.591485
TCONS_00000639	XLOC_000510	dcoA	CP001363.1:830470-832246	SDm	WTm	OK	3.20775	2.12855	-2.09693	0.0002	0.000611163	yes	1.50701	0.591691
TCONS_00004270	XLOC_003363	yejK	CP001363.1:2379026-2380034	SDm	WTm	OK	200.87	133.147	-3.09668	5e-05	0.000166224	yes	1.50863	0.593242
TCONS_00005608	XLOC_004376	yjbD	CP001363.1:4429017-4430156	SDm	WTm	OK	750.19	497.208	-1.48319	0.0113	0.0238525	yes	1.50881	0.593407
TCONS_00004811	XLOC_003758	ptr	CP001363.1:3164084-3172343	SDm	WTm	OK	78.1318	51.7767	-1.51015	0.0081	0.0177909	yes	1.50901	0.593607
TCONS_00001108	XLOC_000863	ydiJ	CP001363.1:1456479-1459943	SDm	WTm	OK	147.842	97.9596	-2.74983	5e-05	0.000166224	yes	1.50921	0.593797
TCONS_00003310	XLOC_002623	ybhB	CP001363.1:858600-859077	SDm	WTm	OK	164.28	108.807	-2.86474	5e-05	0.000166224	yes	1.50983	0.594385
TCONS_00004777	XLOC_003734	STM14_3555	CP001363.1:3113559-3114357	SDm	WTm	OK	250.262	165.752	-3.09964	5e-05	0.000166224	yes	1.50986	0.594413
TCONS_00002344	XLOC_001853	dut	CP001363.1:3937212-3938869	SDm	WTm	OK	483.514	320.171	-1.61888	0.00435	0.0101166	yes	1.51017	0.594715
TCONS_00005194	XLOC_004058	rtcB	CP001363.1:3695260-3696478	SDm	WTm	OK	141.144	93.4113	-3.09753	5e-05	0.000166224	yes	1.51099	0.595499
TCONS_00000203	XLOC_000155	yacA	CP001363.1:158842-159340	SDm	WTm	OK	445.463	294.673	-3.09536	5e-05	0.000166224	yes	1.51172	0.596191
TCONS_00004349	XLOC_003425	yfbS	CP001363.1:2495545-2497372	SDm	WTm	OK	139.57	92.3215	-3.0931	5e-05	0.000166224	yes	1.51178	0.59625
TCONS_00003905	XLOC_003098	STM14_2151	CP001363.1:1886712-1888433	SDm	WTm	OK	1711.16	1131.06	-1.66806	0.0026	0.00633253	yes	1.51288	0.597299
TCONS_00003104	XLOC_002458	phnU	CP001363.1:480852-481713	SDm	WTm	OK	6.59746	4.36052	-2.04666	0.00065	0.00181049	yes	1.513	0.597411
TCONS_00002350	XLOC_001858	STM14_4502	CP001363.1:3944233-3946533	SDm	WTm	OK	122.687	81.0882	-2.09096	0.0005	0.00142131	yes	1.51301	0.597418
TCONS_00001115	XLOC_000867	sufS	CP001363.1:1464171-1467381	SDm	WTm	OK	61.8902	40.9031	-1.90589	0.00085	0.00230645	yes	1.51309	0.597501
TCONS_00003526	XLOC_002792	potB	CP001363.1:1269345-1271329	SDm	WTm	OK	30.7993	20.3514	-1.45938	0.0111	0.023487	yes	1.51338	0.59777
TCONS_00005473	XLOC_004270	hemY	CP001363.1:4155612-4157981	SDm	WTm	OK	298.017	196.908	-1.714	0.0025	0.00611447	yes	1.51348	0.597873
TCONS_00000412	XLOC_000330	malZ	CP001363.1:456876-458694	SDm	WTm	OK	16.716	11.041	-2.73127	5e-05	0.000166224	yes	1.51399	0.598359
TCONS_00004399	XLOC_003465	STM14_2943	CP001363.1:2555314-2556166	SDm	WTm	OK	371.205	245.171	-3.09929	5e-05	0.000166224	yes	1.51407	0.598428
TCONS_00005138	XLOC_004017	bfd	CP001363.1:3611780-3611975	SDm	WTm	OK	2386.61	1576.25	-2.85065	5e-05	0.000166224	yes	1.51411	0.598466
TCONS_00002622	XLOC_002065	nusG	CP001363.1:4375982-4376528	SDm	WTm	OK	706.335	466.408	-3.09615	5e-05	0.000166224	yes	1.51441	0.59876
TCONS_00001384	XLOC_001090	STM14_2215	CP001363.1:1942680-1943139	SDm	WTm	OK	369.649	244.086	-3.05271	5e-05	0.000166224	yes	1.51442	0.598766
TCONS_00003659	XLOC_002903	ydhE	CP001363.1:1511937-1513311	SDm	WTm	OK	62.9781	41.5792	-3.00866	5e-05	0.000166224	yes	1.51465	0.598988
TCONS_00003132	XLOC_002483	acrA	CP001363.1:533112-534306	SDm	WTm	OK	796.728	525.8	-2.76235	5e-05	0.000166224	yes	1.51527	0.599573
TCONS_00000585	XLOC_000465	STM14_0820	CP001363.1:766471-766585	SDm	WTm	OK	2788.18	1840.03	-1.9382	0.0013	0.00339602	yes	1.51529	0.599594
TCONS_00003320	XLOC_002628	STM14_949	CP001363.1:881886-886408	SDm	WTm	OK	273.024	180.097	-1.551	0.0071	0.0157925	yes	1.51598	0.600254
TCONS_00004470	XLOC_003519	yfgE	CP001363.1:2661411-2662137	SDm	WTm	OK	339.783	224.128	-3.12337	5e-05	0.000166224	yes	1.51602	0.600291
TCONS_00000426	XLOC_000343	ribH	CP001363.1:471728-472199	SDm	WTm	OK	120.212	79.283	-2.79088	5e-05	0.000166224	yes	1.51624	0.600497
TCONS_00002397	XLOC_001894	torS	CP001363.1:4040143-4042879	SDm	WTm	OK	48.7902	32.1632	-3.11621	5e-05	0.000166224	yes	1.51696	0.60118
TCONS_00002157	XLOC_001700	yhcN	CP001363.1:3542761-3543025	SDm	WTm	OK	175.76	115.852	-2.54046	5e-05	0.000166224	yes	1.51711	0.601324
TCONS_00001251	XLOC_000975	STM14_1954	CP001363.1:1714508-1715315	SDm	WTm	OK	30.8955	20.3631	-2.6338	5e-05	0.000166224	yes	1.51723	0.60144
TCONS_00005319	XLOC_004152	yibF	CP001363.1:3887873-3888482	SDm	WTm	OK	244.664	161.248	-3.08995	5e-05	0.000166224	yes	1.51731	0.601521
TCONS_00004313	XLOC_003396	glpT	CP001363.1:2440157-2441516	SDm	WTm	OK	401.97	264.915	-2.93667	5e-05	0.000166224	yes	1.51735	0.601558
TCONS_00003247	XLOC_002568	gltJ	CP001363.1:727106-729246	SDm	WTm	OK	132.285	87.1588	-1.5405	0.0075	0.016563	yes	1.51775	0.601931
TCONS_00004523	XLOC_003561	STM14_3130	CP001363.1:2740885-2742501	SDm	WTm	OK	39.9111	26.2951	-1.72798	0.00315	0.00756345	yes	1.51782	0.601996
TCONS_00004772	XLOC_003730	ygcB	CP001363.1:3104215-3106879	SDm	WTm	OK	38.5874	25.4225	-3.06984	5e-05	0.000166224	yes	1.51784	0.602024
TCONS_00003357	XLOC_002654	STM14_1018	CP001363.1:940832-942856	SDm	WTm	OK	48.1515	31.7226	-2.12229	0.0004	0.0011558	yes	1.51789	0.60207
TCONS_00005240	XLOC_004089	yhhS	CP001363.1:3761920-3763138	SDm	WTm	OK	113.156	74.5353	-3.11534	5e-05	0.000166224	yes	1.51815	0.602317
TCONS_00005711	XLOC_004446	ecnR	CP001363.1:4593486-4594074	SDm	WTm	OK	156.546	103.111	-2.97841	5e-05	0.000166224	yes	1.51823	0.602388
TCONS_00004049	XLOC_003221	STM14_2419	CP001363.1:2090430-2090842	SDm	WTm	OK	2090.02	1376.51	-1.68709	0.00325	0.00778223	yes	1.51835	0.602502
TCONS_00003721	XLOC_002945	STM14_1811	CP001363.1:1584395-1589371	SDm	WTm	OK	20.8179	13.6977	-2.23018	0.00015	0.000467616	yes	1.51981	0.603891
TCONS_00002406	XLOC_001901	rnpA	CP001363.1:4059534-4060115	SDm	WTm	OK	597.103	392.799	-2.54197	5e-05	0.000166224	yes	1.52012	0.604189
TCONS_00005156	XLOC_004031	argD_2	CP001363.1:3632314-3633532	SDm	WTm	OK	50.1465	32.9858	-2.93836	5e-05	0.000166224	yes	1.52025	0.604304
TCONS_00002558	XLOC_002014	cpxP	CP001363.1:4284178-4284679	SDm	WTm	OK	275.546	181.22	-3.06398	5e-05	0.000166224	yes	1.52051	0.604551
TCONS_00000999	XLOC_000778	STM14_1475	CP001363.1:1322805-1326168	SDm	WTm	OK	5.19702	3.41696	-2.60727	5e-05	0.000166224	yes	1.52095	0.604971
TCONS_00001254	XLOC_000978	STM14_1957	CP001363.1:1716543-1717772	SDm	WTm	OK	32.0541	21.0659	-2.21172	0.00025	0.000749572	yes	1.52161	0.605599
TCONS_00000266	XLOC_000206	lpxA	CP001363.1:267699-270229	SDm	WTm	OK	664.164	436.455	-2.22169	0.00025	0.000749572	yes	1.52172	0.605707
TCONS_00004794	XLOC_003748	syd	CP001363.1:3137076-3137622	SDm	WTm	OK	239.717	157.522	-3.07087	5e-05	0.000166224	yes	1.5218	0.605779
TCONS_00002937	XLOC_002328	caiE	CP001363.1:81731-82328	SDm	WTm	OK	33.6364	22.1002	-2.53583	5e-05	0.000166224	yes	1.522	0.605964
TCONS_00000118	XLOC_000091	STM14_0023	CP001363.1:20057-23054	SDm	WTm	OK	13.6824	8.98841	-2.85561	5e-05	0.000166224	yes	1.52223	0.606183
TCONS_00005034	XLOC_003928	rrmJ	CP001363.1:3480622-3481249	SDm	WTm	OK	2077.43	1364.55	-2.73678	5e-05	0.000166224	yes	1.52243	0.606375
TCONS_00003812	XLOC_003021	cybB	CP001363.1:1739799-1740330	SDm	WTm	OK	162.011	106.396	-2.96494	5e-05	0.000166224	yes	1.52272	0.606648
TCONS_00000175	XLOC_000135	kefC	CP001363.1:98643-101474	SDm	WTm	OK	21.8343	14.3378	-2.49626	5e-05	0.000166224	yes	1.52285	0.606773
TCONS_00002338	XLOC_001849	rfaF	CP001363.1:3919942-3921942	SDm	WTm	OK	429.732	282.17	-2.07621	0.00035	0.00102143	yes	1.52295	0.606873
TCONS_00002987	XLOC_002366	STM14_0177	CP001363.1:171572-173929	SDm	WTm	OK	40.2998	26.4509	-2.47135	5e-05	0.000166224	yes	1.52357	0.607456
TCONS_00002326	XLOC_001839	STM14_4450	CP001363.1:3894919-3899305	SDm	WTm	OK	19.8115	13.0007	-3.07814	5e-05	0.000166224	yes	1.52388	0.607749
TCONS_00000272	XLOC_000210	ldcC	CP001363.1:276725-278867	SDm	WTm	OK	148.845	97.6295	-3.12238	5e-05	0.000166224	yes	1.52459	0.608422
TCONS_00005149	XLOC_004025	slyD	CP001363.1:3620172-3620763	SDm	WTm	OK	2162.9	1418.62	-2.77048	5e-05	0.000166224	yes	1.52465	0.608479
TCONS_00001538	XLOC_001205	STM14_2624	CP001363.1:2265836-2270200	SDm	WTm	OK	44.66	29.2851	-2.26423	0.0002	0.000611163	yes	1.52501	0.608816
TCONS_00005029	XLOC_003925	glmM	CP001363.1:3475590-3477769	SDm	WTm	OK	268.144	175.827	-2.57575	5e-05	0.000166224	yes	1.52504	0.608851
TCONS_00005641	XLOC_004397	plsB	CP001363.1:4469721-4472142	SDm	WTm	OK	354.483	232.408	-2.8126	5e-05	0.000166224	yes	1.52526	0.609057
TCONS_00002931	XLOC_002322	STM14_0064	CP001363.1:63547-64849	SDm	WTm	OK	3.41987	2.24178	-1.96301	0.001	0.00267617	yes	1.52552	0.609297
TCONS_00001212	XLOC_000945	STM14_1879	CP001363.1:1643257-1644709	SDm	WTm	OK	28.8371	18.8799	-2.8593	5e-05	0.000166224	yes	1.5274	0.611075
TCONS_00000973	XLOC_000763	STM14_1447	CP001363.1:1301765-1301954	SDm	WTm	OK	363.354	237.876	-2.43852	0.0001	0.000320683	yes	1.52749	0.611166
TCONS_00003365	XLOC_002661	artP	CP001363.1:962094-962823	SDm	WTm	OK	178.308	116.729	-3.13089	5e-05	0.000166224	yes	1.52754	0.611208
TCONS_00002956	XLOC_002341	STM14_0113	CP001363.1:108891-109053	SDm	WTm	OK	493.266	322.811	-2.32104	0.00015	0.000467616	yes	1.52803	0.611676
TCONS_00004532	XLOC_003569	yfhC	CP001363.1:2765544-2766096	SDm	WTm	OK	118.638	77.6157	-2.91553	5e-05	0.000166224	yes	1.52853	0.612146
TCONS_00000661	XLOC_000525	uvrB	CP001363.1:864549-866795	SDm	WTm	OK	125.122	81.8164	-3.16881	5e-05	0.000166224	yes	1.5293	0.612874
TCONS_00003873	XLOC_003076	STM14_2105	CP001363.1:1845427-1846264	SDm	WTm	OK	77.9477	50.9603	-2.96794	5e-05	0.000166224	yes	1.52958	0.613133
TCONS_00002135	XLOC_001683	yrbI	CP001363.1:3495864-3497526	SDm	WTm	OK	381.576	249.38	-1.44817	0.0108	0.0229631	yes	1.5301	0.613625
TCONS_00004701	XLOC_003687	hycC	CP001363.1:3016781-3019216	SDm	WTm	OK	3.6594	2.39131	-2.17282	0.0001	0.000320683	yes	1.53029	0.613806
TCONS_00001534	XLOC_001203	yegE	CP001363.1:2260082-2264012	SDm	WTm	OK	62.9372	41.1267	-2.99435	5e-05	0.000166224	yes	1.53032	0.613838
TCONS_00004024	XLOC_003199	uvrY	CP001363.1:2047822-2050308	SDm	WTm	OK	814.622	532.238	-1.58605	0.00745	0.0164734	yes	1.53056	0.614059
TCONS_00004377	XLOC_003449	accD	CP001363.1:2530241-2531156	SDm	WTm	OK	395.829	258.607	-3.15181	5e-05	0.000166224	yes	1.53062	0.614116
TCONS_00005773	XLOC_004492	STM14_5360	CP001363.1:4720098-4722147	SDm	WTm	OK	96.955	63.3309	-2.58962	5e-05	0.000166224	yes	1.53093	0.614406
TCONS_00003912	XLOC_003104	ymgE	CP001363.1:1907533-1907788	SDm	WTm	OK	126.384	82.54	-2.42281	5e-05	0.000166224	yes	1.53118	0.614648
TCONS_00004388	XLOC_003457	yfcL	CP001363.1:2543599-2543875	SDm	WTm	OK	347.497	226.86	-2.859	5e-05	0.000166224	yes	1.53177	0.615198
TCONS_00004079	XLOC_003237	STM14_2450	CP001363.1:2110376-2112428	SDm	WTm	OK	28.7077	18.7353	-2.31723	0.0001	0.000320683	yes	1.53228	0.615679
TCONS_00001754	XLOC_001376	STM14_3155	CP001363.1:2772278-2773205	SDm	WTm	OK	21.7859	14.2169	-2.62858	5e-05	0.000166224	yes	1.53239	0.615788
TCONS_00005637	XLOC_004394	malG	CP001363.1:4460288-4461179	SDm	WTm	OK	65.279	42.5972	-2.95415	5e-05	0.000166224	yes	1.53247	0.61586
TCONS_00001100	XLOC_000855	btuD	CP001363.1:1430618-1431919	SDm	WTm	OK	89.7241	58.5462	-2.23505	5e-05	0.000166224	yes	1.53253	0.61592
TCONS_00001165	XLOC_000904	pdxY	CP001363.1:1534796-1535657	SDm	WTm	OK	232.361	151.608	-3.21186	5e-05	0.000166224	yes	1.53264	0.616022
TCONS_00001348	XLOC_001059	prsA	CP001363.1:1888449-1889397	SDm	WTm	OK	1210.79	789.748	-2.77621	5e-05	0.000166224	yes	1.53313	0.616484
TCONS_00005697	XLOC_004437	yjdC	CP001363.1:4579600-4580176	SDm	WTm	OK	156.219	101.876	-3.03997	5e-05	0.000166224	yes	1.53342	0.616756
TCONS_00004383	XLOC_003453	STM14_2920	CP001363.1:2533906-2537438	SDm	WTm	OK	82.0839	53.5241	-1.30903	0.0237	0.0462216	yes	1.53359	0.616911
TCONS_00000287	XLOC_000224	STM14_0302	CP001363.1:297611-298787	SDm	WTm	OK	11.3427	7.39418	-2.48691	5e-05	0.000166224	yes	1.534	0.617302
TCONS_00005459	XLOC_004259	mioC	CP001363.1:4097858-4098302	SDm	WTm	OK	956.435	623.433	-3.18669	5e-05	0.000166224	yes	1.53414	0.617432
TCONS_00000346	XLOC_000277	STM14_0386	CP001363.1:374880-375507	SDm	WTm	OK	33.1332	21.5942	-2.60513	5e-05	0.000166224	yes	1.53436	0.617634
TCONS_00001851	XLOC_001460	ygaF	CP001363.1:2959078-2960347	SDm	WTm	OK	12.9947	8.46882	-2.59865	5e-05	0.000166224	yes	1.53442	0.61769
TCONS_00005224	XLOC_004077	ugpB	CP001363.1:3740058-3741375	SDm	WTm	OK	67.7009	44.1193	-3.10838	5e-05	0.000166224	yes	1.5345	0.617765
TCONS_00001099	XLOC_000855	btuE	CP001363.1:1430618-1431919	SDm	WTm	OK	137.944	89.8701	-2.22201	5e-05	0.000166224	yes	1.53493	0.61817
TCONS_00004863	XLOC_003792	ygfX	CP001363.1:3225146-3226042	SDm	WTm	OK	675.429	439.749	-2.55772	5e-05	0.000166224	yes	1.53594	0.619124
TCONS_00001437	XLOC_001135	STM14_2324	CP001363.1:2015922-2017794	SDm	WTm	OK	15.5684	10.1352	-2.81498	5e-05	0.000166224	yes	1.53607	0.619246
TCONS_00000930	XLOC_000731	fabF	CP001363.1:1238597-1239839	SDm	WTm	OK	993.573	646.792	-2.73565	5e-05	0.000166224	yes	1.53616	0.619324
TCONS_00002354	XLOC_001860	gmk	CP001363.1:3946789-3947413	SDm	WTm	OK	451.669	293.884	-3.22396	5e-05	0.000166224	yes	1.5369	0.620019
TCONS_00005495	XLOC_004289	mobB	CP001363.1:4215048-4216364	SDm	WTm	OK	158.849	103.339	-1.91789	0.00065	0.00181049	yes	1.53716	0.620271
TCONS_00002345	XLOC_001854	slmA	CP001363.1:3938976-3939573	SDm	WTm	OK	292.974	190.577	-3.21199	5e-05	0.000166224	yes	1.5373	0.620399
TCONS_00004819	XLOC_003760	thyA	CP001363.1:3177650-3179657	SDm	WTm	OK	294.216	191.361	-2.93807	5e-05	0.000166224	yes	1.53749	0.620579
TCONS_00000890	XLOC_000694	ycdY	CP001363.1:1185010-1185565	SDm	WTm	OK	272.079	176.914	-3.18442	5e-05	0.000166224	yes	1.53792	0.620977
TCONS_00002223	XLOC_001760	STM14_4225	CP001363.1:3680835-3681750	SDm	WTm	OK	48.185	31.3227	-2.90292	5e-05	0.000166224	yes	1.53834	0.621376
TCONS_00004992	XLOC_003892	yhaN	CP001363.1:3420267-3421578	SDm	WTm	OK	91.1388	59.2373	-3.16616	5e-05	0.000166224	yes	1.53854	0.621559
TCONS_00000934	XLOC_000733	holB	CP001363.1:1240774-1243429	SDm	WTm	OK	106.304	69.0891	-1.92575	0.00055	0.0015492	yes	1.53865	0.621666
TCONS_00001116	XLOC_000868	ynhA	CP001363.1:1467393-1467810	SDm	WTm	OK	51.6503	33.567	-2.53466	5e-05	0.000166224	yes	1.53872	0.621733
TCONS_00002158	XLOC_001701	STM14_4056	CP001363.1:3543128-3543395	SDm	WTm	OK	303.973	197.52	-2.81811	5e-05	0.000166224	yes	1.53895	0.621944
TCONS_00002485	XLOC_001960	recQ	CP001363.1:4176248-4178096	SDm	WTm	OK	169.028	109.764	-3.20215	5e-05	0.000166224	yes	1.53992	0.622857
TCONS_00004774	XLOC_003732	cysH	CP001363.1:3108364-3109099	SDm	WTm	OK	9.3861	6.0946	-2.23139	0.0002	0.000611163	yes	1.54007	0.622994
TCONS_00005490	XLOC_004284	dlhH	CP001363.1:4187483-4188296	SDm	WTm	OK	235.566	152.949	-3.24756	5e-05	0.000166224	yes	1.54016	0.623081
TCONS_00005811	XLOC_004523	yjiJ	CP001363.1:4782112-4783325	SDm	WTm	OK	27.4232	17.802	-2.81841	5e-05	0.000166224	yes	1.54046	0.623358
TCONS_00002166	XLOC_001709	accC	CP001363.1:3564474-3565824	SDm	WTm	OK	612.247	397.427	-2.91192	5e-05	0.000166224	yes	1.54053	0.623424
TCONS_00003277	XLOC_002595	ybfF	CP001363.1:758732-759503	SDm	WTm	OK	92.5029	60.0418	-3.03593	5e-05	0.000166224	yes	1.54064	0.623531
TCONS_00004742	XLOC_003714	STM14_3510	CP001363.1:3069835-3070357	SDm	WTm	OK	24.6486	15.9986	-2.40591	5e-05	0.000166224	yes	1.54067	0.62356
TCONS_00002482	XLOC_001957	uvrD	CP001363.1:4169231-4171394	SDm	WTm	OK	196.795	127.713	-3.12818	5e-05	0.000166224	yes	1.54092	0.623788
TCONS_00004092	XLOC_003247	STM14_2464	CP001363.1:2119347-2120301	SDm	WTm	OK	39.7407	25.7874	-2.87034	5e-05	0.000166224	yes	1.54109	0.623951
TCONS_00004018	XLOC_003194	STM14_2359	CP001363.1:2046184-2046517	SDm	WTm	OK	20.5973	13.3638	-1.83486	0.00215	0.00534298	yes	1.54128	0.624125
TCONS_00002571	XLOC_002024	ydeZ	CP001363.1:4296956-4300656	SDm	WTm	OK	47.416	30.7585	-1.62271	0.0049	0.0112711	yes	1.54156	0.624389
TCONS_00005280	XLOC_004123	STM14_4377	CP001363.1:3831668-3833950	SDm	WTm	OK	15.5533	10.0874	-1.71615	0.00265	0.00644237	yes	1.54185	0.624666
TCONS_00001594	XLOC_001242	spr	CP001363.1:2365210-2365783	SDm	WTm	OK	1224.49	793.466	-3.07048	5e-05	0.000166224	yes	1.54322	0.625941
TCONS_00005035	XLOC_003929	greA	CP001363.1:3481824-3482301	SDm	WTm	OK	424.41	274.889	-3.24696	5e-05	0.000166224	yes	1.54393	0.626609
TCONS_00001812	XLOC_001425	STM14_3302	CP001363.1:2898393-2899458	SDm	WTm	OK	184.06	119.081	-3.27384	5e-05	0.000166224	yes	1.54567	0.628233
TCONS_00004761	XLOC_003724	ygbE	CP001363.1:3092212-3092569	SDm	WTm	OK	27.084	17.522	-2.15528	0.0005	0.00142131	yes	1.54571	0.628273
TCONS_00004171	XLOC_003300	wcaJ	CP001363.1:2237123-2238518	SDm	WTm	OK	5.00656	3.2386	-2.29551	5e-05	0.000166224	yes	1.5459	0.628449
TCONS_00001342	XLOC_001055	narL	CP001363.1:1874970-1877410	SDm	WTm	OK	1018.97	659.063	-1.4275	0.01265	0.0262178	yes	1.54609	0.628623
TCONS_00005862	XLOC_004567	STM14_5518	CP001363.1:4867621-4867936	SDm	WTm	OK	124.744	80.6734	-2.69578	5e-05	0.000166224	yes	1.54628	0.628805
TCONS_00003600	XLOC_002852	nadE	CP001363.1:1400094-1400922	SDm	WTm	OK	372.729	241.036	-3.26104	5e-05	0.000166224	yes	1.54636	0.628878
TCONS_00005441	XLOC_004241	pstS	CP001363.1:4077277-4078318	SDm	WTm	OK	82.2544	53.1817	-3.12333	5e-05	0.000166224	yes	1.54667	0.629163
TCONS_00002303	XLOC_001821	xylR	CP001363.1:3861842-3863021	SDm	WTm	OK	33.3734	21.5758	-2.92373	5e-05	0.000166224	yes	1.5468	0.629285
TCONS_00003684	XLOC_002923	STM14_1761	CP001363.1:1546023-1546185	SDm	WTm	OK	663.121	428.445	-2.49024	5e-05	0.000166224	yes	1.54774	0.630162
TCONS_00003319	XLOC_002628	ybhF	CP001363.1:881886-886408	SDm	WTm	OK	175.063	113.051	-1.80512	0.0013	0.00339602	yes	1.54853	0.6309
TCONS_00002861	XLOC_002260	STM14_5417	CP001363.1:4777158-4777893	SDm	WTm	OK	22.2882	14.391	-2.59133	5e-05	0.000166224	yes	1.54876	0.631113
TCONS_00002486	XLOC_001961	rhtC	CP001363.1:4178159-4178780	SDm	WTm	OK	134.166	86.6271	-3.09416	5e-05	0.000166224	yes	1.54878	0.631129
TCONS_00002934	XLOC_002325	STM14_0067	CP001363.1:67051-68392	SDm	WTm	OK	3.79105	2.4476	-2.09646	0.00045	0.00129034	yes	1.54888	0.63123
TCONS_00000940	XLOC_000738	thiK	CP001363.1:1249315-1250759	SDm	WTm	OK	165.678	106.935	-1.95076	0.0005	0.00142131	yes	1.54933	0.631648
TCONS_00005299	XLOC_004138	STM14_4405	CP001363.1:3852973-3853309	SDm	WTm	OK	15.9539	10.2946	-1.6849	0.0043	0.0100136	yes	1.54973	0.632021
TCONS_00000331	XLOC_000263	gmhA	CP001363.1:355965-356544	SDm	WTm	OK	436.836	281.836	-3.29985	5e-05	0.000166224	yes	1.54997	0.632236
TCONS_00003897	XLOC_003094	ychA	CP001363.1:1881987-1882797	SDm	WTm	OK	124.095	80.063	-3.18099	5e-05	0.000166224	yes	1.54997	0.632237
TCONS_00003727	XLOC_002951	ydfH	CP001363.1:1597963-1598650	SDm	WTm	OK	246.205	158.609	-3.28422	5e-05	0.000166224	yes	1.55228	0.634385
TCONS_00003970	XLOC_003156	yebE	CP001363.1:1985473-1986133	SDm	WTm	OK	188.178	121.219	-3.22836	5e-05	0.000166224	yes	1.55238	0.634482
TCONS_00003154	XLOC_002499	tesA	CP001363.1:566547-570331	SDm	WTm	OK	170.29	109.688	-2.12345	0.0004	0.0011558	yes	1.55249	0.634588
TCONS_00002554	XLOC_002010	STM14_4874	CP001363.1:4276135-4276819	SDm	WTm	OK	3.32702	2.1423	-1.45391	0.01435	0.0294164	yes	1.55301	0.63507
TCONS_00005330	XLOC_004162	kbl	CP001363.1:3917608-3918805	SDm	WTm	OK	1188.88	765.374	-2.75332	5e-05	0.000166224	yes	1.55333	0.635366
TCONS_00002778	XLOC_002186	yjfM	CP001363.1:4630554-4631193	SDm	WTm	OK	16.9257	10.8953	-2.44459	5e-05	0.000166224	yes	1.55349	0.63551
TCONS_00004745	XLOC_003716	STM14_3515	CP001363.1:3075785-3078229	SDm	WTm	OK	23.2098	14.9385	-2.68834	5e-05	0.000166224	yes	1.55369	0.635699
TCONS_00000117	XLOC_000090	STM14_0022	CP001363.1:17866-19966	SDm	WTm	OK	17.5	11.2611	-2.95932	5e-05	0.000166224	yes	1.55402	0.636007
TCONS_00002017	XLOC_001581	mltC	CP001363.1:3289274-3290360	SDm	WTm	OK	94.7637	60.9723	-3.22418	5e-05	0.000166224	yes	1.55421	0.636181
TCONS_00004671	XLOC_003665	yqaA	CP001363.1:2988802-2989791	SDm	WTm	OK	256.261	164.88	-1.77887	0.0021	0.00524103	yes	1.55423	0.636198
TCONS_00001270	XLOC_000992	hslJ	CP001363.1:1751105-1751516	SDm	WTm	OK	221.634	142.559	-3.07727	5e-05	0.000166224	yes	1.55468	0.63662
TCONS_00001255	XLOC_000978	STM14_1958	CP001363.1:1716543-1717772	SDm	WTm	OK	34.3717	22.1027	-1.44877	0.01255	0.0260517	yes	1.55509	0.636999
TCONS_00002992	XLOC_002370	yacH	CP001363.1:184558-186173	SDm	WTm	OK	20.9204	13.4507	-2.92911	5e-05	0.000166224	yes	1.55534	0.637229
TCONS_00003323	XLOC_002630	ybiJ	CP001363.1:891513-891774	SDm	WTm	OK	81.1687	52.1851	-2.37024	0.00015	0.000467616	yes	1.5554	0.637286
TCONS_00002927	XLOC_002318	STM14_0051	CP001363.1:50450-51824	SDm	WTm	OK	8.76862	5.63741	-2.54353	5e-05	0.000166224	yes	1.55543	0.637317
TCONS_00000823	XLOC_000645	STM14_1186	CP001363.1:1089724-1091064	SDm	WTm	OK	21.6397	13.9103	-2.12219	0.00035	0.00102143	yes	1.55566	0.637527
TCONS_00001341	XLOC_001055	narX	CP001363.1:1874970-1877410	SDm	WTm	OK	676.132	434.616	-2.20633	5e-05	0.000166224	yes	1.5557	0.637564
TCONS_00004670	XLOC_003664	gshA	CP001363.1:2987169-2988726	SDm	WTm	OK	232.582	149.429	-3.25076	5e-05	0.000166224	yes	1.55647	0.638279
TCONS_00001795	XLOC_001411	pheA	CP001363.1:2862173-2864203	SDm	WTm	OK	207.405	133.199	-3.01168	5e-05	0.000166224	yes	1.55711	0.638867
TCONS_00000571	XLOC_000452	ybeV	CP001363.1:720842-723008	SDm	WTm	OK	10.0174	6.43317	-2.17452	0.00015	0.000467616	yes	1.55715	0.638906
TCONS_00005030	XLOC_003925	folP	CP001363.1:3475590-3477769	SDm	WTm	OK	180.272	115.71	-1.64641	0.0041	0.00958186	yes	1.55796	0.639662
TCONS_00001591	XLOC_001239	yeiP	CP001363.1:2361698-2362849	SDm	WTm	OK	309.226	198.377	-3.17715	5e-05	0.000166224	yes	1.55878	0.640417
TCONS_00002845	XLOC_002244	idnK	CP001363.1:4742043-4742574	SDm	WTm	OK	68.9878	44.2565	-2.86378	5e-05	0.000166224	yes	1.55882	0.640452
TCONS_00001854	XLOC_001463	gabP	CP001363.1:2963244-2964645	SDm	WTm	OK	19.6567	12.6082	-2.87614	5e-05	0.000166224	yes	1.55904	0.640659
TCONS_00005461	XLOC_004261	yieM	CP001363.1:4099997-4103047	SDm	WTm	OK	159.695	102.372	-1.78246	0.00155	0.00397211	yes	1.55995	0.641498
TCONS_00003368	XLOC_002664	ybjT	CP001363.1:965951-967385	SDm	WTm	OK	66.9893	42.9293	-3.25204	5e-05	0.000166224	yes	1.56046	0.641968
TCONS_00001666	XLOC_001298	STM14_2925	CP001363.1:2538466-2539353	SDm	WTm	OK	13.8432	8.86343	-2.0486	0.00045	0.00129034	yes	1.56183	0.64324
TCONS_00002294	XLOC_001814	yiaE	CP001363.1:3847244-3848352	SDm	WTm	OK	224.36	143.648	-3.35388	5e-05	0.000166224	yes	1.56187	0.643278
TCONS_00005778	XLOC_004497	yjgM	CP001363.1:4727818-4728322	SDm	WTm	OK	127.705	81.7285	-3.0443	5e-05	0.000166224	yes	1.56255	0.643904
TCONS_00003877	XLOC_003079	oppB	CP001363.1:1849254-1850175	SDm	WTm	OK	163.815	104.827	-3.32804	5e-05	0.000166224	yes	1.56272	0.644057
TCONS_00005173	XLOC_004042	aroB	CP001363.1:3654976-3656065	SDm	WTm	OK	518.253	331.616	-3.17599	5e-05	0.000166224	yes	1.56281	0.644143
TCONS_00005261	XLOC_004108	yhjJ	CP001363.1:3802263-3803876	SDm	WTm	OK	155.758	99.6567	-3.32658	5e-05	0.000166224	yes	1.56295	0.644268
TCONS_00004186	XLOC_003303	wzc	CP001363.1:2250452-2253058	SDm	WTm	OK	5.86978	3.75532	-2.58702	5e-05	0.000166224	yes	1.56306	0.644371
TCONS_00004234	XLOC_003341	mglC	CP001363.1:2335490-2338037	SDm	WTm	OK	50.2864	32.1509	-3.21234	5e-05	0.000166224	yes	1.56407	0.645309
TCONS_00000032	XLOC_000027	ssbB	CP001362.1:54374-54893	SDm	WTm	OK	5.63047	3.59785	-1.56844	0.00965	0.0208726	yes	1.56495	0.64612
TCONS_00002065	XLOC_001620	STM14_3866	CP001363.1:3372753-3374550	SDm	WTm	OK	18.077	11.5493	-2.96122	5e-05	0.000166224	yes	1.5652	0.64635
TCONS_00003857	XLOC_003062	pgpB	CP001363.1:1813837-1814602	SDm	WTm	OK	147.069	93.9533	-3.27668	5e-05	0.000166224	yes	1.56534	0.646477
TCONS_00002408	XLOC_001902	yidC	CP001363.1:4060117-4061764	SDm	WTm	OK	347.578	222.038	-3.15814	5e-05	0.000166224	yes	1.5654	0.64653
TCONS_00002775	XLOC_002184	STM14_5254	CP001363.1:4627704-4630129	SDm	WTm	OK	8.30692	5.30359	-1.68437	0.0042	0.00979379	yes	1.56628	0.647344
TCONS_00005228	XLOC_004080	livG	CP001363.1:3743066-3746031	SDm	WTm	OK	17.6185	11.2474	-1.46594	0.01155	0.0243411	yes	1.56645	0.6475
TCONS_00001062	XLOC_000826	topB	CP001363.1:1386632-1388582	SDm	WTm	OK	172.848	110.343	-3.31194	5e-05	0.000166224	yes	1.56646	0.647509
TCONS_00002188	XLOC_001728	trkA	CP001363.1:3593628-3595005	SDm	WTm	OK	100.52	64.1658	-3.35023	5e-05	0.000166224	yes	1.56657	0.647606
TCONS_00003126	XLOC_002477	ylaB	CP001363.1:525270-526821	SDm	WTm	OK	73.0295	46.6162	-3.32193	5e-05	0.000166224	yes	1.56661	0.647648
TCONS_00000989	XLOC_000771	STM14_1464	CP001363.1:1312759-1314124	SDm	WTm	OK	29.6183	18.9007	-1.52575	0.01	0.0215057	yes	1.56705	0.648049
TCONS_00000305	XLOC_000240	STM14_0330	CP001363.1:320455-323100	SDm	WTm	OK	7.10487	4.53286	-1.81716	0.00185	0.00466807	yes	1.56741	0.648387
TCONS_00002407	XLOC_001901	STM14_4636	CP001363.1:4059534-4060115	SDm	WTm	OK	697.919	444.985	-1.985	0.0007	0.0019354	yes	1.56841	0.649303
TCONS_00002961	XLOC_002346	araD	CP001363.1:117952-118648	SDm	WTm	OK	16.7591	10.6829	-2.5361	5e-05	0.000166224	yes	1.56878	0.649641
TCONS_00000231	XLOC_000178	mrcB	CP001363.1:219012-224150	SDm	WTm	OK	200.156	127.573	-2.66119	5e-05	0.000166224	yes	1.56895	0.649802
TCONS_00002453	XLOC_001938	rho	CP001363.1:4139274-4140534	SDm	WTm	OK	1758.95	1121.07	-2.61723	5e-05	0.000166224	yes	1.56899	0.649838
TCONS_00002501	XLOC_001971	yigP	CP001363.1:4191746-4193989	SDm	WTm	OK	531.799	338.859	-1.75458	0.00215	0.00534298	yes	1.56938	0.650196
TCONS_00002499	XLOC_001969	yigN	CP001363.1:4189455-4190886	SDm	WTm	OK	122.631	78.1149	-3.39105	5e-05	0.000166224	yes	1.56988	0.650654
TCONS_00002015	XLOC_001580	mutY	CP001363.1:3287806-3289263	SDm	WTm	OK	121.024	77.0813	-3.26751	5e-05	0.000166224	yes	1.57008	0.65084
TCONS_00002580	XLOC_002033	metB	CP001363.1:4323156-4324458	SDm	WTm	OK	52.6904	33.5329	-3.20149	5e-05	0.000166224	yes	1.5713	0.651963
TCONS_00002982	XLOC_002362	hofC	CP001363.1:165839-168417	SDm	WTm	OK	13.4902	8.58484	-2.14544	0.0003	0.000888839	yes	1.5714	0.652049
TCONS_00002007	XLOC_001576	yqgE	CP001363.1:3277223-3278203	SDm	WTm	OK	280.537	178.472	-2.7244	5e-05	0.000166224	yes	1.57188	0.652493
TCONS_00004458	XLOC_003508	ypfG	CP001363.1:2637114-2638516	SDm	WTm	OK	12.5853	8.00641	-1.78734	0.0041	0.00958186	yes	1.5719	0.652512
TCONS_00005180	XLOC_004045	nudE	CP001363.1:3663195-3663759	SDm	WTm	OK	238.854	151.939	-3.31392	5e-05	0.000166224	yes	1.57204	0.652637
TCONS_00002939	XLOC_002330	caiC	CP001363.1:83275-84829	SDm	WTm	OK	18.3667	11.6819	-2.94975	5e-05	0.000166224	yes	1.57224	0.652817
TCONS_00003414	XLOC_002700	STM14_1140	CP001363.1:1056586-1057879	SDm	WTm	OK	226.46	143.977	-3.38342	5e-05	0.000166224	yes	1.57289	0.653418
TCONS_00000278	XLOC_000215	yaeD	CP001363.1:288943-289510	SDm	WTm	OK	232.58	147.84	-3.31865	5e-05	0.000166224	yes	1.57319	0.65369
TCONS_00002147	XLOC_001692	yhcG	CP001363.1:3514513-3515617	SDm	WTm	OK	9.61797	6.11348	-2.57294	5e-05	0.000166224	yes	1.57324	0.653739
TCONS_00000486	XLOC_000387	sfbC	CP001363.1:572672-574341	SDm	WTm	OK	66.6447	42.3456	-2.11452	0.0004	0.0011558	yes	1.57383	0.654278
TCONS_00005246	XLOC_004093	yhiQ	CP001363.1:3776875-3777634	SDm	WTm	OK	341.947	217.237	-3.41122	5e-05	0.000166224	yes	1.57407	0.654503
TCONS_00003717	XLOC_002943	STM14_1807	CP001363.1:1582908-1583766	SDm	WTm	OK	41.9359	26.6337	-2.99276	5e-05	0.000166224	yes	1.57454	0.654933
TCONS_00004529	XLOC_003566	yfhG	CP001363.1:2755626-2757725	SDm	WTm	OK	222.185	141.061	-2.14105	0.00025	0.000749572	yes	1.5751	0.655442
TCONS_00000623	XLOC_000494	tolR	CP001363.1:814620-815049	SDm	WTm	OK	97.7127	61.9126	-2.9467	5e-05	0.000166224	yes	1.57824	0.658313
TCONS_00001276	XLOC_000998	ogt	CP001363.1:1763639-1764155	SDm	WTm	OK	435.821	276.06	-3.41849	5e-05	0.000166224	yes	1.57872	0.658754
TCONS_00005359	XLOC_004187	fidL	CP001363.1:3971414-3971879	SDm	WTm	OK	42.189	26.718	-2.67002	5e-05	0.000166224	yes	1.57905	0.659055
TCONS_00001815	XLOC_001428	STM14_3305	CP001363.1:2900668-2901862	SDm	WTm	OK	68.0567	43.0932	-3.28013	5e-05	0.000166224	yes	1.57929	0.659277
TCONS_00003683	XLOC_002922	ydgT	CP001363.1:1545510-1545741	SDm	WTm	OK	211.735	134	-2.70458	5e-05	0.000166224	yes	1.58011	0.660027
TCONS_00000258	XLOC_000198	STM14_0262	CP001363.1:259829-260033	SDm	WTm	OK	385.739	244.097	-2.77742	5e-05	0.000166224	yes	1.58027	0.66017
TCONS_00001920	XLOC_001504	mutS	CP001363.1:3070515-3073083	SDm	WTm	OK	109.741	69.4422	-3.40823	5e-05	0.000166224	yes	1.58032	0.660218
TCONS_00001369	XLOC_001075	dsbB	CP001363.1:1919202-1919733	SDm	WTm	OK	256.009	161.975	-3.35271	5e-05	0.000166224	yes	1.58055	0.660423
TCONS_00002515	XLOC_001978	trkH	CP001363.1:4207363-4208815	SDm	WTm	OK	111.234	70.352	-3.44033	5e-05	0.000166224	yes	1.58111	0.660934
TCONS_00004107	XLOC_003255	yeeO	CP001363.1:2145927-2147385	SDm	WTm	OK	32.2082	20.3605	-3.131	5e-05	0.000166224	yes	1.5819	0.661655
TCONS_00000557	XLOC_000444	tatE	CP001363.1:694968-695272	SDm	WTm	OK	535.865	338.633	-2.87842	5e-05	0.000166224	yes	1.58244	0.662147
TCONS_00000750	XLOC_000595	serS	CP001363.1:1002150-1003443	SDm	WTm	OK	1369.84	865.635	-2.76149	5e-05	0.000166224	yes	1.58247	0.662177
TCONS_00004833	XLOC_003769	ygeA	CP001363.1:3193883-3195498	SDm	WTm	OK	157.268	99.3652	-2.76821	5e-05	0.000166224	yes	1.58273	0.662413
TCONS_00003705	XLOC_002933	tqsA	CP001363.1:1568775-1569810	SDm	WTm	OK	34.9542	22.0698	-3.04476	5e-05	0.000166224	yes	1.5838	0.663392
TCONS_00004382	XLOC_003452	pdxB	CP001363.1:2533906-2537438	SDm	WTm	OK	245.359	154.915	-2.49459	5e-05	0.000166224	yes	1.58383	0.663417
TCONS_00005301	XLOC_004139	glyS	CP001363.1:3853460-3856451	SDm	WTm	OK	255.913	161.543	-2.28044	0.0001	0.000320683	yes	1.58418	0.663735
TCONS_00003271	XLOC_002590	citB	CP001363.1:753222-755752	SDm	WTm	OK	5.5336	3.49279	-1.48893	0.01025	0.0219715	yes	1.58429	0.663838
TCONS_00001153	XLOC_000892	ribE	CP001363.1:1513527-1514169	SDm	WTm	OK	165.577	104.467	-3.33148	5e-05	0.000166224	yes	1.58497	0.664455
TCONS_00004065	XLOC_003231	STM14_2436	CP001363.1:2099830-2102759	SDm	WTm	OK	40.5598	25.5889	-2.02407	0.00055	0.0015492	yes	1.58505	0.664532
TCONS_00004505	XLOC_003546	STM14_3105	CP001363.1:2719314-2724249	SDm	WTm	OK	146.146	92.1909	-3.12097	5e-05	0.000166224	yes	1.58525	0.664714
TCONS_00004263	XLOC_003358	STM14_2736	CP001363.1:2364974-2365205	SDm	WTm	OK	2211.66	1394.97	-3.44156	5e-05	0.000166224	yes	1.58545	0.664896
TCONS_00001783	XLOC_001401	yfiP	CP001363.1:2842979-2843660	SDm	WTm	OK	235.595	148.517	-3.40949	5e-05	0.000166224	yes	1.58632	0.665681
TCONS_00000847	XLOC_000664	STM14_1227	CP001363.1:1131089-1131869	SDm	WTm	OK	113.159	71.3245	-3.30473	5e-05	0.000166224	yes	1.58654	0.665882
TCONS_00002655	XLOC_002093	aceK	CP001363.1:4418518-4420739	SDm	WTm	OK	19.377	12.2129	-2.67492	5e-05	0.000166224	yes	1.5866	0.665939
TCONS_00003878	XLOC_003080	oppA	CP001363.1:1850296-1851928	SDm	WTm	OK	630.715	397.097	-3.01371	5e-05	0.000166224	yes	1.58831	0.667497
TCONS_00004368	XLOC_003441	STM14_2904	CP001363.1:2518729-2520136	SDm	WTm	OK	51.1641	32.2128	-3.29448	5e-05	0.000166224	yes	1.58832	0.667498
TCONS_00004881	XLOC_003804	yggE	CP001363.1:3245887-3246634	SDm	WTm	OK	143.081	90.0263	-3.36438	5e-05	0.000166224	yes	1.58932	0.668414
TCONS_00001977	XLOC_001556	ygfZ	CP001363.1:3226056-3227037	SDm	WTm	OK	368.337	231.748	-3.43202	5e-05	0.000166224	yes	1.58939	0.668469
TCONS_00001846	XLOC_001455	STM14_3361	CP001363.1:2954824-2955802	SDm	WTm	OK	15.0508	9.46895	-2.72849	5e-05	0.000166224	yes	1.58949	0.668564
TCONS_00001825	XLOC_001436	STM14_3318	CP001363.1:2911325-2912339	SDm	WTm	OK	27.1259	17.065	-2.97539	5e-05	0.000166224	yes	1.58956	0.668631
TCONS_00005718	XLOC_004452	psd	CP001363.1:4605408-4606377	SDm	WTm	OK	163.385	102.782	-3.46868	5e-05	0.000166224	yes	1.58963	0.668688
TCONS_00000687	XLOC_000546	ybiR	CP001363.1:903322-904905	SDm	WTm	OK	33.6312	21.1531	-2.68555	5e-05	0.000166224	yes	1.58989	0.668931
TCONS_00005786	XLOC_004504	idnD	CP001363.1:4740795-4741944	SDm	WTm	OK	17.2637	10.8559	-2.80268	5e-05	0.000166224	yes	1.59026	0.669262
TCONS_00004744	XLOC_003715	STM14_3513	CP001363.1:3073138-3074724	SDm	WTm	OK	5.86989	3.69099	-2.13703	0.00035	0.00102143	yes	1.59033	0.669326
TCONS_00003249	XLOC_002570	lnt	CP001363.1:730668-732207	SDm	WTm	OK	194.018	121.976	-3.4535	5e-05	0.000166224	yes	1.59062	0.669593
TCONS_00003349	XLOC_002647	yliG	CP001363.1:922655-925906	SDm	WTm	OK	94.4925	59.4059	-2.39174	0.0001	0.000320683	yes	1.59062	0.669594
TCONS_00000123	XLOC_000095	bcfB	CP001363.1:24468-25798	SDm	WTm	OK	9.20955	5.78917	-1.72578	0.00355	0.00842384	yes	1.59082	0.669774
TCONS_00004202	XLOC_003317	thiM	CP001363.1:2291813-2293398	SDm	WTm	OK	24.3743	15.3188	-2.01729	0.0003	0.000888839	yes	1.59114	0.670057
TCONS_00000246	XLOC_000187	yadQ	CP001363.1:239221-240786	SDm	WTm	OK	52.7771	33.1647	-3.31353	5e-05	0.000166224	yes	1.59136	0.670264
TCONS_00005807	XLOC_004520	yjiE	CP001363.1:4777898-4778807	SDm	WTm	OK	42.7481	26.8607	-3.09233	5e-05	0.000166224	yes	1.59147	0.670363
TCONS_00001120	XLOC_000871	orf70	CP001363.1:1483795-1484008	SDm	WTm	OK	112.72	70.8078	-2.32558	5e-05	0.000166224	yes	1.59192	0.670763
TCONS_00000686	XLOC_000546	STM14_975	CP001363.1:903322-904905	SDm	WTm	OK	42.9242	26.9628	-1.65399	0.00505	0.0115857	yes	1.59198	0.670821
TCONS_00004308	XLOC_003391	gyrA	CP001363.1:2425163-2427900	SDm	WTm	OK	483.55	303.687	-2.91709	5e-05	0.000166224	yes	1.59226	0.67108
TCONS_00000270	XLOC_000208	accA	CP001363.1:273747-274707	SDm	WTm	OK	254.239	159.657	-3.49692	5e-05	0.000166224	yes	1.59241	0.67121
TCONS_00002512	XLOC_001976	assT	CP001363.1:4199807-4201631	SDm	WTm	OK	29.0262	18.2206	-3.2345	5e-05	0.000166224	yes	1.59304	0.671785
TCONS_00000825	XLOC_000646	STM14_1188	CP001363.1:1091135-1094486	SDm	WTm	OK	20.6718	12.9744	-3.32961	5e-05	0.000166224	yes	1.59328	0.671996
TCONS_00001246	XLOC_000971	ydcK	CP001363.1:1710041-1711558	SDm	WTm	OK	38.0954	23.9067	-2.06982	0.0002	0.000611163	yes	1.5935	0.672202
TCONS_00005079	XLOC_003965	yhcP	CP001363.1:3543898-3545866	SDm	WTm	OK	29.0277	18.2142	-3.24826	5e-05	0.000166224	yes	1.59369	0.672367
TCONS_00005686	XLOC_004427	dcuS	CP001363.1:4562718-4565066	SDm	WTm	OK	81.9419	51.4154	-2.53958	5e-05	0.000166224	yes	1.59372	0.672401
TCONS_00002047	XLOC_001607	dkgA	CP001363.1:3343656-3344484	SDm	WTm	OK	164.708	103.343	-3.45241	5e-05	0.000166224	yes	1.5938	0.67247
TCONS_00000129	XLOC_000100	bcfH	CP001363.1:31273-32445	SDm	WTm	OK	22.2007	13.9236	-2.63663	5e-05	0.000166224	yes	1.59447	0.673073
TCONS_00004102	XLOC_003251	STM14_2494	CP001363.1:2142486-2142741	SDm	WTm	OK	111.802	70.0853	-2.61434	5e-05	0.000166224	yes	1.59523	0.673762
TCONS_00000786	XLOC_000620	STM14_1136	CP001363.1:1052216-1053431	SDm	WTm	OK	12.0251	7.53734	-2.7667	5e-05	0.000166224	yes	1.5954	0.673922
TCONS_00004901	XLOC_003823	STM14_3742	CP001363.1:3278249-3278936	SDm	WTm	OK	24.8211	15.5557	-2.76872	5e-05	0.000166224	yes	1.59563	0.674124
TCONS_00003444	XLOC_002726	yccT	CP001363.1:1127420-1128083	SDm	WTm	OK	27.9903	17.5403	-2.78371	5e-05	0.000166224	yes	1.59577	0.674254
TCONS_00003700	XLOC_002931	ydgI	CP001363.1:1562520-1564087	SDm	WTm	OK	18.5183	11.6033	-2.44109	5e-05	0.000166224	yes	1.59595	0.674416
TCONS_00000380	XLOC_000306	prpE	CP001363.1:422380-424267	SDm	WTm	OK	17.7695	11.1331	-3.09725	5e-05	0.000166224	yes	1.5961	0.674548
TCONS_00003947	XLOC_003134	prc	CP001363.1:1952538-1954587	SDm	WTm	OK	407.427	254.928	-3.14473	5e-05	0.000166224	yes	1.5982	0.676452
TCONS_00003900	XLOC_003095	prfA	CP001363.1:1882800-1885102	SDm	WTm	OK	409.288	256.046	-2.92456	5e-05	0.000166224	yes	1.59849	0.676713
TCONS_00003664	XLOC_002908	ydhO	CP001363.1:1520096-1520951	SDm	WTm	OK	236.769	148.09	-3.51406	5e-05	0.000166224	yes	1.59882	0.677006
TCONS_00002598	XLOC_002046	argB	CP001363.1:4354112-4354886	SDm	WTm	OK	46.5796	29.1309	-3.07971	5e-05	0.000166224	yes	1.59898	0.677148
TCONS_00003598	XLOC_002850	xthA	CP001363.1:1390917-1391724	SDm	WTm	OK	591.087	369.592	-3.41655	5e-05	0.000166224	yes	1.5993	0.677437
TCONS_00001801	XLOC_001415	yfjD	CP001363.1:2873546-2874743	SDm	WTm	OK	140.309	87.6705	-3.53118	5e-05	0.000166224	yes	1.60041	0.678444
TCONS_00003047	XLOC_002411	STM14_0317	CP001363.1:309321-311526	SDm	WTm	OK	31.7874	19.8553	-2.07416	0.0003	0.000888839	yes	1.60095	0.678931
TCONS_00001747	XLOC_001369	cadB	CP001363.1:2750088-2751420	SDm	WTm	OK	4636.91	2894.75	-2.31734	0.0001	0.000320683	yes	1.60183	0.679725
TCONS_00004312	XLOC_003395	glpQ	CP001363.1:2439082-2440153	SDm	WTm	OK	298.435	186.29	-3.50993	5e-05	0.000166224	yes	1.60199	0.679867
TCONS_00005740	XLOC_004469	STM14_5299	CP001363.1:4664792-4667161	SDm	WTm	OK	95.3966	59.5024	-3.3288	5e-05	0.000166224	yes	1.60324	0.68099
TCONS_00001890	XLOC_001485	slrB	CP001363.1:3000085-3000448	SDm	WTm	OK	60.3937	37.6677	-2.71105	5e-05	0.000166224	yes	1.60333	0.68107
TCONS_00001797	XLOC_001413	yfiR	CP001363.1:2866901-2868633	SDm	WTm	OK	141.225	88.0438	-1.94068	0.00075	0.00205956	yes	1.60403	0.681702
TCONS_00000067	XLOC_000046	traI	CP001362.1:84296-92433	SDm	WTm	OK	48.6923	30.3542	-2.40412	5e-05	0.000166224	yes	1.60414	0.681797
TCONS_00002099	XLOC_001651	yqjF	CP001363.1:3416197-3416683	SDm	WTm	OK	6.75404	4.2096	-1.69913	0.0051	0.0116953	yes	1.60444	0.682068
TCONS_00004904	XLOC_003826	ansB	CP001363.1:3284602-3285649	SDm	WTm	OK	1536.98	957.145	-2.89771	5e-05	0.000166224	yes	1.6058	0.683289
TCONS_00001035	XLOC_000803	yeaS	CP001363.1:1360569-1361208	SDm	WTm	OK	244.842	152.364	-3.52235	5e-05	0.000166224	yes	1.60695	0.684329
TCONS_00000220	XLOC_000170	STM14_0194	CP001363.1:190904-194099	SDm	WTm	OK	37.0114	23.0309	-1.73132	0.0025	0.00611447	yes	1.60703	0.684399
TCONS_00003974	XLOC_003160	edd	CP001363.1:1989025-1990985	SDm	WTm	OK	93.4887	58.1718	-3.56325	5e-05	0.000166224	yes	1.60711	0.684472
TCONS_00000922	XLOC_000723	STM14_1361	CP001363.1:1232357-1232582	SDm	WTm	OK	156.105	97.094	-2.63721	5e-05	0.000166224	yes	1.60777	0.685063
TCONS_00003485	XLOC_002760	csgD	CP001363.1:1187889-1188540	SDm	WTm	OK	5.48001	3.4083	-1.87813	0.0017	0.00431652	yes	1.60784	0.685126
TCONS_00001275	XLOC_000997	ydaO	CP001363.1:1757285-1758221	SDm	WTm	OK	194.672	121.066	-3.56137	5e-05	0.000166224	yes	1.60798	0.685252
TCONS_00005481	XLOC_004275	STM14_4753	CP001363.1:4171443-4171629	SDm	WTm	OK	131.359	81.6906	-2.10262	0.00045	0.00129034	yes	1.60801	0.685273
TCONS_00000693	XLOC_000552	ybiK	CP001363.1:918200-919142	SDm	WTm	OK	96.7924	60.1854	-3.42309	5e-05	0.000166224	yes	1.60824	0.68548
TCONS_00004937	XLOC_003852	STM14_3805	CP001363.1:3323614-3325377	SDm	WTm	OK	45.8216	28.4687	-2.51735	5e-05	0.000166224	yes	1.60954	0.686651
TCONS_00003064	XLOC_002426	stbC	CP001363.1:381719-385032	SDm	WTm	OK	22.8402	14.1898	-3.33511	5e-05	0.000166224	yes	1.60962	0.686721
TCONS_00005845	XLOC_004552	stjB	CP001363.1:4838730-4841708	SDm	WTm	OK	25.2104	15.655	-2.67267	5e-05	0.000166224	yes	1.61037	0.687396
TCONS_00003069	XLOC_002430	STM14_0408	CP001363.1:393111-394569	SDm	WTm	OK	9.89389	6.14191	-2.82792	5e-05	0.000166224	yes	1.61088	0.68785
TCONS_00000688	XLOC_000547	ybiT	CP001363.1:906087-907680	SDm	WTm	OK	112.199	69.6446	-3.58664	5e-05	0.000166224	yes	1.61102	0.687976
TCONS_00004619	XLOC_003620	tyrA	CP001363.1:2864260-2865382	SDm	WTm	OK	104.874	65.0941	-3.52042	5e-05	0.000166224	yes	1.61111	0.688058
TCONS_00002347	XLOC_001856	yicC	CP001363.1:3941212-3942076	SDm	WTm	OK	404.828	251.213	-3.54757	5e-05	0.000166224	yes	1.61149	0.688398
TCONS_00002689	XLOC_002121	tyrB	CP001363.1:4482682-4484038	SDm	WTm	OK	177.706	110.24	-3.58403	5e-05	0.000166224	yes	1.61199	0.688845
TCONS_00000446	XLOC_000362	ybaW	CP001363.1:511859-512258	SDm	WTm	OK	83.301	51.6444	-2.9738	5e-05	0.000166224	yes	1.61297	0.689722
TCONS_00002497	XLOC_001967	STM14_4772	CP001363.1:4186060-4187404	SDm	WTm	OK	34.7315	21.5283	-3.25464	5e-05	0.000166224	yes	1.6133	0.69001
TCONS_00000383	XLOC_000308	yaiU	CP001363.1:425857-428794	SDm	WTm	OK	54.4782	33.7595	-3.59754	5e-05	0.000166224	yes	1.61371	0.690385
TCONS_00003436	XLOC_002718	fabA	CP001363.1:1116251-1116770	SDm	WTm	OK	479.134	296.819	-3.59375	5e-05	0.000166224	yes	1.61423	0.690846
TCONS_00004762	XLOC_003725	cysC	CP001363.1:3092586-3094618	SDm	WTm	OK	35.4501	21.9534	-1.49117	0.00975	0.0210283	yes	1.61479	0.691345
TCONS_00000361	XLOC_000289	STM14_0412	CP001363.1:399252-401541	SDm	WTm	OK	4.9688	3.07569	-2.7549	5e-05	0.000166224	yes	1.61551	0.691987
TCONS_00004279	XLOC_003372	STM14_2767	CP001363.1:2391119-2392109	SDm	WTm	OK	21.0318	13.0088	-2.97397	5e-05	0.000166224	yes	1.61674	0.693084
TCONS_00000314	XLOC_000247	STM14_0339	CP001363.1:332770-333217	SDm	WTm	OK	21.1125	13.0574	-2.44073	5e-05	0.000166224	yes	1.6169	0.69323
TCONS_00003626	XLOC_002873	ydiQ	CP001363.1:1444485-1445250	SDm	WTm	OK	24.8206	15.3403	-2.91128	5e-05	0.000166224	yes	1.618	0.694211
TCONS_00005546	XLOC_004327	ydeV	CP001363.1:4294189-4295782	SDm	WTm	OK	100.337	62.0107	-3.5965	5e-05	0.000166224	yes	1.61806	0.694265
TCONS_00002983	XLOC_002362	hofB	CP001363.1:165839-168417	SDm	WTm	OK	9.38032	5.79685	-2.05451	0.00035	0.00102143	yes	1.61818	0.694368
TCONS_00003103	XLOC_002457	phnV	CP001363.1:480052-480850	SDm	WTm	OK	33.8764	20.927	-3.05922	5e-05	0.000166224	yes	1.61879	0.694915
TCONS_00004272	XLOC_003365	STM14_2759	CP001363.1:2385565-2386009	SDm	WTm	OK	10.8636	6.71059	-1.96596	0.001	0.00267617	yes	1.61887	0.694991
TCONS_00000373	XLOC_000299	STM14_0425	CP001363.1:412205-413210	SDm	WTm	OK	152.955	94.4683	-3.50768	5e-05	0.000166224	yes	1.61911	0.695205
TCONS_00001653	XLOC_001288	yfcC	CP001363.1:2503131-2504652	SDm	WTm	OK	31.2684	19.3047	-3.29408	5e-05	0.000166224	yes	1.61973	0.695753
TCONS_00003029	XLOC_002400	yaeB	CP001363.1:284995-286104	SDm	WTm	OK	86.4236	53.3338	-2.37286	0.00015	0.000467616	yes	1.62043	0.696375
TCONS_00001051	XLOC_000815	STM14_1557	CP001363.1:1371681-1371801	SDm	WTm	OK	799.386	493.272	-1.56941	0.00875	0.0191147	yes	1.62058	0.696509
TCONS_00002998	XLOC_002376	yadF	CP001363.1:202114-202777	SDm	WTm	OK	664.813	410.196	-3.55428	5e-05	0.000166224	yes	1.62072	0.696635
TCONS_00004978	XLOC_003878	rfaE	CP001363.1:3380811-3382245	SDm	WTm	OK	120.557	74.3523	-3.62497	5e-05	0.000166224	yes	1.62143	0.697266
TCONS_00000788	XLOC_000622	STM14_1138	CP001363.1:1053675-1055112	SDm	WTm	OK	2.40237	1.48158	-2.03492	0.00085	0.00230645	yes	1.62149	0.697322
TCONS_00000836	XLOC_000654	ycbY	CP001363.1:1108228-1110337	SDm	WTm	OK	85.5241	52.7413	-3.63785	5e-05	0.000166224	yes	1.62158	0.697398
TCONS_00001429	XLOC_001129	yecD	CP001363.1:2008611-2009993	SDm	WTm	OK	97.9228	60.3535	-2.66589	5e-05	0.000166224	yes	1.62249	0.698207
TCONS_00000722	XLOC_000574	potH	CP001363.1:951779-953575	SDm	WTm	OK	10.361	6.38503	-1.59428	0.0061	0.0137603	yes	1.6227	0.698398
TCONS_00003447	XLOC_002729	yccK	CP001363.1:1131917-1132525	SDm	WTm	OK	325.562	200.576	-2.97825	5e-05	0.000166224	yes	1.62314	0.698783
TCONS_00003255	XLOC_002574	miaB	CP001363.1:734983-736408	SDm	WTm	OK	227.946	140.406	-3.59116	5e-05	0.000166224	yes	1.62348	0.699088
TCONS_00005325	XLOC_004157	grxC	CP001363.1:3910238-3910490	SDm	WTm	OK	518.383	319.288	-3.28459	5e-05	0.000166224	yes	1.62356	0.69916
TCONS_00003681	XLOC_002920	STM14_1758	CP001363.1:1541545-1544905	SDm	WTm	OK	198.862	122.479	-1.87419	0.0016	0.00408828	yes	1.62364	0.699233
TCONS_00002389	XLOC_001887	dsdX	CP001363.1:4016789-4018127	SDm	WTm	OK	25.6088	15.7699	-3.19928	5e-05	0.000166224	yes	1.6239	0.699466
TCONS_00000076	XLOC_000054	orf6	CP001362.1:8546-9422	SDm	WTm	OK	841.616	517.957	-3.37875	5e-05	0.000166224	yes	1.62488	0.70033
TCONS_00001919	XLOC_001503	pphB	CP001363.1:3069007-3069664	SDm	WTm	OK	25.4764	15.6775	-2.84785	5e-05	0.000166224	yes	1.62503	0.700466
TCONS_00005227	XLOC_004079	livF	CP001363.1:3742351-3743065	SDm	WTm	OK	16.0642	9.88413	-2.71862	5e-05	0.000166224	yes	1.62525	0.700663
TCONS_00003240	XLOC_002563	STM14_0756	CP001363.1:709620-712446	SDm	WTm	OK	444.291	273.361	-3.05278	5e-05	0.000166224	yes	1.62529	0.700697
TCONS_00003932	XLOC_003120	yoaA	CP001363.1:1929919-1931830	SDm	WTm	OK	85.7996	52.7874	-3.64702	5e-05	0.000166224	yes	1.62538	0.700777
TCONS_00002339	XLOC_001849	rfaC	CP001363.1:3919942-3921942	SDm	WTm	OK	431.513	265.474	-2.23886	5e-05	0.000166224	yes	1.62544	0.700833
TCONS_00002780	XLOC_002188	aidB	CP001363.1:4632425-4634066	SDm	WTm	OK	217.796	133.95	-3.56987	5e-05	0.000166224	yes	1.62595	0.701283
TCONS_00000636	XLOC_000507	STM14_0887	CP001363.1:826794-827685	SDm	WTm	OK	182.154	112.018	-3.62868	5e-05	0.000166224	yes	1.62611	0.701428
TCONS_00001832	XLOC_001442	hin	CP001363.1:2935076-2935649	SDm	WTm	OK	29.2608	17.9942	-2.81713	5e-05	0.000166224	yes	1.62612	0.701437
TCONS_00005208	XLOC_004068	glgX	CP001363.1:3717820-3721980	SDm	WTm	OK	219.021	134.659	-2.18647	0.0002	0.000611163	yes	1.62649	0.701759
TCONS_00003644	XLOC_002889	pykF	CP001363.1:1469901-1471314	SDm	WTm	OK	1105.7	679.804	-2.98128	5e-05	0.000166224	yes	1.6265	0.701769
TCONS_00005533	XLOC_004317	STM14_4863	CP001363.1:4267079-4268644	SDm	WTm	OK	292.521	179.77	-3.34597	5e-05	0.000166224	yes	1.6272	0.702388
TCONS_00003060	XLOC_002423	STM14_0381	CP001363.1:369881-371314	SDm	WTm	OK	22.3711	13.7481	-2.75597	5e-05	0.000166224	yes	1.62721	0.702404
TCONS_00005081	XLOC_003967	yhcR	CP001363.1:3546811-3547015	SDm	WTm	OK	38.9995	23.9642	-1.51888	0.0133	0.0274459	yes	1.62741	0.702575
TCONS_00001551	XLOC_001212	yegS	CP001363.1:2285565-2286465	SDm	WTm	OK	73.4657	45.119	-3.40931	5e-05	0.000166224	yes	1.62827	0.703336
TCONS_00005090	XLOC_003974	STM14_4074	CP001363.1:3563668-3563851	SDm	WTm	OK	531.608	326.366	-2.91339	5e-05	0.000166224	yes	1.62887	0.703872
TCONS_00003983	XLOC_003165	ruvB	CP001363.1:2000458-2001469	SDm	WTm	OK	74.8346	45.9265	-3.4687	5e-05	0.000166224	yes	1.62944	0.704379
TCONS_00002002	XLOC_001571	galP	CP001363.1:3272460-3273855	SDm	WTm	OK	145.888	89.5076	-3.67481	5e-05	0.000166224	yes	1.6299	0.704779
TCONS_00001604	XLOC_001251	yejM	CP001363.1:2380472-2382233	SDm	WTm	OK	140.513	86.2051	-3.66101	5e-05	0.000166224	yes	1.62998	0.704858
TCONS_00001932	XLOC_001515	barA	CP001363.1:3126328-3129085	SDm	WTm	OK	135.005	82.817	-3.57257	5e-05	0.000166224	yes	1.63016	0.705014
TCONS_00003606	XLOC_002858	yniC	CP001363.1:1412315-1412984	SDm	WTm	OK	87.6695	53.7703	-3.34488	5e-05	0.000166224	yes	1.63044	0.705265
TCONS_00004764	XLOC_003726	cysD	CP001363.1:3094627-3095536	SDm	WTm	OK	10.9298	6.70194	-2.72344	5e-05	0.000166224	yes	1.63084	0.705616
TCONS_00002341	XLOC_001851	kdtA	CP001363.1:3933029-3934307	SDm	WTm	OK	181.415	111.179	-3.67384	5e-05	0.000166224	yes	1.63174	0.706409
TCONS_00004281	XLOC_003374	sspH2	CP001363.1:2392437-2394804	SDm	WTm	OK	41.5076	25.4376	-3.59119	5e-05	0.000166224	yes	1.63174	0.706413
TCONS_00002076	XLOC_001631	rpsU	CP001363.1:3392307-3392523	SDm	WTm	OK	4130.58	2530.91	-3.67468	5e-05	0.000166224	yes	1.63205	0.706688
TCONS_00002796	XLOC_002203	cycA	CP001363.1:4647677-4649087	SDm	WTm	OK	151.615	92.8974	-3.6808	5e-05	0.000166224	yes	1.63207	0.706702
TCONS_00002450	XLOC_001935	rep	CP001363.1:4133354-4135478	SDm	WTm	OK	67.5618	41.3918	-3.66708	5e-05	0.000166224	yes	1.63225	0.706863
TCONS_00004427	XLOC_003489	cysA	CP001363.1:2604181-2607993	SDm	WTm	OK	16.9518	10.3836	-1.44753	0.01155	0.0243411	yes	1.63256	0.707132
TCONS_00000326	XLOC_000258	safD	CP001363.1:346782-347253	SDm	WTm	OK	27.2584	16.6957	-2.72318	5e-05	0.000166224	yes	1.63266	0.707224
TCONS_00001778	XLOC_001397	srmB	CP001363.1:2836736-2838071	SDm	WTm	OK	236.233	144.687	-3.64181	5e-05	0.000166224	yes	1.63272	0.707275
TCONS_00001162	XLOC_000901	mliC	CP001363.1:1532291-1532621	SDm	WTm	OK	140.434	85.9901	-3.10326	5e-05	0.000166224	yes	1.63314	0.70765
TCONS_00002161	XLOC_001704	yhdH	CP001363.1:3560909-3561884	SDm	WTm	OK	561.585	343.867	-3.49309	5e-05	0.000166224	yes	1.63315	0.707654
TCONS_00005645	XLOC_004400	STM14_5111	CP001363.1:4485842-4486623	SDm	WTm	OK	56.2798	34.4369	-2.1662	0.0004	0.0011558	yes	1.63429	0.708662
TCONS_00004364	XLOC_003437	hisQ	CP001363.1:2514469-2515860	SDm	WTm	OK	85.3951	52.2491	-2.59823	5e-05	0.000166224	yes	1.63438	0.708747
TCONS_00004964	XLOC_003866	plsC	CP001363.1:3354204-3354942	SDm	WTm	OK	122.909	75.1904	-3.51514	5e-05	0.000166224	yes	1.63464	0.70897
TCONS_00000037	XLOC_000031	traM	CP001362.1:60987-61368	SDm	WTm	OK	23.6935	14.4935	-2.4024	5e-05	0.000166224	yes	1.63477	0.709085
TCONS_00001894	XLOC_001488	gutQ	CP001363.1:3001871-3005120	SDm	WTm	OK	217.613	133.018	-2.22676	0.0002	0.000611163	yes	1.63597	0.710143
TCONS_00001025	XLOC_000796	STM14_1521	CP001363.1:1355291-1355618	SDm	WTm	OK	182.851	111.766	-3.20478	5e-05	0.000166224	yes	1.63602	0.710187
TCONS_00004294	XLOC_003381	napB	CP001363.1:2405847-2406297	SDm	WTm	OK	415.812	254.153	-3.62971	5e-05	0.000166224	yes	1.63607	0.710234
TCONS_00003855	XLOC_003060	yciM	CP001363.1:1812203-1813373	SDm	WTm	OK	274.867	168.004	-3.65162	5e-05	0.000166224	yes	1.63607	0.710238
TCONS_00002267	XLOC_001794	gor	CP001363.1:3782293-3783646	SDm	WTm	OK	537.492	328.509	-3.37665	5e-05	0.000166224	yes	1.63616	0.71031
TCONS_00000642	XLOC_000513	STM14_0894	CP001363.1:834756-836612	SDm	WTm	OK	9.83246	6.00882	-1.78749	0.00275	0.00666697	yes	1.63634	0.710471
TCONS_00003391	XLOC_002681	cydD	CP001363.1:991676-993443	SDm	WTm	OK	132.077	80.6404	-3.68852	5e-05	0.000166224	yes	1.63785	0.711805
TCONS_00004553	XLOC_003585	STM14_3175	CP001363.1:2793674-2794373	SDm	WTm	OK	44.4833	27.1589	-3.16186	5e-05	0.000166224	yes	1.63789	0.711839
TCONS_00003118	XLOC_002469	yajG	CP001363.1:500811-501390	SDm	WTm	OK	305.722	186.625	-3.67706	5e-05	0.000166224	yes	1.63816	0.712078
TCONS_00000002	XLOC_000002	STM14_5527	CP001362.1:711-1154	SDm	WTm	OK	54.9769	33.5399	-2.97	5e-05	0.000166224	yes	1.63915	0.712947
TCONS_00002829	XLOC_002232	STM14_5339	CP001363.1:4702289-4704203	SDm	WTm	OK	62.3545	38.0236	-3.66932	5e-05	0.000166224	yes	1.63989	0.713599
TCONS_00000906	XLOC_000708	mviM	CP001363.1:1211937-1212861	SDm	WTm	OK	448.533	273.487	-3.6248	5e-05	0.000166224	yes	1.64005	0.713742
TCONS_00001726	XLOC_001351	STM14_3073	CP001363.1:2673494-2673824	SDm	WTm	OK	32.2688	19.6735	-2.42331	0.00015	0.000467616	yes	1.64022	0.713886
TCONS_00005001	XLOC_003901	garR	CP001363.1:3434705-3435596	SDm	WTm	OK	223.167	136.05	-3.69797	5e-05	0.000166224	yes	1.64033	0.713987
TCONS_00000070	XLOC_000049	srgC	CP001362.1:3965-4724	SDm	WTm	OK	61.7874	37.6553	-3.3306	5e-05	0.000166224	yes	1.64087	0.71446
TCONS_00000769	XLOC_000610	ycaI	CP001363.1:1026486-1028757	SDm	WTm	OK	18.0108	10.9689	-3.35425	5e-05	0.000166224	yes	1.64199	0.715443
TCONS_00002333	XLOC_001844	STM14_4458	CP001363.1:3906416-3907727	SDm	WTm	OK	97.0602	59.1023	-3.6622	5e-05	0.000166224	yes	1.64224	0.715666
TCONS_00003950	XLOC_003137	pphA	CP001363.1:1962093-1962762	SDm	WTm	OK	28.978	17.6349	-2.98446	5e-05	0.000166224	yes	1.64322	0.716525
TCONS_00003488	XLOC_002763	mdoC	CP001363.1:1193153-1194308	SDm	WTm	OK	75.9349	46.1848	-3.57172	5e-05	0.000166224	yes	1.64415	0.717345
TCONS_00003639	XLOC_002884	ydiK	CP001363.1:1455096-1456215	SDm	WTm	OK	92.9699	56.5417	-3.6338	5e-05	0.000166224	yes	1.64427	0.717448
TCONS_00004926	XLOC_003842	STM14_3784	CP001363.1:3308723-3309710	SDm	WTm	OK	20.9001	12.7013	-1.38605	0.01925	0.038296	yes	1.64551	0.718534
TCONS_00005213	XLOC_004071	gntK	CP001363.1:3723697-3725727	SDm	WTm	OK	32.1609	19.5319	-1.63818	0.00425	0.00990599	yes	1.64658	0.719475
TCONS_00004462	XLOC_003512	ypfI	CP001363.1:2650627-2652646	SDm	WTm	OK	96.1235	58.3504	-3.75473	5e-05	0.000166224	yes	1.64735	0.720147
TCONS_00002951	XLOC_002338	apaG	CP001363.1:102994-103372	SDm	WTm	OK	561.424	340.8	-3.69183	5e-05	0.000166224	yes	1.64737	0.720165
TCONS_00002973	XLOC_002354	leuA	CP001363.1:131787-134450	SDm	WTm	OK	50.9155	30.9007	-2.56865	5e-05	0.000166224	yes	1.64771	0.720465
TCONS_00004165	XLOC_003295	rfbB	CP001363.1:2228147-2230132	SDm	WTm	OK	316.877	192.303	-2.63499	5e-05	0.000166224	yes	1.6478	0.720542
TCONS_00003595	XLOC_002847	sppA	CP001363.1:1381773-1384742	SDm	WTm	OK	102.946	62.4669	-2.93376	5e-05	0.000166224	yes	1.64801	0.720724
TCONS_00003101	XLOC_002455	ispA	CP001363.1:477208-478108	SDm	WTm	OK	513.707	311.692	-3.63754	5e-05	0.000166224	yes	1.64812	0.720825
TCONS_00000068	XLOC_000047	traX	CP001362.1:92452-93193	SDm	WTm	OK	35.2349	21.3745	-3.14723	5e-05	0.000166224	yes	1.64845	0.721114
TCONS_00001245	XLOC_000970	STM14_1944	CP001363.1:1706282-1707461	SDm	WTm	OK	27.2588	16.5189	-3.27591	5e-05	0.000166224	yes	1.65016	0.722604
TCONS_00005014	XLOC_003911	mtr	CP001363.1:3457970-3459215	SDm	WTm	OK	19.0987	11.5715	-3.16663	5e-05	0.000166224	yes	1.65049	0.722899
TCONS_00002659	XLOC_002097	STM14_5039	CP001363.1:4428431-4428971	SDm	WTm	OK	189.533	114.772	-3.57995	5e-05	0.000166224	yes	1.65139	0.723678
TCONS_00002395	XLOC_001892	yidQ	CP001363.1:4024327-4024663	SDm	WTm	OK	389.663	235.903	-3.53953	5e-05	0.000166224	yes	1.65179	0.724033
TCONS_00004969	XLOC_003871	yqiA	CP001363.1:3364133-3365542	SDm	WTm	OK	627.088	379.618	-1.75541	0.0018	0.00455065	yes	1.65189	0.72412
TCONS_00004271	XLOC_003364	STM14_2756	CP001363.1:2382513-2382984	SDm	WTm	OK	11.8298	7.16006	-2.17316	0.00015	0.000467616	yes	1.65219	0.724382
TCONS_00005411	XLOC_004225	yidR	CP001363.1:4024664-4025891	SDm	WTm	OK	68.8145	41.6409	-3.61041	5e-05	0.000166224	yes	1.65257	0.724711
TCONS_00003792	XLOC_003005	ydcP	CP001363.1:1703612-1705577	SDm	WTm	OK	63.6831	38.5058	-3.73803	5e-05	0.000166224	yes	1.65386	0.725835
TCONS_00000415	XLOC_000333	tgt	CP001363.1:461513-462641	SDm	WTm	OK	290.267	175.434	-3.74499	5e-05	0.000166224	yes	1.65457	0.726452
TCONS_00001377	XLOC_001083	pabB	CP001363.1:1932570-1933935	SDm	WTm	OK	119.097	71.9586	-3.76689	5e-05	0.000166224	yes	1.65508	0.726898
TCONS_00005237	XLOC_004086	ftsY	CP001363.1:3752443-3753919	SDm	WTm	OK	285.015	172.201	-3.66198	5e-05	0.000166224	yes	1.65513	0.726944
TCONS_00001727	XLOC_001352	xseA	CP001363.1:2677630-2678980	SDm	WTm	OK	417.269	252.096	-3.54789	5e-05	0.000166224	yes	1.6552	0.727005
TCONS_00004015	XLOC_003191	yecA	CP001363.1:2043090-2043756	SDm	WTm	OK	643.413	388.679	-3.7178	5e-05	0.000166224	yes	1.65538	0.727166
TCONS_00002260	XLOC_001787	nikR	CP001363.1:3765040-3765442	SDm	WTm	OK	213.529	128.963	-3.47677	5e-05	0.000166224	yes	1.65574	0.727475
TCONS_00005384	XLOC_004207	yicN	CP001363.1:3999122-3999679	SDm	WTm	OK	90.4755	54.6299	-3.25053	5e-05	0.000166224	yes	1.65615	0.727836
TCONS_00001395	XLOC_001099	yebW	CP001363.1:1961883-1962075	SDm	WTm	OK	67.5802	40.8029	-1.80819	0.0026	0.00633253	yes	1.65626	0.727929
TCONS_00001389	XLOC_001095	STM14_2230	CP001363.1:1950042-1951416	SDm	WTm	OK	26.8185	16.1898	-3.35831	5e-05	0.000166224	yes	1.65651	0.728143
TCONS_00002657	XLOC_002095	yjbB	CP001363.1:4425827-4427459	SDm	WTm	OK	107.103	64.6539	-3.78823	5e-05	0.000166224	yes	1.65656	0.72819
TCONS_00002715	XLOC_002140	nrfC	CP001363.1:4531193-4536213	SDm	WTm	OK	294.935	177.967	-1.98435	0.0007	0.0019354	yes	1.65725	0.728787
TCONS_00003344	XLOC_002645	pflE	CP001363.1:914836-915736	SDm	WTm	OK	15.9204	9.60302	-2.93555	5e-05	0.000166224	yes	1.65785	0.729316
TCONS_00000182	XLOC_000142	leuO	CP001363.1:135280-136225	SDm	WTm	OK	6.69522	4.03838	-2.5184	5e-05	0.000166224	yes	1.6579	0.729355
TCONS_00000711	XLOC_000565	dacC	CP001363.1:936548-937751	SDm	WTm	OK	170.601	102.875	-3.80121	5e-05	0.000166224	yes	1.65833	0.729734
TCONS_00002423	XLOC_001912	trkD	CP001363.1:4103286-4105155	SDm	WTm	OK	96.2834	58.0392	-3.79506	5e-05	0.000166224	yes	1.65894	0.730259
TCONS_00000019	XLOC_000017	STM14_5565	CP001362.1:32920-33958	SDm	WTm	OK	36.8874	22.2353	-3.34751	5e-05	0.000166224	yes	1.65896	0.730276
TCONS_00005264	XLOC_004110	yhjK	CP001363.1:3805314-3807388	SDm	WTm	OK	69.8558	42.0775	-3.7787	5e-05	0.000166224	yes	1.66017	0.731331
TCONS_00003010	XLOC_002386	yadB	CP001363.1:216136-217033	SDm	WTm	OK	92.5782	55.7595	-3.61742	5e-05	0.000166224	yes	1.66031	0.731455
TCONS_00003236	XLOC_002560	cobC	CP001363.1:705567-706176	SDm	WTm	OK	127.183	76.5884	-3.55045	5e-05	0.000166224	yes	1.6606	0.731708
TCONS_00002217	XLOC_001754	yhgF	CP001363.1:3675023-3677351	SDm	WTm	OK	96.0036	57.771	-3.80995	5e-05	0.000166224	yes	1.6618	0.732743
TCONS_00003670	XLOC_002913	ydhJ	CP001363.1:1526025-1529661	SDm	WTm	OK	45.1024	27.1391	-1.53281	0.00805	0.0176885	yes	1.6619	0.732831
TCONS_00001826	XLOC_001437	STM14_3319	CP001363.1:2912633-2913836	SDm	WTm	OK	79.0029	47.5163	-3.69457	5e-05	0.000166224	yes	1.66265	0.733483
TCONS_00003224	XLOC_002554	ybeF	CP001363.1:696528-697482	SDm	WTm	OK	67.5699	40.6365	-3.54059	5e-05	0.000166224	yes	1.66279	0.733605
TCONS_00002311	XLOC_001828	yiaN	CP001363.1:3872374-3873652	SDm	WTm	OK	3.66481	2.20301	-2.3508	5e-05	0.000166224	yes	1.66355	0.734262
TCONS_00002096	XLOC_001649	yqjD	CP001363.1:3415050-3415356	SDm	WTm	OK	1249.6	751.138	-3.8174	5e-05	0.000166224	yes	1.66361	0.734316
TCONS_00005843	XLOC_004551	yjjI	CP001363.1:4831618-4834120	SDm	WTm	OK	285.473	171.522	-3.1562	5e-05	0.000166224	yes	1.66435	0.734961
TCONS_00004577	XLOC_003596	STM14_3201	CP001363.1:2813599-2814285	SDm	WTm	OK	7.74315	4.65163	-2.08738	0.00035	0.00102143	yes	1.66461	0.735184
TCONS_00003335	XLOC_002637	ybiF	CP001363.1:899344-900232	SDm	WTm	OK	68.6364	41.223	-3.51801	5e-05	0.000166224	yes	1.665	0.735524
TCONS_00005682	XLOC_004424	fumB	CP001363.1:4558906-4560553	SDm	WTm	OK	369.244	221.765	-3.55955	5e-05	0.000166224	yes	1.66502	0.735543
TCONS_00003692	XLOC_002926	manA	CP001363.1:1550787-1551963	SDm	WTm	OK	254.545	152.789	-3.81515	5e-05	0.000166224	yes	1.66599	0.73638
TCONS_00005699	XLOC_004438	cutA	CP001363.1:4580212-4582239	SDm	WTm	OK	217.114	130.289	-1.70177	0.0039	0.00917565	yes	1.6664	0.736737
TCONS_00001413	XLOC_001116	holE	CP001363.1:1981458-1981689	SDm	WTm	OK	244.425	146.495	-3.06906	5e-05	0.000166224	yes	1.66849	0.73854
TCONS_00003231	XLOC_002559	rlpA	CP001363.1:700127-705239	SDm	WTm	OK	124.137	74.3852	-2.73105	5e-05	0.000166224	yes	1.66884	0.738846
TCONS_00003314	XLOC_002626	ybhO	CP001363.1:877201-880160	SDm	WTm	OK	9.37125	5.61303	-1.7356	0.00295	0.00711901	yes	1.66955	0.739462
TCONS_00000941	XLOC_000739	nagZ	CP001363.1:1250769-1251795	SDm	WTm	OK	173.295	103.759	-3.84572	5e-05	0.000166224	yes	1.67017	0.739994
TCONS_00002332	XLOC_001843	STM14_4457	CP001363.1:3905146-3906343	SDm	WTm	OK	162.959	97.5605	-3.76384	5e-05	0.000166224	yes	1.67034	0.74014
TCONS_00005371	XLOC_004197	STM14_4547	CP001363.1:3985100-3985586	SDm	WTm	OK	35.0417	20.9715	-2.93878	5e-05	0.000166224	yes	1.67092	0.740643
TCONS_00005199	XLOC_004060	glpG	CP001363.1:3698565-3701828	SDm	WTm	OK	153.715	91.9033	-1.90776	0.0019	0.00478505	yes	1.67257	0.742069
TCONS_00003924	XLOC_003116	rnd	CP001363.1:1924710-1925838	SDm	WTm	OK	26.0388	15.5665	-3.329	5e-05	0.000166224	yes	1.67275	0.742218
TCONS_00002656	XLOC_002094	metH	CP001363.1:4421772-4425561	SDm	WTm	OK	83.1739	49.7129	-3.80759	5e-05	0.000166224	yes	1.67308	0.742511
TCONS_00002904	XLOC_002296	slt	CP001363.1:4851867-4853805	SDm	WTm	OK	150.863	90.1705	-3.83539	5e-05	0.000166224	yes	1.67309	0.742512
TCONS_00003388	XLOC_002678	STM14_1076	CP001363.1:988675-989205	SDm	WTm	OK	435.222	260.072	-1.92939	0.00105	0.00279858	yes	1.67347	0.74284
TCONS_00002187	XLOC_001727	sun	CP001363.1:3592317-3593607	SDm	WTm	OK	155.47	92.8963	-3.86352	5e-05	0.000166224	yes	1.67359	0.742943
TCONS_00002653	XLOC_002092	aceA	CP001363.1:4417210-4418515	SDm	WTm	OK	41.5411	24.8142	-3.5607	5e-05	0.000166224	yes	1.67409	0.743373
TCONS_00002962	XLOC_002347	araA	CP001363.1:118788-120291	SDm	WTm	OK	15.3892	9.19058	-3.25337	5e-05	0.000166224	yes	1.67445	0.74369
TCONS_00003338	XLOC_002639	ybiP	CP001363.1:901163-902744	SDm	WTm	OK	46.4211	27.7209	-3.66688	5e-05	0.000166224	yes	1.67459	0.743807
TCONS_00005048	XLOC_003940	yrbF	CP001363.1:3492841-3493654	SDm	WTm	OK	125.956	75.2125	-3.73753	5e-05	0.000166224	yes	1.67467	0.743875
TCONS_00005837	XLOC_004546	STM14_5467	CP001363.1:4821878-4822943	SDm	WTm	OK	83.7452	50.0029	-3.6931	5e-05	0.000166224	yes	1.67481	0.743995
TCONS_00002129	XLOC_001677	dacB	CP001363.1:3482548-3483982	SDm	WTm	OK	121.761	72.6668	-3.86615	5e-05	0.000166224	yes	1.67561	0.744684
TCONS_00004280	XLOC_003373	STM14_2768	CP001363.1:2392116-2392347	SDm	WTm	OK	19.5837	11.6832	-1.3851	0.02345	0.0458531	yes	1.67623	0.745218
TCONS_00001829	XLOC_001440	STM14_3328	CP001363.1:2921704-2923579	SDm	WTm	OK	8.299	4.95078	-3.10241	5e-05	0.000166224	yes	1.6763	0.745282
TCONS_00005794	XLOC_004510	STM14_5394	CP001363.1:4763470-4764672	SDm	WTm	OK	205.174	122.396	-2.54824	5e-05	0.000166224	yes	1.67631	0.745292
TCONS_00001850	XLOC_001459	STM14_3365	CP001363.1:2958075-2959053	SDm	WTm	OK	9.32169	5.55942	-2.83334	5e-05	0.000166224	yes	1.67674	0.745657
TCONS_00002804	XLOC_002210	mpl	CP001363.1:4668327-4671302	SDm	WTm	OK	248.757	148.35	-1.45299	0.01375	0.0282968	yes	1.67683	0.745732
TCONS_00001117	XLOC_000869	ynhG	CP001363.1:1467964-1468966	SDm	WTm	OK	136.886	81.6282	-3.83337	5e-05	0.000166224	yes	1.67694	0.745835
TCONS_00003939	XLOC_003126	cspC	CP001363.1:1946951-1947161	SDm	WTm	OK	9922.12	5913.91	-3.73317	5e-05	0.000166224	yes	1.67776	0.746536
TCONS_00000072	XLOC_000051	srgB	CP001362.1:5637-6537	SDm	WTm	OK	20.8702	12.4373	-3.14325	5e-05	0.000166224	yes	1.67803	0.746771
TCONS_00000717	XLOC_000569	mdaA	CP001363.1:946558-947555	SDm	WTm	OK	111.464	66.4232	-3.40262	5e-05	0.000166224	yes	1.67809	0.746819
TCONS_00003043	XLOC_002409	STM14_0313	CP001363.1:305364-306420	SDm	WTm	OK	37.0661	22.0745	-3.45119	5e-05	0.000166224	yes	1.67914	0.74772
TCONS_00003285	XLOC_002600	kdpB	CP001363.1:770783-772832	SDm	WTm	OK	6.31495	3.76049	-3.02601	5e-05	0.000166224	yes	1.67929	0.747851
TCONS_00004561	XLOC_003589	STM14_3183	CP001363.1:2801005-2802370	SDm	WTm	OK	30.1912	17.9754	-1.52826	0.00845	0.0184901	yes	1.67958	0.748104
TCONS_00004314	XLOC_003397	STM14_2825	CP001363.1:2447410-2447587	SDm	WTm	OK	187.699	111.66	-2.41052	5e-05	0.000166224	yes	1.68099	0.749309
TCONS_00005192	XLOC_004056	STM14_4236	CP001363.1:3693868-3694129	SDm	WTm	OK	453.345	269.66	-3.49611	5e-05	0.000166224	yes	1.68117	0.749468
TCONS_00001740	XLOC_001362	STM14_3125	CP001363.1:2736935-2737814	SDm	WTm	OK	51.9442	30.8953	-3.49357	5e-05	0.000166224	yes	1.6813	0.749575
TCONS_00005321	XLOC_004154	STM14_4455	CP001363.1:3903823-3904828	SDm	WTm	OK	77.4413	46.0554	-3.68995	5e-05	0.000166224	yes	1.68148	0.749733
TCONS_00000016	XLOC_000014	STM14_5556	CP001362.1:23475-23961	SDm	WTm	OK	100.894	59.9961	-3.41892	5e-05	0.000166224	yes	1.68168	0.7499
TCONS_00000034	XLOC_000029	STM14_5589	CP001362.1:55258-57256	SDm	WTm	OK	2.49011	1.47991	-2.52621	5e-05	0.000166224	yes	1.68261	0.7507
TCONS_00000035	XLOC_000030	psiB	CP001362.1:57295-58464	SDm	WTm	OK	20.6752	12.2808	-1.52018	0.01075	0.022866	yes	1.68354	0.751497
TCONS_00004078	XLOC_003237	STM14_2449	CP001363.1:2110376-2112428	SDm	WTm	OK	30.7736	18.2763	-1.91478	0.0008	0.00218091	yes	1.6838	0.751719
TCONS_00003037	XLOC_002405	dniR	CP001363.1:300622-301990	SDm	WTm	OK	530.713	315.128	-3.5781	5e-05	0.000166224	yes	1.68412	0.751994
TCONS_00003695	XLOC_002929	STM14_1775	CP001363.1:1557793-1560786	SDm	WTm	OK	8.16839	4.84963	-1.87484	0.00185	0.00466807	yes	1.68433	0.752177
TCONS_00000260	XLOC_000200	cdsA	CP001363.1:260830-261688	SDm	WTm	OK	314.232	186.55	-3.91354	5e-05	0.000166224	yes	1.68444	0.752268
TCONS_00002067	XLOC_001622	STM14_3868	CP001363.1:3375255-3375933	SDm	WTm	OK	40.2641	23.9014	-3.28263	5e-05	0.000166224	yes	1.68459	0.752399
TCONS_00003057	XLOC_002420	pepD	CP001363.1:361657-363115	SDm	WTm	OK	608.411	361.018	-3.49564	5e-05	0.000166224	yes	1.68527	0.752975
TCONS_00004052	XLOC_003223	umuC	CP001363.1:2091296-2092565	SDm	WTm	OK	71.2951	42.3041	-3.75586	5e-05	0.000166224	yes	1.6853	0.753005
TCONS_00002153	XLOC_001696	degQ	CP001363.1:3529312-3530680	SDm	WTm	OK	323.208	191.776	-3.78541	5e-05	0.000166224	yes	1.68534	0.753041
TCONS_00002165	XLOC_001708	accB	CP001363.1:3563993-3564464	SDm	WTm	OK	1076.2	638.468	-3.85361	5e-05	0.000166224	yes	1.6856	0.75326
TCONS_00000869	XLOC_000679	scsC	CP001363.1:1158908-1161911	SDm	WTm	OK	12.4635	7.39275	-1.34078	0.0232	0.0453981	yes	1.68591	0.753526
TCONS_00004046	XLOC_003218	dcm	CP001363.1:2084252-2087164	SDm	WTm	OK	146.339	86.8001	-3.46551	5e-05	0.000166224	yes	1.68593	0.753546
TCONS_00003602	XLOC_002854	katE	CP001363.1:1407089-1409342	SDm	WTm	OK	202.132	119.865	-3.7464	5e-05	0.000166224	yes	1.68633	0.753887
TCONS_00002193	XLOC_001733	yheS	CP001363.1:3623690-3625598	SDm	WTm	OK	157.706	93.5008	-3.88787	5e-05	0.000166224	yes	1.68668	0.754187
TCONS_00004323	XLOC_003406	menE	CP001363.1:2463225-2466409	SDm	WTm	OK	146.787	87.0259	-1.67186	0.0044	0.0102103	yes	1.6867	0.754207
TCONS_00004466	XLOC_003516	dapA	CP001363.1:2655594-2656473	SDm	WTm	OK	1024.88	606.516	-3.55009	5e-05	0.000166224	yes	1.68978	0.756837
TCONS_00003145	XLOC_002491	fsr	CP001363.1:552934-554155	SDm	WTm	OK	63.8329	37.7454	-3.74627	5e-05	0.000166224	yes	1.69114	0.757999
TCONS_00005059	XLOC_003948	nanA	CP001363.1:3522014-3522908	SDm	WTm	OK	133.698	79.0531	-3.85831	5e-05	0.000166224	yes	1.69124	0.758084
TCONS_00002082	XLOC_001637	oat	CP001363.1:3402930-3404337	SDm	WTm	OK	37.6	22.2273	-3.62056	5e-05	0.000166224	yes	1.69161	0.7584
TCONS_00003070	XLOC_002431	STM14_0409	CP001363.1:394585-398955	SDm	WTm	OK	5.87418	3.47224	-3.15145	5e-05	0.000166224	yes	1.69176	0.758521
TCONS_00003028	XLOC_002399	proS	CP001363.1:283166-284885	SDm	WTm	OK	322.095	190.374	-3.7333	5e-05	0.000166224	yes	1.69191	0.75865
TCONS_00003774	XLOC_002989	nhoA	CP001363.1:1678351-1679457	SDm	WTm	OK	110.212	65.1401	-3.62028	5e-05	0.000166224	yes	1.69192	0.758663
TCONS_00001074	XLOC_000834	celA	CP001363.1:1401782-1402103	SDm	WTm	OK	353.809	208.967	-3.64461	5e-05	0.000166224	yes	1.69313	0.759696
TCONS_00000417	XLOC_000335	secD	CP001363.1:463023-464871	SDm	WTm	OK	439.387	259.476	-3.55888	5e-05	0.000166224	yes	1.69336	0.759891
TCONS_00004415	XLOC_003479	xapR	CP001363.1:2583945-2584830	SDm	WTm	OK	6.65536	3.92829	-2.56485	5e-05	0.000166224	yes	1.69421	0.760615
TCONS_00001171	XLOC_000909	fumC	CP001363.1:1553976-1556306	SDm	WTm	OK	484.059	285.706	-3.28843	5e-05	0.000166224	yes	1.69426	0.760652
TCONS_00003286	XLOC_002601	kdpA	CP001363.1:772852-774729	SDm	WTm	OK	4.88623	2.88338	-2.85829	5e-05	0.000166224	yes	1.69462	0.760961
TCONS_00000411	XLOC_000329	proY	CP001363.1:455344-456715	SDm	WTm	OK	69.2179	40.8363	-3.83754	5e-05	0.000166224	yes	1.69501	0.761293
TCONS_00005851	XLOC_004558	yjjK	CP001363.1:4849991-4851659	SDm	WTm	OK	476.526	280.99	-3.58088	5e-05	0.000166224	yes	1.69588	0.762036
TCONS_00003734	XLOC_002958	marB	CP001363.1:1606826-1607042	SDm	WTm	OK	156.002	91.9298	-2.85992	5e-05	0.000166224	yes	1.69697	0.76296
TCONS_00000931	XLOC_000732	pabC	CP001363.1:1239962-1240772	SDm	WTm	OK	102.805	60.5034	-3.76982	5e-05	0.000166224	yes	1.69916	0.764822
TCONS_00001163	XLOC_000902	pdxH	CP001363.1:1532679-1533336	SDm	WTm	OK	255.868	150.564	-3.93061	5e-05	0.000166224	yes	1.6994	0.765023
TCONS_00003347	XLOC_002646	moeA	CP001363.1:915877-918137	SDm	WTm	OK	227.105	133.593	-3.36001	5e-05	0.000166224	yes	1.69998	0.765515
TCONS_00005370	XLOC_004196	STM14_4546	CP001363.1:3983348-3984955	SDm	WTm	OK	19.9355	11.7263	-2.08317	0.00025	0.000749572	yes	1.70007	0.765592
TCONS_00004609	XLOC_003611	kgtP	CP001363.1:2847888-2849510	SDm	WTm	OK	36.6421	21.5506	-3.14269	5e-05	0.000166224	yes	1.70028	0.765774
TCONS_00002412	XLOC_001905	STM14_4641	CP001363.1:4065070-4066968	SDm	WTm	OK	117.695	69.1957	-1.96804	0.00055	0.0015492	yes	1.7009	0.766299
TCONS_00005283	XLOC_004125	yhjW	CP001363.1:3834276-3835968	SDm	WTm	OK	121.748	71.539	-3.99459	5e-05	0.000166224	yes	1.70184	0.767096
TCONS_00003354	XLOC_002652	deoR	CP001363.1:937795-938554	SDm	WTm	OK	172.36	101.186	-3.90379	5e-05	0.000166224	yes	1.7034	0.768415
TCONS_00004410	XLOC_003474	mntH	CP001363.1:2575270-2576512	SDm	WTm	OK	855.333	502.1	-3.36797	5e-05	0.000166224	yes	1.70351	0.768511
TCONS_00002168	XLOC_001710	panF	CP001363.1:3565932-3567616	SDm	WTm	OK	33.8898	19.8813	-3.52514	5e-05	0.000166224	yes	1.70461	0.769439
TCONS_00003380	XLOC_002671	STM14_1067	CP001363.1:984061-984343	SDm	WTm	OK	17.8008	10.4415	-1.76664	0.00355	0.00842384	yes	1.70481	0.769613
TCONS_00003783	XLOC_002996	yncB	CP001363.1:1686849-1688143	SDm	WTm	OK	343.158	201.27	-3.93427	5e-05	0.000166224	yes	1.70496	0.769741
TCONS_00002760	XLOC_002173	amiB	CP001363.1:4613194-4614514	SDm	WTm	OK	140.273	82.2706	-4.0079	5e-05	0.000166224	yes	1.70502	0.769788
TCONS_00002963	XLOC_002348	araB	CP001363.1:120301-122011	SDm	WTm	OK	13.1321	7.70101	-3.36397	5e-05	0.000166224	yes	1.70524	0.769978
TCONS_00001648	XLOC_001283	yfbQ	CP001363.1:2493546-2494761	SDm	WTm	OK	111.982	65.6323	-3.96931	5e-05	0.000166224	yes	1.7062	0.770789
TCONS_00004387	XLOC_003456	fabB	CP001363.1:2540173-2541388	SDm	WTm	OK	1374.38	805.445	-3.27078	5e-05	0.000166224	yes	1.70636	0.770923
TCONS_00003533	XLOC_002797	trmU	CP001363.1:1280462-1281569	SDm	WTm	OK	258.26	151.336	-3.98455	5e-05	0.000166224	yes	1.70653	0.771069
TCONS_00000391	XLOC_000314	STM14_0449	CP001363.1:435407-436121	SDm	WTm	OK	49.5451	29.0325	-3.47637	5e-05	0.000166224	yes	1.70654	0.771074
TCONS_00004295	XLOC_003382	napH	CP001363.1:2406412-2407964	SDm	WTm	OK	252.008	147.643	-2.33134	5e-05	0.000166224	yes	1.70687	0.771357
TCONS_00002134	XLOC_001682	yrbH	CP001363.1:3494857-3495844	SDm	WTm	OK	197.238	115.511	-4.02007	5e-05	0.000166224	yes	1.70753	0.771907
TCONS_00004469	XLOC_003518	perM	CP001363.1:2658247-2659315	SDm	WTm	OK	91.9519	53.8201	-3.8862	5e-05	0.000166224	yes	1.7085	0.772734
TCONS_00004787	XLOC_003743	gudD	CP001363.1:3130348-3131689	SDm	WTm	OK	69.7833	40.8059	-3.88194	5e-05	0.000166224	yes	1.71013	0.774104
TCONS_00000079	XLOC_000056	pefC	CP001362.1:10246-13340	SDm	WTm	OK	12.1879	7.12396	-3.12073	5e-05	0.000166224	yes	1.71083	0.774698
TCONS_00005287	XLOC_004129	lpfB	CP001363.1:3840356-3841055	SDm	WTm	OK	1.96136	1.14608	-1.33672	0.02385	0.0464108	yes	1.71136	0.775147
TCONS_00002448	XLOC_001934	STM14_4708	CP001363.1:4132920-4133354	SDm	WTm	OK	53.1683	31.0655	-2.98259	5e-05	0.000166224	yes	1.71149	0.775253
TCONS_00003041	XLOC_002407	rnhA	CP001363.1:302851-304038	SDm	WTm	OK	145.209	84.8167	-2.35639	5e-05	0.000166224	yes	1.71203	0.775711
TCONS_00001558	XLOC_001217	STM14_2660	CP001363.1:2304195-2304726	SDm	WTm	OK	34.5111	20.1559	-3.13086	5e-05	0.000166224	yes	1.71221	0.775858
TCONS_00002892	XLOC_002286	yjjU	CP001363.1:4829742-4831586	SDm	WTm	OK	57.3976	33.52	-3.63478	5e-05	0.000166224	yes	1.71234	0.775968
TCONS_00000783	XLOC_000617	ycbK	CP001363.1:1045479-1046028	SDm	WTm	OK	375.952	219.517	-4.0174	5e-05	0.000166224	yes	1.71263	0.776216
TCONS_00001813	XLOC_001426	STM14_3303	CP001363.1:2899471-2899639	SDm	WTm	OK	129.1	75.3801	-1.95844	0.0016	0.00408828	yes	1.71265	0.776233
TCONS_00005157	XLOC_004032	pabA	CP001363.1:3633617-3634181	SDm	WTm	OK	147.246	85.9487	-3.7652	5e-05	0.000166224	yes	1.71318	0.776681
TCONS_00004991	XLOC_003891	yhaJ	CP001363.1:3418264-3419161	SDm	WTm	OK	102.364	59.7462	-3.86577	5e-05	0.000166224	yes	1.71331	0.77679
TCONS_00005597	XLOC_004365	thiC	CP001363.1:4392504-4395967	SDm	WTm	OK	26.3182	15.3562	-2.91862	5e-05	0.000166224	yes	1.71385	0.77724
TCONS_00000465	XLOC_000375	dnaX	CP001363.1:541600-543529	SDm	WTm	OK	253.938	148.069	-3.87028	5e-05	0.000166224	yes	1.715	0.778207
TCONS_00002286	XLOC_001809	STM14_4380	CP001363.1:3831668-3833950	SDm	WTm	OK	31.8274	18.5548	-2.83484	5e-05	0.000166224	yes	1.71532	0.778477
TCONS_00000317	XLOC_000249	STM14_0342	CP001363.1:337686-338960	SDm	WTm	OK	42.3445	24.6778	-1.61989	0.0063	0.0141508	yes	1.71589	0.778961
[truncated: 3,675 more rows]

## Sheet: rpsL vs WT
test_id	gene_id	gene	locus	sample_1	sample_2	status	value_1	value_2	test_stat	p_value	q_value	significant	fold (rpsL/WT)	Log2FC
TCONS_00002166	XLOC_002170	glyX	CP001363.1:4609482-4609558	SLm	WTm	OK	0	2151.5	#NAME?	0.0072	0.0229123	yes	0	#NUM!
TCONS_00002653	XLOC_001981	ileT	CP001363.1:4211360-4211437	SLm	WTm	OK	0	1502.4	#NAME?	0.00145	0.0057192	yes	0	#NUM!
TCONS_00000541	XLOC_003580	STM14_3165	CP001363.1:2782225-2782354	SLm	WTm	OK	0	16.4599	#NAME?	0.00145	0.0057192	yes	0	#NUM!
TCONS_00000487	XLOC_003827	STM14_3751	CP001363.1:3285667-3285820	SLm	WTm	OK	0	5.44534	#NAME?	0.00145	0.0057192	yes	0	#NUM!
TCONS_00000179	XLOC_001271	glpA	CP001363.1:2441788-2445853	SLm	WTm	OK	2.88527	450.433	14.9993	5e-05	0.000273954	yes	0.00640555	-7.28646
TCONS_00002961	XLOC_001766	glpD	CP001363.1:3702428-3703937	SLm	WTm	OK	7.93092	985.221	24.0205	5e-05	0.000273954	yes	0.00804989	-6.95682
TCONS_00004834	XLOC_004487	pyrI	CP001363.1:4716328-4716790	SLm	WTm	OK	24.6084	2120.5	22.5245	5e-05	0.000273954	yes	0.011605	-6.42911
TCONS_00004012	XLOC_000404	fimA	CP001363.1:604823-605366	SLm	WTm	OK	8.53004	728.426	20.0776	5e-05	0.000273954	yes	0.0117102	-6.41609
TCONS_00003088	XLOC_003710	invG	CP001363.1:3060718-3064268	SLm	WTm	OK	1.17051	95.039	13.1227	5e-05	0.000273954	yes	0.0123161	-6.34331
TCONS_00005863	XLOC_002128	STM14_5117	CP001363.1:4491398-4495999	SLm	WTm	OK	0.749763	57.6796	5.94796	5e-05	0.000273954	yes	0.0129988	-6.26548
TCONS_00005051	XLOC_003646	fljA	CP001363.1:2932857-2933397	SLm	WTm	OK	1.00199	71.2629	8.86411	5e-05	0.000273954	yes	0.0140605	-6.15221
TCONS_00000501	XLOC_003710	invE	CP001363.1:3060718-3064268	SLm	WTm	OK	0.973321	69.026	9.37495	5e-05	0.000273954	yes	0.0141008	-6.14808
TCONS_00001954	XLOC_002128	STM14_5120	CP001363.1:4491398-4495999	SLm	WTm	OK	0.91583	63.6754	10.2428	5e-05	0.000273954	yes	0.0143828	-6.11951
TCONS_00002598	XLOC_004488	pyrB	CP001363.1:4716802-4717738	SLm	WTm	OK	15.7702	1089.71	22.0305	5e-05	0.000273954	yes	0.0144719	-6.1106
TCONS_00002597	XLOC_003710	invF	CP001363.1:3060718-3064268	SLm	WTm	OK	2.62003	180.818	11.117	5e-05	0.000273954	yes	0.0144899	-6.10881
TCONS_00001065	XLOC_003324	yehE	CP001363.1:2299458-2299740	SLm	WTm	OK	41.6619	2617.06	20.0514	5e-05	0.000273954	yes	0.0159194	-5.97307
TCONS_00005156	XLOC_004431	STM14_5188	CP001363.1:4573427-4574587	SLm	WTm	OK	0.832952	48.2297	11.3748	5e-05	0.000273954	yes	0.0172705	-5.85554
TCONS_00005581	XLOC_001400	trxC	CP001363.1:2842487-2842907	SLm	WTm	OK	62.3249	3010.27	20.4196	5e-05	0.000273954	yes	0.0207041	-5.59394
TCONS_00002127	XLOC_002128	STM14_5119	CP001363.1:4491398-4495999	SLm	WTm	OK	1.1775	44.2078	8.81682	5e-05	0.000273954	yes	0.0266356	-5.2305
TCONS_00002599	XLOC_000406	fimC	CP001363.1:606018-606711	SLm	WTm	OK	0.775649	28.0532	8.31659	5e-05	0.000273954	yes	0.0276492	-5.17662
TCONS_00005775	XLOC_003697	prgH	CP001363.1:3036578-3037757	SLm	WTm	OK	5.93069	208.964	18.0522	5e-05	0.000273954	yes	0.0283814	-5.13891
TCONS_00002156	XLOC_002128	STM14_5118	CP001363.1:4491398-4495999	SLm	WTm	OK	1.44295	44.2561	9.42883	5e-05	0.000273954	yes	0.0326045	-4.93878
TCONS_00001435	XLOC_003647	fljB	CP001363.1:2933464-2934985	SLm	WTm	OK	175.595	5081.91	15.4375	5e-05	0.000273954	yes	0.034553	-4.85505
TCONS_00004366	XLOC_003648	STM14_3341	CP001363.1:2936001-2936229	SLm	WTm	OK	58.3848	1607.22	14.8606	5e-05	0.000273954	yes	0.0363266	-4.78283
TCONS_00001674	XLOC_003474	mntH	CP001363.1:2575270-2576512	SLm	WTm	OK	19.0974	502.1	17.0686	5e-05	0.000273954	yes	0.0380351	-4.71653
TCONS_00002467	XLOC_003709	invA	CP001363.1:3058636-3060694	SLm	WTm	OK	2.0242	50.8005	15.6138	5e-05	0.000273954	yes	0.0398461	-4.64942
TCONS_00001640	XLOC_003692	sprB	CP001363.1:3031203-3031959	SLm	WTm	OK	3.84402	94.8974	14.1135	5e-05	0.000273954	yes	0.0405071	-4.62568
TCONS_00000762	XLOC_003695	prgJ	CP001363.1:3033575-3036293	SLm	WTm	OK	25.9771	589.153	3.46605	0.00025	0.00121362	yes	0.0440923	-4.50333
TCONS_00005173	XLOC_003696	prgI	CP001363.1:3036311-3036554	SLm	WTm	OK	22.6198	510.164	12.752	5e-05	0.000273954	yes	0.0443383	-4.4953
TCONS_00004392	XLOC_000123	carB	CP001363.1:77047-80275	SLm	WTm	OK	62.1024	1363.66	15.3758	5e-05	0.000273954	yes	0.045541	-4.45669
TCONS_00003630	XLOC_003693	hilC	CP001363.1:3032343-3033231	SLm	WTm	OK	9.05205	184.412	15.3998	5e-05	0.000273954	yes	0.049086	-4.34854
TCONS_00005101	XLOC_003708	invI	CP001363.1:3053907-3058613	SLm	WTm	OK	4.29856	80.165	3.64012	0.00055	0.00243731	yes	0.0536214	-4.22105
TCONS_00005443	XLOC_003704	sipB	CP001363.1:3049350-3051132	SLm	WTm	OK	14.5136	266.155	15.7137	5e-05	0.000273954	yes	0.0545306	-4.19679
TCONS_00004620	XLOC_003703	sipC	CP001363.1:3048093-3049323	SLm	WTm	OK	21.9575	396.073	15.6003	5e-05	0.000273954	yes	0.055438	-4.17298
TCONS_00000635	XLOC_001602	STM14_3821	CP001363.1:3335905-3336707	SLm	WTm	OK	23.2729	419.526	9.6222	5e-05	0.000273954	yes	0.0554743	-4.17204
TCONS_00003616	XLOC_004017	bfd	CP001363.1:3611780-3611975	SLm	WTm	OK	92.0322	1576.25	12.6345	5e-05	0.000273954	yes	0.0583868	-4.09821
TCONS_00005174	XLOC_003848	STM14_3799	CP001363.1:3318869-3319928	SLm	WTm	OK	15.2779	260.49	15.171	5e-05	0.000273954	yes	0.0586506	-4.09171
TCONS_00000401	XLOC_003708	invB	CP001363.1:3053907-3058613	SLm	WTm	OK	8.8674	150.38	4.96791	5e-05	0.000273954	yes	0.0589666	-4.08396
TCONS_00000403	XLOC_000568	ybjM	CP001363.1:945716-946094	SLm	WTm	OK	92.9387	1559.41	15.1689	5e-05	0.000273954	yes	0.0595986	-4.06858
TCONS_00002990	XLOC_004228	STM14_4612	CP001363.1:4032287-4033688	SLm	WTm	OK	16.6022	276.239	14.5942	5e-05	0.000273954	yes	0.0601009	-4.05647
TCONS_00003364	XLOC_003708	invJ	CP001363.1:3053907-3058613	SLm	WTm	OK	5.45607	86.3777	7.77572	5e-05	0.000273954	yes	0.0631653	-3.98472
TCONS_00003361	XLOC_003705	sicA	CP001363.1:3051134-3051632	SLm	WTm	OK	9.19166	142.302	12.6334	5e-05	0.000273954	yes	0.0645926	-3.95249
TCONS_00003365	XLOC_003857	STM14_3820	CP001363.1:3335298-3335814	SLm	WTm	OK	30.829	466.849	14.3578	5e-05	0.000273954	yes	0.0660363	-3.9206
TCONS_00003363	XLOC_004106	yhjH	CP001363.1:3800284-3801052	SLm	WTm	OK	67.8843	1023.27	13.8038	5e-05	0.000273954	yes	0.0663406	-3.91397
TCONS_00005211	XLOC_003695	prgK	CP001363.1:3033575-3036293	SLm	WTm	OK	24.3271	352.7	6.39696	5e-05	0.000273954	yes	0.0689739	-3.85781
TCONS_00004189	XLOC_003139	sopE2	CP001363.1:1963416-1964139	SLm	WTm	OK	3.51927	50.7626	11.3732	5e-05	0.000273954	yes	0.069328	-3.85042
TCONS_00002422	XLOC_001602	STM14_3822	CP001363.1:3335905-3336707	SLm	WTm	OK	31.9653	453.628	9.91816	5e-05	0.000273954	yes	0.0704659	-3.82693
TCONS_00003409	XLOC_003708	invC	CP001363.1:3053907-3058613	SLm	WTm	OK	4.48728	61.8077	7.36932	5e-05	0.000273954	yes	0.0726007	-3.78387
TCONS_00001489	XLOC_004405	soxS	CP001363.1:4515922-4517835	SLm	WTm	OK	18.5958	254.255	5.27919	5e-05	0.000273954	yes	0.0731384	-3.77323
TCONS_00001491	XLOC_001782	tcp	CP001363.1:3758539-3760183	SLm	WTm	OK	96.1125	1309.56	12.9891	5e-05	0.000273954	yes	0.073393	-3.76821
TCONS_00004106	XLOC_003886	STM14_3893	CP001363.1:3398410-3400620	SLm	WTm	OK	49.5416	653.502	9.85368	5e-05	0.000273954	yes	0.0758094	-3.72148
TCONS_00005701	XLOC_001279	STM14_2852	CP001363.1:2472194-2473196	SLm	WTm	OK	188.15	2452.23	12.9178	5e-05	0.000273954	yes	0.0767261	-3.70414
TCONS_00003406	XLOC_001497	hilA	CP001363.1:3040092-3041754	SLm	WTm	OK	3.02528	39.3925	12.5538	5e-05	0.000273954	yes	0.0767984	-3.70278
TCONS_00003989	XLOC_003708	spaO	CP001363.1:3053907-3058613	SLm	WTm	OK	4.55891	59.1217	5.62109	5e-05	0.000273954	yes	0.0771106	-3.69693
TCONS_00002435	XLOC_002734	sopB	CP001363.1:1136574-1138260	SLm	WTm	OK	7.7187	99.8719	13.5939	5e-05	0.000273954	yes	0.077286	-3.69365
TCONS_00000285	XLOC_003649	STM14_3342	CP001363.1:2936296-2936507	SLm	WTm	OK	18.4372	237.708	3.2072	0.0007	0.00302525	yes	0.0775624	-3.6885
TCONS_00000292	XLOC_003700	iacP	CP001363.1:3044648-3044897	SLm	WTm	OK	6.81209	87.4756	6.44216	5e-05	0.000273954	yes	0.0778742	-3.68271
TCONS_00001741	XLOC_003702	sipD	CP001363.1:3046991-3048023	SLm	WTm	OK	7.49035	95.2538	13.0306	5e-05	0.000273954	yes	0.0786357	-3.66867
TCONS_00001742	XLOC_004229	torD	CP001363.1:4033877-4038229	SLm	WTm	OK	3.21838	39.4615	5.13164	5e-05	0.000273954	yes	0.0815575	-3.61604
TCONS_00001743	XLOC_003208	fliC	CP001363.1:2059062-2060550	SLm	WTm	OK	2689.58	32673.9	4.90372	5e-05	0.000273954	yes	0.0823159	-3.60269
TCONS_00002512	XLOC_001444	STM14_3343	CP001363.1:2936296-2936507	SLm	WTm	OK	8.47308	101.309	3.02767	0.0026	0.00951698	yes	0.083636	-3.57973
TCONS_00001066	XLOC_000405	fimI	CP001363.1:605441-605975	SLm	WTm	OK	5.11931	58.0165	9.88706	5e-05	0.000273954	yes	0.0882389	-3.50244
TCONS_00001068	XLOC_002778	flgM	CP001363.1:1215208-1215502	SLm	WTm	OK	350.148	3901.72	12.7281	5e-05	0.000273954	yes	0.089742	-3.47807
TCONS_00001069	XLOC_003182	motA	CP001363.1:2030601-2032531	SLm	WTm	OK	122.981	1356.22	8.25325	5e-05	0.000273954	yes	0.0906792	-3.46308
TCONS_00005450	XLOC_003708	spaP	CP001363.1:3053907-3058613	SLm	WTm	OK	2.34342	25.7501	3.01873	5e-05	0.000273954	yes	0.0910062	-3.45789
TCONS_00005454	XLOC_002777	flgN	CP001363.1:1214781-1215204	SLm	WTm	OK	273.608	2943.26	12.5113	5e-05	0.000273954	yes	0.0929609	-3.42723
TCONS_00005447	XLOC_003179	cheM	CP001363.1:2026159-2028052	SLm	WTm	OK	157.962	1657.76	11.4185	5e-05	0.000273954	yes	0.0952864	-3.39159
TCONS_00005448	XLOC_003178	cheR	CP001363.1:2024093-2026006	SLm	WTm	OK	64.6497	662.567	9.25442	5e-05	0.000273954	yes	0.0975746	-3.35735
TCONS_00005453	XLOC_002037	katG	CP001363.1:4333167-4335348	SLm	WTm	OK	224.864	2271.17	11.0235	5e-05	0.000273954	yes	0.099008	-3.33631
TCONS_00005449	XLOC_003707	spaQ	CP001363.1:3053621-3053882	SLm	WTm	OK	2.75275	27.4803	3.89929	5e-05	0.000273954	yes	0.100172	-3.31945
TCONS_00005451	XLOC_001773	STM14_4272	CP001363.1:3730067-3731282	SLm	WTm	OK	6.93345	67.476	11.5945	5e-05	0.000273954	yes	0.102754	-3.28273
TCONS_00005455	XLOC_001494	sitA	CP001363.1:3026605-3030037	SLm	WTm	OK	15.9854	152.94	6.99821	5e-05	0.000273954	yes	0.104521	-3.25814
TCONS_00004706	XLOC_000422	fes	CP001363.1:644695-645910	SLm	WTm	OK	3.24385	30.7207	10.1562	5e-05	0.000273954	yes	0.105592	-3.24343
TCONS_00002306	XLOC_003701	sipA	CP001363.1:3044915-3046973	SLm	WTm	OK	13.4442	126.004	12.2451	5e-05	0.000273954	yes	0.106697	-3.22841
TCONS_00001543	XLOC_002304	yaaA	CP001363.1:5113-5887	SLm	WTm	OK	100.177	931.248	12.2104	5e-05	0.000273954	yes	0.107573	-3.21661
TCONS_00001542	XLOC_003182	motB	CP001363.1:2030601-2032531	SLm	WTm	OK	129.337	1183.38	7.60425	5e-05	0.000273954	yes	0.109295	-3.19371
TCONS_00001932	XLOC_002733	pipC	CP001363.1:1136216-1136558	SLm	WTm	OK	28.006	254.139	10.781	5e-05	0.000273954	yes	0.1102	-3.18181
TCONS_00005676	XLOC_003015	trg	CP001363.1:1725855-1729075	SLm	WTm	OK	46.741	411.859	6.69495	5e-05	0.000273954	yes	0.113488	-3.13939
TCONS_00005675	XLOC_004061	glpE	CP001363.1:3701903-3702230	SLm	WTm	OK	31.7824	277.017	10.6668	5e-05	0.000273954	yes	0.114731	-3.12367
TCONS_00005311	XLOC_001498	iagB	CP001363.1:3041771-3042254	SLm	WTm	OK	5.07981	44.1374	8.60418	5e-05	0.000273954	yes	0.115091	-3.11916
TCONS_00000122	XLOC_001224	yohJ	CP001363.1:2329474-2330565	SLm	WTm	OK	52.4842	441.308	7.7478	5e-05	0.000273954	yes	0.118929	-3.07183
TCONS_00000123	XLOC_004243	aroE_3	CP001363.1:4079906-4080725	SLm	WTm	OK	3.32524	27.2472	9.02535	5e-05	0.000273954	yes	0.12204	-3.03458
TCONS_00000124	XLOC_002905	ydhC	CP001363.1:1515648-1516854	SLm	WTm	OK	11.9648	96.9198	10.7667	5e-05	0.000273954	yes	0.123451	-3.018
TCONS_00000125	XLOC_000827	STM14_1578	CP001363.1:1390193-1390845	SLm	WTm	OK	314.029	2428.63	8.03333	5e-05	0.000273954	yes	0.129303	-2.95117
TCONS_00000126	XLOC_001598	STM14_3801	CP001363.1:3320289-3320487	SLm	WTm	OK	1.60872	12.3918	3.59746	0.0031	0.011099	yes	0.129821	-2.9454
TCONS_00000127	XLOC_002635	dps	CP001363.1:898538-899042	SLm	WTm	OK	796.568	6058.26	10.1365	5e-05	0.000273954	yes	0.131485	-2.92703
TCONS_00000128	XLOC_000162	pdhR	CP001363.1:176028-176793	SLm	WTm	OK	56.2805	423.804	11.1709	5e-05	0.000273954	yes	0.132798	-2.91269
TCONS_00000129	XLOC_003887	aer	CP001363.1:3401007-3402528	SLm	WTm	OK	22.2619	167.187	11.0345	5e-05	0.000273954	yes	0.133156	-2.90881
TCONS_00001718	XLOC_003344	folE	CP001363.1:2339667-2345787	SLm	WTm	OK	121.463	893.958	5.08105	5e-05	0.000273954	yes	0.135871	-2.87969
TCONS_00004266	XLOC_002849	STM14_1579	CP001363.1:1390193-1390845	SLm	WTm	OK	118.279	869.209	7.32355	5e-05	0.000273954	yes	0.136077	-2.87751
TCONS_00005138	XLOC_000407	fimD	CP001363.1:606741-609354	SLm	WTm	OK	2.51526	18.0439	9.88903	5e-05	0.000273954	yes	0.139397	-2.84273
TCONS_00005137	XLOC_003177	cheY	CP001363.1:2023686-2024076	SLm	WTm	OK	130.855	924.646	10.737	5e-05	0.000273954	yes	0.141519	-2.82093
TCONS_00001978	XLOC_003200	sdiA	CP001363.1:2051062-2051785	SLm	WTm	OK	187.387	1322.62	10.6414	5e-05	0.000273954	yes	0.141679	-2.81931
TCONS_00004218	XLOC_004545	fhuF	CP001363.1:4820969-4821758	SLm	WTm	OK	22.2806	152.863	10.3742	5e-05	0.000273954	yes	0.145755	-2.77838
TCONS_00002207	XLOC_001070	ycgR	CP001363.1:1907956-1908691	SLm	WTm	OK	43.5305	296.932	10.3867	5e-05	0.000273954	yes	0.146601	-2.77003
TCONS_00003311	XLOC_002656	grxA	CP001363.1:946125-946389	SLm	WTm	OK	585.643	3994.05	10.6104	5e-05	0.000273954	yes	0.146629	-2.76976
TCONS_00000655	XLOC_003178	cheB	CP001363.1:2024093-2026006	SLm	WTm	OK	40.2138	272.747	5.96117	5e-05	0.000273954	yes	0.14744	-2.7618
TCONS_00000657	XLOC_003609	yfiD	CP001363.1:2839739-2840123	SLm	WTm	OK	948.711	6352.62	9.90312	5e-05	0.000273954	yes	0.149342	-2.74331
TCONS_00000658	XLOC_003895	tdcE	CP001363.1:3424684-3426979	SLm	WTm	OK	10.8432	72.5918	10.4701	5e-05	0.000273954	yes	0.149372	-2.74302
TCONS_00001183	XLOC_000699	ymdA	CP001363.1:1190765-1191086	SLm	WTm	OK	24.66	164.363	8.41269	5e-05	0.000273954	yes	0.150034	-2.73664
TCONS_00000656	XLOC_001136	STM14_2329	CP001363.1:2022929-2023676	SLm	WTm	OK	139.428	922.208	3.56625	5e-05	0.000273954	yes	0.151189	-2.72557
TCONS_00005186	XLOC_003205	fliA	CP001363.1:2056151-2056871	SLm	WTm	OK	533.833	3516.36	9.04355	5e-05	0.000273954	yes	0.151814	-2.71962
TCONS_00002614	XLOC_002536	fepD	CP001363.1:651478-654266	SLm	WTm	OK	3.79485	24.9239	4.25205	5e-05	0.000273954	yes	0.152257	-2.71542
TCONS_00005290	XLOC_001398	yfiK	CP001363.1:2839090-2839678	SLm	WTm	OK	13.4433	88.1011	9.23675	5e-05	0.000273954	yes	0.152589	-2.71227
TCONS_00005712	XLOC_001144	fliD	CP001363.1:2060806-2062210	SLm	WTm	OK	259.621	1690.1	9.3143	5e-05	0.000273954	yes	0.153613	-2.70263
TCONS_00000437	XLOC_000084	dnaK	CP001363.1:11592-13509	SLm	WTm	OK	144.811	934.305	9.63773	5e-05	0.000273954	yes	0.154993	-2.68972
TCONS_00000410	XLOC_000179	fhuA	CP001363.1:224442-226632	SLm	WTm	OK	20.983	134.707	10.1952	5e-05	0.000273954	yes	0.155768	-2.68253
TCONS_00000701	XLOC_002268	tsr	CP001363.1:4802914-4804576	SLm	WTm	OK	199.157	1277.63	9.44747	5e-05	0.000273954	yes	0.15588	-2.68149
TCONS_00003501	XLOC_003176	cheZ	CP001363.1:2022929-2023676	SLm	WTm	OK	178.757	1144.42	9.48813	5e-05	0.000273954	yes	0.156199	-2.67854
TCONS_00001098	XLOC_002714	STM14_1198	CP001363.1:1101867-1102059	SLm	WTm	OK	1.91995	12.2176	3.46261	0.0097	0.0297474	yes	0.157146	-2.66982
TCONS_00001100	XLOC_003706	spaR	CP001363.1:3051769-3053618	SLm	WTm	OK	1.93328	12.2378	5.11093	5e-05	0.000273954	yes	0.157976	-2.66222
TCONS_00001099	XLOC_002513	fimZ	CP001363.1:610949-611582	SLm	WTm	OK	1.92443	12.0385	6.05655	5e-05	0.000273954	yes	0.159856	-2.64515
TCONS_00003020	XLOC_004224	ibpA	CP001363.1:4023607-4024027	SLm	WTm	OK	71.0735	444.451	9.99929	5e-05	0.000273954	yes	0.159913	-2.64464
TCONS_00001748	XLOC_002516	fimW	CP001363.1:613399-613996	SLm	WTm	OK	2.42785	15.1162	6.32983	5e-05	0.000273954	yes	0.160612	-2.63834
TCONS_00001747	XLOC_003520	uraA	CP001363.1:2662207-2663497	SLm	WTm	OK	14.9161	92.6896	9.9922	5e-05	0.000273954	yes	0.160925	-2.63554
TCONS_00001746	XLOC_000408	fimH	CP001363.1:609368-610376	SLm	WTm	OK	2.97434	18.4404	7.991	5e-05	0.000273954	yes	0.161295	-2.63223
TCONS_00005084	XLOC_003181	cheA	CP001363.1:2028581-2030597	SLm	WTm	OK	161.701	997.641	9.32004	5e-05	0.000273954	yes	0.162083	-2.62519
TCONS_00002942	XLOC_000085	dnaJ	CP001363.1:13594-14734	SLm	WTm	OK	45.0875	277.863	9.97849	5e-05	0.000273954	yes	0.162265	-2.62357
TCONS_00002940	XLOC_001499	invH	CP001363.1:3064625-3065069	SLm	WTm	OK	11.5877	71.3561	8.34639	5e-05	0.000273954	yes	0.162393	-2.62244
TCONS_00002937	XLOC_000718	flgK	CP001363.1:1223630-1225292	SLm	WTm	OK	246.796	1479	8.6522	5e-05	0.000273954	yes	0.166867	-2.58323
TCONS_00000162	XLOC_004403	yjcB	CP001363.1:4515078-4515360	SLm	WTm	OK	7.66241	45.5926	5.48389	5e-05	0.000273954	yes	0.168063	-2.57293
TCONS_00002943	XLOC_001145	fliS	CP001363.1:2062224-2063000	SLm	WTm	OK	125.968	744.736	6.30213	5e-05	0.000273954	yes	0.169145	-2.56367
TCONS_00000158	XLOC_000865	sufA	CP001363.1:1462290-1462659	SLm	WTm	OK	24.5338	143.998	8.12672	5e-05	0.000273954	yes	0.170376	-2.55321
TCONS_00000159	XLOC_003204	fliZ	CP001363.1:2055541-2056093	SLm	WTm	OK	185.722	1087.92	9.11244	5e-05	0.000273954	yes	0.170713	-2.55036
TCONS_00004129	XLOC_001113	STM14_2269	CP001363.1:1976487-1976655	SLm	WTm	OK	85.8509	499.925	6.74311	5e-05	0.000273954	yes	0.171728	-2.54181
TCONS_00004127	XLOC_002137	STM14_5137	CP001363.1:4522927-4525011	SLm	WTm	OK	18.609	107.388	3.68618	5e-05	0.000273954	yes	0.173288	-2.52876
TCONS_00004123	XLOC_004430	STM14_5186	CP001363.1:4573189-4573405	SLm	WTm	OK	5.98604	33.6756	3.24108	5e-05	0.000273954	yes	0.177756	-2.49203
TCONS_00004122	XLOC_003180	cheW	CP001363.1:2028057-2028561	SLm	WTm	OK	200.014	1119.15	9.46886	5e-05	0.000273954	yes	0.17872	-2.48423
TCONS_00004121	XLOC_002779	flgA	CP001363.1:1215593-1216396	SLm	WTm	OK	73.6866	410.448	8.69035	5e-05	0.000273954	yes	0.179527	-2.47773
TCONS_00004120	XLOC_004223	ibpB	CP001363.1:4022920-4023498	SLm	WTm	OK	38.8653	214.754	9.10765	5e-05	0.000273954	yes	0.180976	-2.46613
TCONS_00004119	XLOC_004335	glpF	CP001363.1:4309455-4310301	SLm	WTm	OK	56.3439	309.39	9.45874	5e-05	0.000273954	yes	0.182113	-2.4571
TCONS_00004117	XLOC_001145	fliT	CP001363.1:2062224-2063000	SLm	WTm	OK	195.622	1066.03	6.73949	5e-05	0.000273954	yes	0.183505	-2.44611
TCONS_00004116	XLOC_003855	STM14_3817	CP001363.1:3332574-3334218	SLm	WTm	OK	44.4387	241.93	9.25119	5e-05	0.000273954	yes	0.183684	-2.4447
TCONS_00004114	XLOC_002688	focA	CP001363.1:1015796-1016774	SLm	WTm	OK	309.014	1659.6	8.60804	5e-05	0.000273954	yes	0.186198	-2.42509
TCONS_00004113	XLOC_001693	STM14_4025	CP001363.1:3515632-3518254	SLm	WTm	OK	57.2951	307.581	8.12598	5e-05	0.000273954	yes	0.186276	-2.42448
TCONS_00004115	XLOC_003706	spaS	CP001363.1:3051769-3053618	SLm	WTm	OK	1.49559	8.01094	4.89702	5e-05	0.000273954	yes	0.186693	-2.42126
TCONS_00004124	XLOC_002862	STM14_1612	CP001363.1:1417093-1418053	SLm	WTm	OK	9.90235	52.6547	8.6724	5e-05	0.000273954	yes	0.188062	-2.41072
TCONS_00003466	XLOC_003894	tdcG	CP001363.1:3423250-3424615	SLm	WTm	OK	12.2905	64.7833	9.07248	5e-05	0.000273954	yes	0.189717	-2.39808
TCONS_00002073	XLOC_000765	STM14_1450	CP001363.1:1303054-1303874	SLm	WTm	OK	1.73551	9.10858	2.38611	0.00465	0.0157547	yes	0.190536	-2.39187
TCONS_00000010	XLOC_000586	clpS	CP001363.1:980675-980996	SLm	WTm	OK	333.438	1697.45	9.05422	5e-05	0.000273954	yes	0.196435	-2.34788
TCONS_00000011	XLOC_001774	STM14_4273	CP001363.1:3731297-3732059	SLm	WTm	OK	5.79306	29.3891	7.49308	5e-05	0.000273954	yes	0.197116	-2.34288
TCONS_00004292	XLOC_004101	STM14_4335	CP001363.1:3790936-3792526	SLm	WTm	OK	120.258	605.14	8.66	5e-05	0.000273954	yes	0.198728	-2.33114
TCONS_00004291	XLOC_001914	rbsA	CP001363.1:4105778-4107284	SLm	WTm	OK	17.7121	87.0099	8.69446	5e-05	0.000273954	yes	0.203564	-2.29644
TCONS_00005418	XLOC_001496	hilD	CP001363.1:3038072-3039002	SLm	WTm	OK	55.1805	267.507	8.77249	5e-05	0.000273954	yes	0.206277	-2.27735
TCONS_00004290	XLOC_000434	ahpF	CP001363.1:671830-673513	SLm	WTm	OK	96.4747	465.032	8.02329	5e-05	0.000273954	yes	0.207458	-2.26911
TCONS_00005417	XLOC_003695	orgA	CP001363.1:3033575-3036293	SLm	WTm	OK	50.2684	240.645	3.83555	5e-05	0.000273954	yes	0.20889	-2.25918
TCONS_00004289	XLOC_001148	STM14_2387	CP001363.1:2066906-2067293	SLm	WTm	OK	8.13781	38.5894	5.89401	5e-05	0.000273954	yes	0.210882	-2.24549
TCONS_00005416	XLOC_001742	nirC	CP001363.1:3640505-3641315	SLm	WTm	OK	88.6866	416.599	8.43498	5e-05	0.000273954	yes	0.212882	-2.23187
TCONS_00004288	XLOC_000377	htpG	CP001363.1:544595-546494	SLm	WTm	OK	103.86	482.102	7.97856	5e-05	0.000273954	yes	0.215432	-2.2147
TCONS_00005415	XLOC_000299	STM14_0425	CP001363.1:412205-413210	SLm	WTm	OK	20.3767	94.4683	8.23244	5e-05	0.000273954	yes	0.215699	-2.21291
TCONS_00004287	XLOC_003020	STM14_1976	CP001363.1:1733661-1733814	SLm	WTm	OK	5.18744	24.0308	7.38353	0.01355	0.039256	yes	0.215866	-2.21179
TCONS_00005414	XLOC_002130	STM14_5122	CP001363.1:4512734-4514801	SLm	WTm	OK	3.82076	17.5169	7.89766	5e-05	0.000273954	yes	0.218119	-2.19682
TCONS_00004286	XLOC_001225	cdd	CP001363.1:2330718-2331603	SLm	WTm	OK	100.287	459.388	8.449	5e-05	0.000273954	yes	0.218306	-2.19558
TCONS_00005412	XLOC_002537	fepB	CP001363.1:655683-656640	SLm	WTm	OK	7.61208	34.2468	7.4888	5e-05	0.000273954	yes	0.222271	-2.16961
TCONS_00000250	XLOC_001693	codB	CP001363.1:3515632-3518254	SLm	WTm	OK	18.3012	81.4807	3.66533	5e-05	0.000273954	yes	0.224608	-2.15452
TCONS_00001568	XLOC_000719	flgL	CP001363.1:1225306-1226260	SLm	WTm	OK	334.944	1468.18	7.58233	5e-05	0.000273954	yes	0.228136	-2.13204
TCONS_00001083	XLOC_000373	ybaN	CP001363.1:540405-540783	SLm	WTm	OK	19.7404	85.7189	6.89271	5e-05	0.000273954	yes	0.230292	-2.11846
TCONS_00001074	XLOC_001140	STM14_2352	CP001363.1:2040220-2040556	SLm	WTm	OK	79.0971	342.086	7.38216	5e-05	0.000273954	yes	0.23122	-2.11266
TCONS_00001077	XLOC_003854	yghW	CP001363.1:3332202-3332490	SLm	WTm	OK	26.5525	113.923	6.54668	5e-05	0.000273954	yes	0.233074	-2.10114
TCONS_00001079	XLOC_000982	STM14_1970	CP001363.1:1729597-1729999	SLm	WTm	OK	4.35579	18.6825	4.82902	5e-05	0.000273954	yes	0.233148	-2.10068
TCONS_00001078	XLOC_000425	ybdA	CP001363.1:654376-655621	SLm	WTm	OK	3.20415	13.7167	6.6681	5e-05	0.000273954	yes	0.233595	-2.09792
TCONS_00001080	XLOC_000378	adk	CP001363.1:546596-549676	SLm	WTm	OK	51.5849	220.181	3.68115	5e-05	0.000273954	yes	0.234284	-2.09367
TCONS_00003660	XLOC_003650	iroN	CP001363.1:2943823-2946004	SLm	WTm	OK	5.07408	21.6205	7.56978	5e-05	0.000273954	yes	0.234688	-2.09118
TCONS_00001344	XLOC_001756	feoA	CP001363.1:3677787-3678015	SLm	WTm	OK	193.836	825.322	7.7252	5e-05	0.000273954	yes	0.234861	-2.09012
TCONS_00003895	XLOC_003207	fliB	CP001363.1:2057778-2058984	SLm	WTm	OK	92.06	391.524	7.47448	5e-05	0.000273954	yes	0.235132	-2.08845
TCONS_00003998	XLOC_001149	fliF	CP001363.1:2067943-2072684	SLm	WTm	OK	66.6849	275.928	3.36115	5e-05	0.000273954	yes	0.241675	-2.04886
TCONS_00004000	XLOC_000122	carA	CP001363.1:75880-77029	SLm	WTm	OK	60.5925	250.283	7.84452	5e-05	0.000273954	yes	0.242096	-2.04635
TCONS_00003999	XLOC_004099	STM14_4331	CP001363.1:3787076-3788054	SLm	WTm	OK	17.5651	72.4126	7.60124	5e-05	0.000273954	yes	0.24257	-2.04353
TCONS_00004001	XLOC_003211	fliE	CP001363.1:2067412-2067727	SLm	WTm	OK	55.5679	228.605	6.78204	5e-05	0.000273954	yes	0.243074	-2.04053
TCONS_00003997	XLOC_003344	yeiB	CP001363.1:2339667-2345787	SLm	WTm	OK	54.3329	222.755	4.13278	5e-05	0.000273954	yes	0.243913	-2.03556
TCONS_00003996	XLOC_003885	yqjH	CP001363.1:3397411-3398179	SLm	WTm	OK	16.1285	66.0683	7.40706	5e-05	0.000273954	yes	0.244119	-2.03435
TCONS_00005362	XLOC_003793	yqfA	CP001363.1:3227152-3227812	SLm	WTm	OK	107.107	436.039	7.85646	5e-05	0.000273954	yes	0.245636	-2.0254
TCONS_00003270	XLOC_001152	fliO	CP001363.1:2074939-2077468	SLm	WTm	OK	130.273	526.435	1.96764	0.0004	0.00185252	yes	0.247463	-2.01472
TCONS_00003219	XLOC_001152	fliN	CP001363.1:2074939-2077468	SLm	WTm	OK	105.172	421.297	1.94089	0.0016	0.00619882	yes	0.249639	-2.00209
TCONS_00000151	XLOC_000433	ahpC	CP001363.1:671142-671706	SLm	WTm	OK	3807.51	15177.2	6.3745	5e-05	0.000273954	yes	0.25087	-1.99499
TCONS_00003218	XLOC_002899	ssrB	CP001363.1:1486142-1486781	SLm	WTm	OK	10.8833	43.3541	6.79074	5e-05	0.000273954	yes	0.251033	-1.99405
TCONS_00000152	XLOC_004429	STM14_5185	CP001363.1:4572912-4573182	SLm	WTm	OK	4.56376	18.1567	2.93693	0.00015	0.0007643	yes	0.251354	-1.99221
TCONS_00003217	XLOC_001149	fliG	CP001363.1:2067943-2072684	SLm	WTm	OK	119.246	472.575	3.16258	5e-05	0.000273954	yes	0.252332	-1.9866
TCONS_00000153	XLOC_001094	STM14_2227	CP001363.1:1948624-1948864	SLm	WTm	OK	25.5315	101.14	5.45132	5e-05	0.000273954	yes	0.252437	-1.986
TCONS_00003216	XLOC_001913	rbsD	CP001363.1:4105351-4105771	SLm	WTm	OK	89.9132	355.937	7.49712	5e-05	0.000273954	yes	0.25261	-1.98502
TCONS_00000154	XLOC_003859	exbB	CP001363.1:3338259-3340433	SLm	WTm	OK	241.241	952.583	6.86655	5e-05	0.000273954	yes	0.253249	-1.98137
TCONS_00003214	XLOC_002515	STM14_0643	CP001363.1:612926-613238	SLm	WTm	OK	1.31767	5.19099	1.87182	0.0027	0.00984175	yes	0.253838	-1.97802
TCONS_00003213	XLOC_001152	fliM	CP001363.1:2074939-2077468	SLm	WTm	OK	216.271	850.009	5.44588	5e-05	0.000273954	yes	0.254434	-1.97464
TCONS_00003215	XLOC_003175	flhB	CP001363.1:2019223-2022838	SLm	WTm	OK	17.3759	68.2443	2.67429	5e-05	0.000273954	yes	0.254613	-1.97362
TCONS_00000155	XLOC_002706	STM14_1147	CP001363.1:1062947-1063359	SLm	WTm	OK	2.04565	7.96981	1.85247	0.00605	0.019831	yes	0.256675	-1.96199
TCONS_00004615	XLOC_004176	pyrE	CP001363.1:3939650-3940292	SLm	WTm	OK	38.3133	147.37	7.41053	5e-05	0.000273954	yes	0.25998	-1.94353
TCONS_00000740	XLOC_000516	modB	CP001363.1:846014-847477	SLm	WTm	OK	37.0839	142.196	4.17132	5e-05	0.000273954	yes	0.260794	-1.93902
TCONS_00000441	XLOC_001152	fliP	CP001363.1:2074939-2077468	SLm	WTm	OK	65.0913	249.508	2.37712	5e-05	0.000273954	yes	0.260879	-1.93855
TCONS_00001328	XLOC_001597	STM14_3798	CP001363.1:3318583-3318703	SLm	WTm	OK	183.508	699.173	2.91864	5e-05	0.000273954	yes	0.262464	-1.92981
TCONS_00000765	XLOC_004098	STM14_4330	CP001363.1:3786167-3787013	SLm	WTm	OK	8.91703	33.9715	6.58662	5e-05	0.000273954	yes	0.262486	-1.92969
TCONS_00005587	XLOC_003896	tdcD	CP001363.1:3427012-3428221	SLm	WTm	OK	37.8264	143.36	7.34467	5e-05	0.000273954	yes	0.263856	-1.92218
TCONS_00002342	XLOC_002129	STM14_5121	CP001363.1:4496015-4512695	SLm	WTm	OK	21.9198	82.5027	6.96463	5e-05	0.000273954	yes	0.265686	-1.91221
TCONS_00000950	XLOC_001740	yhfC	CP001363.1:3635784-3637111	SLm	WTm	OK	14.3128	53.33	7.12184	5e-05	0.000273954	yes	0.268382	-1.89764
TCONS_00000561	XLOC_002156	fxsA	CP001363.1:4585552-4586029	SLm	WTm	OK	53.862	199.426	7.15276	5e-05	0.000273954	yes	0.270085	-1.88851
TCONS_00004111	XLOC_003526	STM14_3072	CP001363.1:2673032-2673269	SLm	WTm	OK	56.0939	207.525	6.04869	5e-05	0.000273954	yes	0.270299	-1.88737
TCONS_00004112	XLOC_001511	sopD	CP001363.1:3107323-3108277	SLm	WTm	OK	6.82862	25.2268	6.4375	5e-05	0.000273954	yes	0.270689	-1.88529
TCONS_00002149	XLOC_001151	fliL	CP001363.1:2074467-2074935	SLm	WTm	OK	126.697	467.637	6.69756	5e-05	0.000273954	yes	0.27093	-1.88401
TCONS_00003456	XLOC_001149	fliH	CP001363.1:2067943-2072684	SLm	WTm	OK	193.789	710.799	3.04016	5e-05	0.000273954	yes	0.272635	-1.87495
TCONS_00003455	XLOC_002780	STM14_1356	CP001363.1:1226279-1226474	SLm	WTm	OK	47.004	171.511	4.95838	5e-05	0.000273954	yes	0.274058	-1.86745
TCONS_00002483	XLOC_004094	prlC	CP001363.1:3777640-3779683	SLm	WTm	OK	95.7001	343.61	6.92387	5e-05	0.000273954	yes	0.278514	-1.84418
TCONS_00005733	XLOC_002819	pagD	CP001363.1:1341059-1341414	SLm	WTm	OK	3.54843	12.4743	2.44166	0.00115	0.0047097	yes	0.284459	-1.81371
TCONS_00005732	XLOC_000516	modA	CP001363.1:846014-847477	SLm	WTm	OK	60.1468	210.565	5.39323	5e-05	0.000273954	yes	0.285645	-1.80771
TCONS_00005542	XLOC_001474	proV	CP001363.1:2976185-2978445	SLm	WTm	OK	4.3182	15.0906	4.13472	5e-05	0.000273954	yes	0.286152	-1.80515
TCONS_00002558	XLOC_000064	spvC	CP001362.1:27176-27902	SLm	WTm	OK	1.56272	5.43213	3.85889	5e-05	0.000273954	yes	0.287681	-1.79746
TCONS_00002908	XLOC_001445	iroB	CP001363.1:2936611-2937727	SLm	WTm	OK	9.85434	33.946	6.50285	5e-05	0.000273954	yes	0.290295	-1.78441
TCONS_00000338	XLOC_003691	avrA	CP001363.1:3030206-3031043	SLm	WTm	OK	18.001	61.2958	6.58827	5e-05	0.000273954	yes	0.293674	-1.76771
TCONS_00001948	XLOC_002158	groEL	CP001363.1:4587941-4589588	SLm	WTm	OK	1308.47	4426.43	5.37408	5e-05	0.000273954	yes	0.295604	-1.75826
TCONS_00000893	XLOC_001546	STM14_3648	CP001363.1:3201707-3202190	SLm	WTm	OK	22.897	76.8145	6.03912	5e-05	0.000273954	yes	0.298082	-1.74622
TCONS_00000894	XLOC_003617	clpB	CP001363.1:2856032-2858606	SLm	WTm	OK	181.037	604.249	6.18926	5e-05	0.000273954	yes	0.299607	-1.73886
TCONS_00003485	XLOC_002289	deoA	CP001363.1:4835058-4836489	SLm	WTm	OK	105.591	351.358	6.60272	5e-05	0.000273954	yes	0.300523	-1.73445
TCONS_00003484	XLOC_003768	lysA	CP001363.1:3192503-3193766	SLm	WTm	OK	8.98068	29.8681	6.2619	5e-05	0.000273954	yes	0.300678	-1.73371
TCONS_00003483	XLOC_003779	stdA	CP001363.1:3210970-3211681	SLm	WTm	OK	4.89386	16.2441	5.16593	5e-05	0.000273954	yes	0.30127	-1.73087
TCONS_00003482	XLOC_003175	flhA	CP001363.1:2019223-2022838	SLm	WTm	OK	47.6528	157.822	5.35223	5e-05	0.000273954	yes	0.30194	-1.72767
TCONS_00001744	XLOC_003074	tonB	CP001363.1:1841948-1842800	SLm	WTm	OK	46.048	152.431	6.65621	5e-05	0.000273954	yes	0.302091	-1.72695
TCONS_00004050	XLOC_000409	fimF	CP001363.1:610385-610904	SLm	WTm	OK	8.22619	27.1617	5.20878	5e-05	0.000273954	yes	0.30286	-1.72328
TCONS_00003939	XLOC_002157	groES	CP001363.1:4587424-4587898	SLm	WTm	OK	945.378	3094.18	6.24099	5e-05	0.000273954	yes	0.305534	-1.71059
TCONS_00003379	XLOC_001775	STM14_4275	CP001363.1:3732112-3734115	SLm	WTm	OK	4.09853	13.3829	5.03774	5e-05	0.000273954	yes	0.306251	-1.70721
TCONS_00004678	XLOC_004315	STM14_4855	CP001363.1:4262690-4263722	SLm	WTm	OK	7.51494	24.4698	5.98383	5e-05	0.000273954	yes	0.307111	-1.70317
TCONS_00000538	XLOC_003856	yqhA	CP001363.1:3334524-3335019	SLm	WTm	OK	62.5806	203.213	6.49071	5e-05	0.000273954	yes	0.307956	-1.69921
TCONS_00000223	XLOC_003601	STM14_3214	CP001363.1:2818996-2820573	SLm	WTm	OK	7.72974	24.9087	4.77585	5e-05	0.000273954	yes	0.310323	-1.68816
TCONS_00000477	XLOC_003396	glpT	CP001363.1:2440157-2441516	SLm	WTm	OK	82.2198	264.915	6.43438	5e-05	0.000273954	yes	0.310363	-1.68797
TCONS_00005699	XLOC_003388	ompC	CP001363.1:2416995-2418256	SLm	WTm	OK	3954.85	12682	4.93203	5e-05	0.000273954	yes	0.311848	-1.68109
TCONS_00003990	XLOC_002803	STM14_1424	CP001363.1:1290504-1290804	SLm	WTm	OK	8.97863	28.7285	3.963	5e-05	0.000273954	yes	0.312534	-1.67792
TCONS_00002472	XLOC_000710	flgB	CP001363.1:1216409-1216826	SLm	WTm	OK	195.085	616.707	5.98033	5e-05	0.000273954	yes	0.316333	-1.66048
TCONS_00002820	XLOC_002478	ylaC	CP001363.1:527507-527978	SLm	WTm	OK	128.738	404.448	6.38325	5e-05	0.000273954	yes	0.318305	-1.65152
TCONS_00002796	XLOC_001150	fliJ	CP001363.1:2072705-2074363	SLm	WTm	OK	136.317	427.343	2.26065	0.0002	0.000993928	yes	0.318987	-1.64843
TCONS_00000616	XLOC_001968	udp	CP001363.1:4188554-4189316	SLm	WTm	OK	594.629	1855.68	6.04689	5e-05	0.000273954	yes	0.320437	-1.64189
TCONS_00000617	XLOC_000448	STM14_0759	CP001363.1:712490-714973	SLm	WTm	OK	5.96382	18.6094	1.84826	0.01755	0.0490277	yes	0.320474	-1.64172
TCONS_00003390	XLOC_003220	STM14_2416	CP001363.1:2088024-2088324	SLm	WTm	OK	8.39029	26.0504	3.73547	5e-05	0.000273954	yes	0.322079	-1.63451
TCONS_00003391	XLOC_002802	STM14_1422	CP001363.1:1287268-1290446	SLm	WTm	OK	11.5315	35.7666	2.63099	5e-05	0.000273954	yes	0.32241	-1.63303
TCONS_00003116	XLOC_001725	def	CP001363.1:3590793-3591303	SLm	WTm	OK	255.688	791.819	6.26004	5e-05	0.000273954	yes	0.322912	-1.63079
TCONS_00003113	XLOC_001149	fliI	CP001363.1:2067943-2072684	SLm	WTm	OK	101.678	312.922	2.73058	5e-05	0.000273954	yes	0.324931	-1.6218
TCONS_00004427	XLOC_002713	STM14_1197	CP001363.1:1100626-1101597	SLm	WTm	OK	33.0766	101.11	6.03473	5e-05	0.000273954	yes	0.327135	-1.61204
TCONS_00003860	XLOC_000517	modC	CP001363.1:847479-848538	SLm	WTm	OK	55.0408	168.222	6.23728	5e-05	0.000273954	yes	0.327191	-1.61179
TCONS_00004762	XLOC_004097	STM14_4329	CP001363.1:3784794-3786114	SLm	WTm	OK	4.58936	13.9811	5.41521	5e-05	0.000273954	yes	0.328255	-1.60711
TCONS_00005322	XLOC_001582	nupG	CP001363.1:3290576-3290964	SLm	WTm	OK	317.936	965.024	6.21281	5e-05	0.000273954	yes	0.329459	-1.60183
TCONS_00002206	XLOC_001150	fliK	CP001363.1:2072705-2074363	SLm	WTm	OK	166.423	500.357	4.96899	5e-05	0.000273954	yes	0.332609	-1.5881
TCONS_00004774	XLOC_004116	STM14_4366	CP001363.1:3822082-3822514	SLm	WTm	OK	13.4121	40.2365	1.63815	0.01575	0.044642	yes	0.333332	-1.58497
TCONS_00004776	XLOC_000386	sfbA	CP001363.1:571805-572636	SLm	WTm	OK	42.3077	126.305	6.07325	5e-05	0.000273954	yes	0.334965	-1.57792
TCONS_00001693	XLOC_000712	flgD	CP001363.1:1217245-1217944	SLm	WTm	OK	362.146	1078.26	5.55086	5e-05	0.000273954	yes	0.335861	-1.57406
TCONS_00004426	XLOC_001350	STM14_3071	CP001363.1:2672654-2672954	SLm	WTm	OK	234.852	696.188	1.90646	0.00145	0.0057192	yes	0.33734	-1.56773
TCONS_00004763	XLOC_000063	spvD	CP001362.1:26265-26916	SLm	WTm	OK	1.12489	3.33244	2.7327	0.00015	0.0007643	yes	0.337557	-1.56679
TCONS_00004430	XLOC_002014	cpxP	CP001363.1:4284178-4284679	SLm	WTm	OK	61.2177	181.22	5.90665	5e-05	0.000273954	yes	0.337809	-1.56572
TCONS_00002798	XLOC_003689	hycA	CP001363.1:3019361-3019823	SLm	WTm	OK	1.17055	3.46452	2.03489	0.00785	0.0246809	yes	0.337868	-1.56547
TCONS_00004020	XLOC_000695	ycdZ	CP001363.1:1185617-1186148	SLm	WTm	OK	179.779	529.554	6.03538	5e-05	0.000273954	yes	0.339491	-1.55855
TCONS_00004428	XLOC_001153	fliQ	CP001363.1:2077477-2077747	SLm	WTm	OK	33.9321	98.5362	4.62637	5e-05	0.000273954	yes	0.344362	-1.538
TCONS_00001692	XLOC_001265	STM14_2809	CP001363.1:2430901-2431786	SLm	WTm	OK	12.0826	35.034	5.52892	5e-05	0.000273954	yes	0.344882	-1.53582
TCONS_00005562	XLOC_003928	rrmJ	CP001363.1:3480622-3481249	SLm	WTm	OK	476.191	1364.55	5.72618	5e-05	0.000273954	yes	0.348973	-1.51881
TCONS_00003228	XLOC_002146	melA	CP001363.1:4555939-4557295	SLm	WTm	OK	37.0181	106.059	5.89931	5e-05	0.000273954	yes	0.349033	-1.51856
TCONS_00004137	XLOC_002802	STM14_1423	CP001363.1:1287268-1290446	SLm	WTm	OK	15.6194	44.6117	5.27511	5e-05	0.000273954	yes	0.350119	-1.51408
TCONS_00003915	XLOC_000713	flgE	CP001363.1:1217970-1219182	SLm	WTm	OK	638.632	1820.06	5.03815	5e-05	0.000273954	yes	0.350885	-1.51093
TCONS_00003914	XLOC_003922	STM14_3974	CP001363.1:3473535-3474600	SLm	WTm	OK	22.6847	64.6055	5.73431	5e-05	0.000273954	yes	0.351126	-1.50994
TCONS_00005171	XLOC_002591	STM14_0807	CP001363.1:755849-756776	SLm	WTm	OK	15.8247	45.017	5.58416	5e-05	0.000273954	yes	0.351527	-1.50829
TCONS_00005172	XLOC_000985	STM14_1977	CP001363.1:1733867-1734629	SLm	WTm	OK	11.0909	31.5416	5.28911	5e-05	0.000273954	yes	0.351628	-1.50788
TCONS_00000157	XLOC_002514	fimY	CP001363.1:612185-612908	SLm	WTm	OK	7.15494	20.2899	4.86368	5e-05	0.000273954	yes	0.352636	-1.50375
TCONS_00003023	XLOC_000711	flgC	CP001363.1:1216829-1217234	SLm	WTm	OK	146.445	415.069	5.34861	5e-05	0.000273954	yes	0.352821	-1.50299
TCONS_00001715	XLOC_001161	STM14_2428	CP001363.1:2094339-2095347	SLm	WTm	OK	4.82377	13.59	4.86368	5e-05	0.000273954	yes	0.35495	-1.49431
TCONS_00002478	XLOC_001392	STM14_3225	CP001363.1:2827726-2828836	SLm	WTm	OK	12.2918	34.6268	5.52708	5e-05	0.000273954	yes	0.354979	-1.49419
TCONS_00003822	XLOC_001224	yohK	CP001363.1:2329474-2330565	SLm	WTm	OK	36.8994	103.947	3.64742	5e-05	0.000273954	yes	0.354983	-1.49418
TCONS_00004190	XLOC_001391	STM14_3224	CP001363.1:2824788-2827716	SLm	WTm	OK	7.97426	22.3726	5.70587	5e-05	0.000273954	yes	0.35643	-1.48831
TCONS_00004046	XLOC_001427	STM14_3304	CP001363.1:2899685-2900279	SLm	WTm	OK	15.7959	43.896	5.10385	5e-05	0.000273954	yes	0.359848	-1.47454
TCONS_00000639	XLOC_002351	STM14_0130	CP001363.1:127559-129492	SLm	WTm	OK	667.793	1852.51	4.86686	5e-05	0.000273954	yes	0.36048	-1.47201
TCONS_00000638	XLOC_002288	deoC	CP001363.1:4834245-4835043	SLm	WTm	OK	150.55	415.602	5.6659	5e-05	0.000273954	yes	0.362246	-1.46496
TCONS_00001192	XLOC_002705	STM14_1145	CP001363.1:1062626-1062926	SLm	WTm	OK	9.66487	26.6351	3.48888	5e-05	0.000273954	yes	0.362862	-1.46251
TCONS_00005262	XLOC_004432	STM14_5190	CP001363.1:4574851-4575073	SLm	WTm	OK	18.9345	52.116	3.26896	5e-05	0.000273954	yes	0.363315	-1.46071
TCONS_00005700	XLOC_003411	yfbK	CP001363.1:2473236-2475018	SLm	WTm	OK	18.7516	51.5044	5.54898	5e-05	0.000273954	yes	0.364078	-1.45768
TCONS_00005683	XLOC_003203	fliY	CP001363.1:2054594-2055395	SLm	WTm	OK	171.442	468.906	5.58641	5e-05	0.000273954	yes	0.365621	-1.45158
TCONS_00003220	XLOC_004492	STM14_5358	CP001363.1:4720098-4722147	SLm	WTm	OK	7.74264	21.145	2.63426	5e-05	0.000273954	yes	0.366169	-1.44942
TCONS_00005685	XLOC_002036	metF	CP001363.1:4332007-4333003	SLm	WTm	OK	19.8271	54.0886	5.41225	5e-05	0.000273954	yes	0.366567	-1.44785
TCONS_00005686	XLOC_000281	STM14_0398	CP001363.1:386263-387501	SLm	WTm	OK	6.1941	16.8931	3.92744	5e-05	0.000273954	yes	0.366664	-1.44747
TCONS_00001676	XLOC_000066	spvA	CP001362.1:30139-30907	SLm	WTm	OK	18.9479	51.5565	5.25986	5e-05	0.000273954	yes	0.367517	-1.44412
TCONS_00003082	XLOC_002900	ssrA	CP001363.1:1486811-1489574	SLm	WTm	OK	2.86552	7.79529	5.14662	5e-05	0.000273954	yes	0.367596	-1.44381
TCONS_00000198	XLOC_002523	STM14_0662	CP001363.1:623391-624567	SLm	WTm	OK	47.7915	129.888	5.61161	5e-05	0.000273954	yes	0.367944	-1.44244
TCONS_00005015	XLOC_000753	STM14_1431	CP001363.1:1293793-1294114	SLm	WTm	OK	11.324	30.76	3.77324	5e-05	0.000273954	yes	0.36814	-1.44167
TCONS_00004378	XLOC_002801	STM14_1419	CP001363.1:1286039-1287239	SLm	WTm	OK	12.4348	33.7435	3.2621	5e-05	0.000273954	yes	0.368509	-1.44023
TCONS_00004375	XLOC_003032	STM14_2003	CP001363.1:1761253-1762408	SLm	WTm	OK	15.988	43.3439	5.44173	5e-05	0.000273954	yes	0.368864	-1.43884
TCONS_00002153	XLOC_004202	STM14_4558	CP001363.1:3993242-3993512	SLm	WTm	OK	6.23195	16.8889	2.53099	0.0001	0.0005238	yes	0.368997	-1.43832
TCONS_00002897	XLOC_001807	STM14_4367	CP001363.1:3822082-3822514	SLm	WTm	OK	21.8584	58.821	3.48545	5e-05	0.000273954	yes	0.371609	-1.42814
TCONS_00002898	XLOC_003882	folB	CP001363.1:3389738-3390101	SLm	WTm	OK	24.5901	66.0308	4.67665	5e-05	0.000273954	yes	0.372403	-1.42506
TCONS_00002896	XLOC_003003	ugtL	CP001363.1:1701222-1701621	SLm	WTm	OK	4.5241	12.1375	3.21061	5e-05	0.000273954	yes	0.372737	-1.42377
TCONS_00002899	XLOC_002801	STM14_1421	CP001363.1:1286039-1287239	SLm	WTm	OK	17.3359	46.507	2.31894	0.00015	0.0007643	yes	0.372759	-1.42369
TCONS_00003354	XLOC_001390	STM14_3223	CP001363.1:2824311-2824662	SLm	WTm	OK	32.0115	85.8733	4.80524	5e-05	0.000273954	yes	0.372776	-1.42362
TCONS_00002343	XLOC_000062	STM14_5558	CP001362.1:25307-25658	SLm	WTm	OK	987.812	2641.98	5.40197	5e-05	0.000273954	yes	0.373891	-1.41931
TCONS_00005426	XLOC_003712	STM14_3503	CP001363.1:3066553-3066880	SLm	WTm	OK	2.49316	6.62571	1.86243	0.0069	0.0221053	yes	0.376286	-1.4101
TCONS_00005427	XLOC_000717	flgJ	CP001363.1:1221518-1223566	SLm	WTm	OK	110	291.566	3.20426	5e-05	0.000273954	yes	0.377273	-1.40632
TCONS_00005428	XLOC_003234	STM14_2443	CP001363.1:2107137-2108903	SLm	WTm	OK	15.9411	42.1875	3.37487	5e-05	0.000273954	yes	0.377863	-1.40406
TCONS_00005425	XLOC_003973	yhdA	CP001363.1:3558765-3560706	SLm	WTm	OK	37.1403	97.8795	5.40279	5e-05	0.000273954	yes	0.379449	-1.39802
TCONS_00002680	XLOC_003234	STM14_2444	CP001363.1:2107137-2108903	SLm	WTm	OK	7.84741	20.6357	2.17934	0.0003	0.00142337	yes	0.380283	-1.39485
TCONS_00000677	XLOC_002704	STM14_1144	CP001363.1:1059614-1062500	SLm	WTm	OK	4.81846	12.6582	5.21811	5e-05	0.000273954	yes	0.380659	-1.39343
TCONS_00003502	XLOC_003348	STM14_2716	CP001363.1:2351962-2352097	SLm	WTm	OK	55.4723	145.634	1.71228	0.0047	0.015883	yes	0.380902	-1.39251
TCONS_00005698	XLOC_001426	STM14_3303	CP001363.1:2899471-2899639	SLm	WTm	OK	28.858	75.3801	2.36797	0.0016	0.00619882	yes	0.382833	-1.38521
TCONS_00000177	XLOC_003858	exbD	CP001363.1:3337827-3338253	SLm	WTm	OK	165.488	431.963	5.31405	5e-05	0.000273954	yes	0.383107	-1.38418
TCONS_00002047	XLOC_000697	csgA	CP001363.1:1189791-1190247	SLm	WTm	OK	22.9807	59.8169	4.80175	5e-05	0.000273954	yes	0.384184	-1.38013
TCONS_00003011	XLOC_002519	STM14_0654	CP001363.1:618838-619084	SLm	WTm	OK	6.98325	18.1671	2.19411	0.00195	0.00736417	yes	0.38439	-1.37936
TCONS_00001561	XLOC_001494	sitB	CP001363.1:3026605-3030037	SLm	WTm	OK	13.6675	35.5006	1.73088	0.00755	0.0238234	yes	0.384993	-1.37709
TCONS_00005490	XLOC_000016	STM14_5559	CP001362.1:25875-26139	SLm	WTm	OK	12.0979	31.3985	3.10417	5e-05	0.000273954	yes	0.385302	-1.37594
TCONS_00000751	XLOC_003602	STM14_3215	CP001363.1:2820664-2821259	SLm	WTm	OK	7.78531	20.1941	2.51537	0.0001	0.0005238	yes	0.385524	-1.37511
TCONS_00000752	XLOC_000700	STM14_1313	CP001363.1:1191174-1193137	SLm	WTm	OK	114.252	295.309	3.08641	5e-05	0.000273954	yes	0.38689	-1.37001
TCONS_00000753	XLOC_002937	ynfM	CP001363.1:1572678-1573932	SLm	WTm	OK	27.5701	71.2229	5.24457	5e-05	0.000273954	yes	0.387096	-1.36924
TCONS_00005435	XLOC_003234	STM14_2445	CP001363.1:2107137-2108903	SLm	WTm	OK	14.0282	36.1698	2.32013	0.0002	0.000993928	yes	0.387843	-1.36646
TCONS_00005830	XLOC_002993	STM14_1918	CP001363.1:1682561-1683623	SLm	WTm	OK	35.8716	92.0784	5.25566	5e-05	0.000273954	yes	0.389577	-1.36002
TCONS_00000269	XLOC_000716	flgH	CP001363.1:1220808-1221507	SLm	WTm	OK	180.189	462.356	4.85663	5e-05	0.000273954	yes	0.389719	-1.35949
TCONS_00002077	XLOC_000714	flgF	CP001363.1:1219202-1219958	SLm	WTm	OK	386.363	988.191	4.75952	5e-05	0.000273954	yes	0.39098	-1.35483
TCONS_00000112	XLOC_000065	spvB	CP001362.1:28182-29958	SLm	WTm	OK	8.67856	22.192	5.06834	5e-05	0.000273954	yes	0.391067	-1.35451
TCONS_00000291	XLOC_003429	STM14_2880	CP001363.1:2499178-2499454	SLm	WTm	OK	109.98	280.259	4.81234	5e-05	0.000273954	yes	0.392423	-1.34952
TCONS_00000465	XLOC_000754	STM14_1432	CP001363.1:1294205-1295800	SLm	WTm	OK	9.82152	24.8219	3.91917	5e-05	0.000273954	yes	0.39568	-1.3376
TCONS_00000550	XLOC_001629	ygiH	CP001363.1:3390204-3390816	SLm	WTm	OK	42.13	106.118	5.07116	5e-05	0.000273954	yes	0.397011	-1.33275
TCONS_00005278	XLOC_003236	STM14_2448	CP001363.1:2109156-2110362	SLm	WTm	OK	23.156	58.2967	5.05045	5e-05	0.000273954	yes	0.397209	-1.33203
TCONS_00005276	XLOC_001780	yhhN	CP001363.1:3755434-3756061	SLm	WTm	OK	74.325	186.364	5.12949	5e-05	0.000273954	yes	0.398816	-1.3262
TCONS_00005275	XLOC_000717	flgI	CP001363.1:1221518-1223566	SLm	WTm	OK	121.425	304.103	3.43989	5e-05	0.000273954	yes	0.399289	-1.32449
TCONS_00005274	XLOC_001469	STM14_3378	CP001363.1:2968219-2969009	SLm	WTm	OK	255.282	638.928	4.4324	5e-05	0.000273954	yes	0.399547	-1.32356
TCONS_00005273	XLOC_002757	csgG	CP001363.1:1186186-1187020	SLm	WTm	OK	11.2277	28.0313	4.68601	5e-05	0.000273954	yes	0.400542	-1.31998
TCONS_00001369	XLOC_002547	citG	CP001363.1:682901-684321	SLm	WTm	OK	2.41365	6.00089	3.15096	5e-05	0.000273954	yes	0.402215	-1.31396
TCONS_00004861	XLOC_001506	ygbI	CP001363.1:3082060-3082825	SLm	WTm	OK	24.6145	61.0551	4.92967	5e-05	0.000273954	yes	0.403152	-1.3106
TCONS_00003208	XLOC_002540	ybdO	CP001363.1:668736-669639	SLm	WTm	OK	66.76	165.241	5.08147	5e-05	0.000273954	yes	0.404016	-1.30752
TCONS_00002390	XLOC_003897	tdcC	CP001363.1:3428286-3429618	SLm	WTm	OK	169.678	419.672	4.86768	5e-05	0.000273954	yes	0.404311	-1.30646
TCONS_00005401	XLOC_003239	STM14_2454	CP001363.1:2114789-2115140	SLm	WTm	OK	8.52086	21.0422	3.28622	5e-05	0.000273954	yes	0.404941	-1.30421
TCONS_00004041	XLOC_000523	bioC	CP001363.1:860510-864123	SLm	WTm	OK	1.99183	4.91007	1.57088	0.00865	0.0268894	yes	0.405662	-1.30165
TCONS_00004040	XLOC_000966	srfB	CP001363.1:1691071-1696194	SLm	WTm	OK	78.313	192.545	3.06068	5e-05	0.000273954	yes	0.406726	-1.29787
TCONS_00003100	XLOC_000741	ndh	CP001363.1:1252616-1253921	SLm	WTm	OK	64.0004	156.733	4.98491	5e-05	0.000273954	yes	0.40834	-1.29216
TCONS_00002747	XLOC_004036	STM14_4185	CP001363.1:3640240-3640396	SLm	WTm	OK	66.2836	161.702	2.61473	5e-05	0.000273954	yes	0.409912	-1.28661
TCONS_00002748	XLOC_004515	STM14_5402	CP001363.1:4768805-4769102	SLm	WTm	OK	3.29949	8.04745	1.76844	0.0122	0.0361037	yes	0.410004	-1.28629
TCONS_00005711	XLOC_003393	STM14_2808	CP001363.1:2429526-2430852	SLm	WTm	OK	0.963955	2.34779	2.97475	5e-05	0.000273954	yes	0.41058	-1.28427
TCONS_00001613	XLOC_002354	leuA	CP001363.1:131787-134450	SLm	WTm	OK	12.6919	30.9007	3.1533	5e-05	0.000273954	yes	0.410732	-1.28373
TCONS_00003973	XLOC_000282	STM14_0400	CP001363.1:387800-389375	SLm	WTm	OK	6.80176	16.4627	4.64856	5e-05	0.000273954	yes	0.413162	-1.27522
TCONS_00003974	XLOC_002592	fur	CP001363.1:756890-757343	SLm	WTm	OK	634.585	1533.73	4.81474	5e-05	0.000273954	yes	0.413753	-1.27316
TCONS_00002745	XLOC_004492	STM14_5360	CP001363.1:4720098-4722147	SLm	WTm	OK	26.3367	63.3309	4.03691	5e-05	0.000273954	yes	0.415859	-1.26583
TCONS_00002569	XLOC_003600	STM14_3212	CP001363.1:2818284-2818983	SLm	WTm	OK	10.889	26.1602	4.30462	5e-05	0.000273954	yes	0.416243	-1.2645
TCONS_00004330	XLOC_000769	STM14_1460	CP001363.1:1311271-1311619	SLm	WTm	OK	9.43096	22.5944	3.26386	5e-05	0.000273954	yes	0.417403	-1.26049
TCONS_00004329	XLOC_002149	STM14_5179	CP001363.1:4567864-4569257	SLm	WTm	OK	73.4996	175.383	3.88508	5e-05	0.000273954	yes	0.419081	-1.2547
TCONS_00001643	XLOC_001757	feoB	CP001363.1:3678033-3680352	SLm	WTm	OK	274.09	651.87	4.48057	5e-05	0.000273954	yes	0.420467	-1.24993
TCONS_00001879	XLOC_003392	STM14_2807	CP001363.1:2428309-2429512	SLm	WTm	OK	4.88414	11.5875	4.17362	5e-05	0.000273954	yes	0.421501	-1.24639
TCONS_00001881	XLOC_001154	fliR	CP001363.1:2077755-2078550	SLm	WTm	OK	23.3322	55.2217	4.55347	5e-05	0.000273954	yes	0.422519	-1.24291
TCONS_00002388	XLOC_002163	sugE	CP001363.1:4594330-4594648	SLm	WTm	OK	133.461	315.453	4.67651	5e-05	0.000273954	yes	0.423077	-1.24101
TCONS_00001877	XLOC_000756	STM14_1435	CP001363.1:1296481-1296952	SLm	WTm	OK	7.58247	17.9192	3.49769	5e-05	0.000273954	yes	0.423148	-1.24077
TCONS_00003913	XLOC_001193	pduV	CP001363.1:2182554-2184206	SLm	WTm	OK	3.34213	7.88455	1.534	0.01405	0.0404807	yes	0.423883	-1.23826
TCONS_00002004	XLOC_000715	flgG	CP001363.1:1219971-1220754	SLm	WTm	OK	393.955	927.648	4.35848	5e-05	0.000273954	yes	0.424682	-1.23555
TCONS_00004489	XLOC_003456	fabB	CP001363.1:2540173-2541388	SLm	WTm	OK	342.893	805.445	4.57387	5e-05	0.000273954	yes	0.425719	-1.23203
TCONS_00004779	XLOC_004339	hslV	CP001363.1:4314075-4314606	SLm	WTm	OK	72.1483	169.44	4.73759	5e-05	0.000273954	yes	0.425804	-1.23174
TCONS_00000535	XLOC_003990	yhdN	CP001363.1:3596258-3596627	SLm	WTm	OK	32.344	75.814	4.21888	5e-05	0.000273954	yes	0.426623	-1.22897
TCONS_00000534	XLOC_004045	nudE	CP001363.1:3663195-3663759	SLm	WTm	OK	64.8712	151.939	4.73307	5e-05	0.000273954	yes	0.426956	-1.22784
TCONS_00000532	XLOC_004105	yhjG	CP001363.1:3798114-3800175	SLm	WTm	OK	38.8179	90.6443	4.68556	5e-05	0.000273954	yes	0.428244	-1.22349
TCONS_00003197	XLOC_004421	adiY	CP001363.1:4551179-4551941	SLm	WTm	OK	29.237	68.2466	4.58343	5e-05	0.000273954	yes	0.428402	-1.22296
TCONS_00000533	XLOC_000180	fhuD	CP001363.1:226680-230422	SLm	WTm	OK	6.54378	15.2743	2.02836	0.0014	0.00556811	yes	0.428418	-1.22291
TCONS_00000529	XLOC_002152	STM14_5184	CP001363.1:4571713-4572619	SLm	WTm	OK	4.19161	9.76845	3.72992	5e-05	0.000273954	yes	0.429097	-1.22063
TCONS_00003558	XLOC_004103	yhjB	CP001363.1:3793168-3793771	SLm	WTm	OK	2.52286	5.87805	2.81624	5e-05	0.000273954	yes	0.4292	-1.22028
TCONS_00003556	XLOC_003243	STM14_2459	CP001363.1:2116354-2117451	SLm	WTm	OK	15.6942	36.4774	3.34609	5e-05	0.000273954	yes	0.430244	-1.21677
TCONS_00005092	XLOC_000142	leuO	CP001363.1:135280-136225	SLm	WTm	OK	1.73892	4.03838	3.00166	5e-05	0.000273954	yes	0.430598	-1.21559
TCONS_00004887	XLOC_004071	gntK	CP001363.1:3723697-3725727	SLm	WTm	OK	8.42907	19.5319	1.85773	0.00255	0.00934703	yes	0.431554	-1.21239
TCONS_00004541	XLOC_000523	bioB	CP001363.1:860510-864123	SLm	WTm	OK	3.65168	8.45921	2.51756	5e-05	0.000273954	yes	0.431681	-1.21196
TCONS_00004440	XLOC_001238	setB	CP001363.1:2359143-2360457	SLm	WTm	OK	13.6459	31.5542	4.43117	5e-05	0.000273954	yes	0.432459	-1.20936
TCONS_00004448	XLOC_001072	ycgO	CP001363.1:1910497-1912231	SLm	WTm	OK	72.7254	168.02	4.65614	5e-05	0.000273954	yes	0.432838	-1.2081
TCONS_00004445	XLOC_001352	xseA	CP001363.1:2677630-2678980	SLm	WTm	OK	109.266	252.096	4.60674	5e-05	0.000273954	yes	0.43343	-1.20613
TCONS_00004443	XLOC_001741	nirB	CP001363.1:3637244-3640240	SLm	WTm	OK	844.591	1946.56	3.78846	5e-05	0.000273954	yes	0.433889	-1.2046
TCONS_00004442	XLOC_002140	nrfB	CP001363.1:4531193-4536213	SLm	WTm	OK	160.066	368.487	3.05008	5e-05	0.000273954	yes	0.434387	-1.20295
TCONS_00004444	XLOC_003187	STM14_2347	CP001363.1:2037065-2037308	SLm	WTm	OK	69.9233	160.922	3.96989	5e-05	0.000273954	yes	0.434517	-1.20252
TCONS_00004437	XLOC_001887	dsdX	CP001363.1:4016789-4018127	SLm	WTm	OK	6.86348	15.7699	4.27962	5e-05	0.000273954	yes	0.435227	-1.20016
TCONS_00004438	XLOC_000015	STM14_5557	CP001362.1:24680-25241	SLm	WTm	OK	71.0861	163.317	4.63096	5e-05	0.000273954	yes	0.435265	-1.20004
TCONS_00004447	XLOC_002866	ydiE	CP001363.1:1435025-1435217	SLm	WTm	OK	140.649	322.829	3.81113	5e-05	0.000273954	yes	0.435676	-1.19867
TCONS_00004451	XLOC_002528	STM14_0671	CP001363.1:635866-636610	SLm	WTm	OK	3.20784	7.32863	3.20939	5e-05	0.000273954	yes	0.437713	-1.19194
TCONS_00004450	XLOC_001772	yhhY	CP001363.1:3729190-3729804	SLm	WTm	OK	31.9629	72.9296	4.30483	5e-05	0.000273954	yes	0.438271	-1.19011
TCONS_00004436	XLOC_000765	STM14_1451	CP001363.1:1303054-1303874	SLm	WTm	OK	3.82117	8.6972	2.7624	5e-05	0.000273954	yes	0.439356	-1.18654
TCONS_00004452	XLOC_000255	safA	CP001363.1:342893-343406	SLm	WTm	OK	4.49911	10.2053	2.99024	5e-05	0.000273954	yes	0.44086	-1.18161
TCONS_00004449	XLOC_002703	STM14_1143	CP001363.1:1058494-1059604	SLm	WTm	OK	9.65427	21.8366	4.25391	5e-05	0.000273954	yes	0.442114	-1.17751
TCONS_00004953	XLOC_001700	yhcN	CP001363.1:3542761-3543025	SLm	WTm	OK	51.3363	115.852	3.83863	5e-05	0.000273954	yes	0.44312	-1.17423
TCONS_00001415	XLOC_004442	yjeH	CP001363.1:4586087-4587329	SLm	WTm	OK	17.531	39.5549	4.46275	5e-05	0.000273954	yes	0.443207	-1.17395
TCONS_00004387	XLOC_000523	bioF	CP001363.1:860510-864123	SLm	WTm	OK	1.87384	4.21837	1.78196	0.00285	0.0102812	yes	0.444209	-1.17069
TCONS_00000930	XLOC_000545	STM14_973	CP001363.1:902909-903137	SLm	WTm	OK	33.0071	73.9801	1.62409	0.0069	0.0221053	yes	0.446162	-1.16436
TCONS_00000928	XLOC_001378	gogB	CP001363.1:2780528-2782022	SLm	WTm	OK	26.9334	60.3315	4.51207	5e-05	0.000273954	yes	0.446424	-1.16352
TCONS_00000926	XLOC_004468	msrA	CP001363.1:4658031-4658670	SLm	WTm	OK	64.7351	145.003	4.49608	5e-05	0.000273954	yes	0.44644	-1.16346
TCONS_00001298	XLOC_003525	STM14_3070	CP001363.1:2672654-2672954	SLm	WTm	OK	851.752	1907.84	4.24773	5e-05	0.000273954	yes	0.446448	-1.16343
TCONS_00000265	XLOC_002118	pspG	CP001363.1:4478536-4478910	SLm	WTm	OK	11.7521	26.3079	2.33443	0.00035	0.0016398	yes	0.446714	-1.16258
TCONS_00005492	XLOC_000784	STM14_1486	CP001363.1:1336057-1337182	SLm	WTm	OK	4.47228	9.99576	3.76782	5e-05	0.000273954	yes	0.447418	-1.16031
TCONS_00005493	XLOC_003237	STM14_2449	CP001363.1:2110376-2112428	SLm	WTm	OK	8.18	18.2763	2.04637	0.00085	0.00359637	yes	0.447574	-1.1598
TCONS_00003928	XLOC_003898	tdcB	CP001363.1:3429638-3430628	SLm	WTm	OK	359.447	800.364	4.23621	5e-05	0.000273954	yes	0.449104	-1.15488
TCONS_00002084	XLOC_000421	STM14_0678	CP001363.1:639709-640051	SLm	WTm	OK	12.5421	27.8858	3.16327	5e-05	0.000273954	yes	0.449767	-1.15275
TCONS_00004396	XLOC_000281	STM14_0399	CP001363.1:386263-387501	SLm	WTm	OK	5.61344	12.4324	1.99763	0.00135	0.00538971	yes	0.451517	-1.14715
TCONS_00001672	XLOC_000966	srfC	CP001363.1:1691071-1696194	SLm	WTm	OK	114.538	253.032	2.62974	5e-05	0.000273954	yes	0.452662	-1.14349
TCONS_00003917	XLOC_003602	STM14_3216	CP001363.1:2820664-2821259	SLm	WTm	OK	29.4985	64.9064	2.67988	5e-05	0.000273954	yes	0.454478	-1.13772
TCONS_00004885	XLOC_000033	traY	CP001362.1:62247-62568	SLm	WTm	OK	17.5468	38.5677	3.26321	5e-05	0.000273954	yes	0.454961	-1.13619
TCONS_00004199	XLOC_001182	pudB	CP001363.1:2168397-2169491	SLm	WTm	OK	0.896041	1.96676	1.67575	0.0176	0.0490627	yes	0.455592	-1.13418
TCONS_00005743	XLOC_004192	mgtC	CP001363.1:3978179-3978875	SLm	WTm	OK	4.07913	8.9471	3.13734	5e-05	0.000273954	yes	0.455916	-1.13316
TCONS_00002542	XLOC_000984	sseJ	CP001363.1:1731269-1732496	SLm	WTm	OK	0.938632	2.05507	2.51909	0.00015	0.0007643	yes	0.45674	-1.13056
TCONS_00005524	XLOC_001531	STM14_3601	CP001363.1:3157685-3158600	SLm	WTm	OK	48.8063	106.768	4.31951	5e-05	0.000273954	yes	0.457125	-1.12934
TCONS_00005670	XLOC_002205	cysQ	CP001363.1:4654600-4656081	SLm	WTm	OK	203.973	445.387	3.42293	5e-05	0.000273954	yes	0.457968	-1.12668
TCONS_00003770	XLOC_002459	phnT	CP001363.1:481715-482825	SLm	WTm	OK	7.28034	15.8743	3.92827	5e-05	0.000273954	yes	0.458624	-1.12462
TCONS_00003769	XLOC_002074	STM14_4999	CP001363.1:4390263-4390452	SLm	WTm	OK	9.71459	21.1819	1.34611	0.0163	0.0460018	yes	0.458627	-1.12461
TCONS_00003768	XLOC_000523	bioD_1	CP001363.1:860510-864123	SLm	WTm	OK	5.02111	10.9317	2.02002	0.00085	0.00359637	yes	0.459316	-1.12244
TCONS_00005525	XLOC_001965	metE	CP001363.1:4183452-4185717	SLm	WTm	OK	11.8678	25.7272	4.29679	5e-05	0.000273954	yes	0.461294	-1.11624
TCONS_00004513	XLOC_003235	STM14_2447	CP001363.1:2108905-2109106	SLm	WTm	OK	47.8274	103.497	2.9168	5e-05	0.000273954	yes	0.462114	-1.11368
TCONS_00002219	XLOC_002140	nrfC	CP001363.1:4531193-4536213	SLm	WTm	OK	82.2611	177.967	2.23085	0.0001	0.0005238	yes	0.462227	-1.11333
TCONS_00002220	XLOC_004147	yiaJ	CP001363.1:3868299-3869100	SLm	WTm	OK	23.7074	51.2824	4.17829	5e-05	0.000273954	yes	0.462291	-1.11313
TCONS_00003198	XLOC_003323	stcA	CP001363.1:2298649-2299180	SLm	WTm	OK	10.5794	22.8716	3.50528	5e-05	0.000273954	yes	0.462556	-1.1123
TCONS_00003200	XLOC_004486	yjgF	CP001363.1:4715865-4716252	SLm	WTm	OK	2985.71	6437.96	4.00142	5e-05	0.000273954	yes	0.463766	-1.10853
TCONS_00003202	XLOC_000755	STM14_1434	CP001363.1:1295814-1296480	SLm	WTm	OK	8.05882	17.3722	3.54245	5e-05	0.000273954	yes	0.463892	-1.10814
TCONS_00003201	XLOC_003601	STM14_3213	CP001363.1:2818996-2820573	SLm	WTm	OK	7.03356	15.1353	2.25207	0.0001	0.0005238	yes	0.464712	-1.10559
TCONS_00004627	XLOC_002801	STM14_1420	CP001363.1:1286039-1287239	SLm	WTm	OK	16.3337	35.0939	1.7217	0.0044	0.0150635	yes	0.465428	-1.10337
TCONS_00001903	XLOC_003590	STM14_3186	CP001363.1:2802427-2803456	SLm	WTm	OK	13.4151	28.6592	4.03547	5e-05	0.000273954	yes	0.468091	-1.09514
TCONS_00000232	XLOC_000814	STM14_1554	CP001363.1:1370047-1370267	SLm	WTm	OK	39.5855	84.47	2.48961	0.00015	0.0007643	yes	0.468634	-1.09347
TCONS_00000235	XLOC_002730	yccA	CP001363.1:1132611-1133271	SLm	WTm	OK	339.533	723.782	4.1723	5e-05	0.000273954	yes	0.469109	-1.092
TCONS_00000233	XLOC_001474	proW	CP001363.1:2976185-2978445	SLm	WTm	OK	5.51837	11.7529	2.42506	5e-05	0.000273954	yes	0.469533	-1.0907
TCONS_00000234	XLOC_002575	STM14_0783	CP001363.1:737793-738369	SLm	WTm	OK	37.237	79.3057	4.08576	5e-05	0.000273954	yes	0.469537	-1.09069
TCONS_00003516	XLOC_001962	pldB	CP001363.1:4179454-4181383	SLm	WTm	OK	18.7056	39.7946	1.44076	0.0166	0.0467729	yes	0.470054	-1.0891
TCONS_00005836	XLOC_004533	hsdR	CP001363.1:4793591-4797101	SLm	WTm	OK	40.9978	87.1597	4.17602	5e-05	0.000273954	yes	0.470376	-1.08811
TCONS_00000506	XLOC_000788	pagC	CP001363.1:1342225-1342783	SLm	WTm	OK	90.8859	191.759	4.14422	5e-05	0.000273954	yes	0.473959	-1.07717
TCONS_00000509	XLOC_001187	pduJ	CP001363.1:2174595-2174871	SLm	WTm	OK	3.55265	7.47679	1.41768	0.01405	0.0404807	yes	0.475157	-1.07352
TCONS_00000505	XLOC_001255	STM14_2765	CP001363.1:2389376-2390708	SLm	WTm	OK	67.7941	142.126	4.13128	5e-05	0.000273954	yes	0.477	-1.06794
TCONS_00003174	XLOC_001064	STM14_2163	CP001363.1:1898443-1901007	SLm	WTm	OK	4.92293	10.3008	2.30678	0.00035	0.0016398	yes	0.477917	-1.06517
TCONS_00003172	XLOC_001475	proX	CP001363.1:2978514-2979510	SLm	WTm	OK	23.1789	48.4668	4.02747	5e-05	0.000273954	yes	0.478243	-1.06418
TCONS_00000069	XLOC_002630	ybiJ	CP001363.1:891513-891774	SLm	WTm	OK	25.0282	52.1851	2.91859	5e-05	0.000273954	yes	0.479604	-1.06008
TCONS_00000100	XLOC_003989	zntR	CP001363.1:3595822-3596248	SLm	WTm	OK	53.9375	112.423	3.94149	5e-05	0.000273954	yes	0.479773	-1.05958
TCONS_00000164	XLOC_003096	hemA	CP001363.1:1885142-1886399	SLm	WTm	OK	284.781	593.039	3.95585	5e-05	0.000273954	yes	0.480206	-1.05827
TCONS_00000166	XLOC_004356	ppc	CP001363.1:4348837-4351489	SLm	WTm	OK	103.354	214.967	3.98198	5e-05	0.000273954	yes	0.48079	-1.05652
TCONS_00000167	XLOC_001294	STM14_2908	CP001363.1:2524424-2525852	SLm	WTm	OK	111.047	230.362	4.03373	5e-05	0.000273954	yes	0.482054	-1.05273
TCONS_00002795	XLOC_002785	ycfQ	CP001363.1:1254713-1255349	SLm	WTm	OK	134.138	278.253	4.10824	5e-05	0.000273954	yes	0.482072	-1.05268
TCONS_00005148	XLOC_004393	lysC	CP001363.1:4452008-4453358	SLm	WTm	OK	38.6748	80.1637	4.08817	5e-05	0.000273954	yes	0.482448	-1.05156
TCONS_00003275	XLOC_001905	STM14_4640	CP001363.1:4065070-4066968	SLm	WTm	OK	73.182	151.443	3.13515	5e-05	0.000273954	yes	0.483231	-1.04921
TCONS_00001975	XLOC_002341	STM14_0113	CP001363.1:108891-109053	SLm	WTm	OK	156.551	322.811	2.94484	5e-05	0.000273954	yes	0.484962	-1.04406
TCONS_00003510	XLOC_000968	sifB	CP001363.1:1702157-1703108	SLm	WTm	OK	0.82386	1.69666	1.9153	0.00165	0.00635493	yes	0.485578	-1.04223
TCONS_00000908	XLOC_004242	STM14_4653	CP001363.1:4078484-4079858	SLm	WTm	OK	17.9545	36.9225	3.9827	5e-05	0.000273954	yes	0.486275	-1.04015
TCONS_00000909	XLOC_003238	STM14_2452	CP001363.1:2112439-2114664	SLm	WTm	OK	13.4105	27.5462	3.67346	5e-05	0.000273954	yes	0.486837	-1.03849
TCONS_00000910	XLOC_000754	STM14_1433	CP001363.1:1294205-1295800	SLm	WTm	OK	7.30236	14.9958	2.02371	0.00035	0.0016398	yes	0.48696	-1.03812
TCONS_00000912	XLOC_002015	fieF	CP001363.1:4284826-4285729	SLm	WTm	OK	66.6335	136.618	4.03667	5e-05	0.000273954	yes	0.487736	-1.03583
TCONS_00000913	XLOC_000074	finP	CP001362.1:60102-60573	SLm	WTm	OK	15.3392	31.4417	3.3701	5e-05	0.000273954	yes	0.487862	-1.03546
TCONS_00000914	XLOC_003359	yejG	CP001363.1:2373300-2373645	SLm	WTm	OK	113.725	232.939	3.91024	5e-05	0.000273954	yes	0.488218	-1.0344
TCONS_00000915	XLOC_002732	pipB	CP001363.1:1134793-1135669	SLm	WTm	OK	2.53437	5.18921	2.73576	5e-05	0.000273954	yes	0.488392	-1.03389
TCONS_00003509	XLOC_002010	STM14_4874	CP001363.1:4276135-4276819	SLm	WTm	OK	1.04906	2.1423	1.72556	0.00665	0.0214355	yes	0.489689	-1.03006
TCONS_00003994	XLOC_004338	hslU	CP001363.1:4312734-4314066	SLm	WTm	OK	160.143	326.772	3.86567	5e-05	0.000273954	yes	0.490076	-1.02892
TCONS_00003993	XLOC_002978	STM14_1877	CP001363.1:1640381-1641848	SLm	WTm	OK	37.7018	76.8321	3.98524	5e-05	0.000273954	yes	0.490704	-1.02708
TCONS_00004034	XLOC_001626	STM14_3875	CP001363.1:3380453-3380651	SLm	WTm	OK	47.6311	97.0412	2.6816	5e-05	0.000273954	yes	0.490834	-1.02669
TCONS_00001455	XLOC_000770	STM14_1461	CP001363.1:1311673-1312702	SLm	WTm	OK	14.3366	29.1249	3.77334	5e-05	0.000273954	yes	0.492245	-1.02255
TCONS_00001457	XLOC_000965	srfA	CP001363.1:1689747-1691067	SLm	WTm	OK	54.44	110.488	3.64539	5e-05	0.000273954	yes	0.492723	-1.02115
TCONS_00001458	XLOC_002850	xthA	CP001363.1:1390917-1391724	SLm	WTm	OK	182.135	369.592	3.93709	5e-05	0.000273954	yes	0.4928	-1.02093
TCONS_00001459	XLOC_004398	zur	CP001363.1:4475341-4475857	SLm	WTm	OK	118.411	239.922	3.96247	5e-05	0.000273954	yes	0.49354	-1.01876
TCONS_00001460	XLOC_002105	yjbA	CP001363.1:4459712-4460123	SLm	WTm	OK	13.9104	28.1839	3.10527	5e-05	0.000273954	yes	0.493558	-1.01871
TCONS_00001461	XLOC_004522	yjiH	CP001363.1:4780110-4781453	SLm	WTm	OK	3.82068	7.74007	2.02368	0.0009	0.00378651	yes	0.493623	-1.01852
TCONS_00001463	XLOC_002149	STM14_5180	CP001363.1:4567864-4569257	SLm	WTm	OK	30.173	61.1042	2.22935	5e-05	0.000273954	yes	0.493796	-1.01801
TCONS_00001465	XLOC_000768	STM14_1459	CP001363.1:1305560-1311259	SLm	WTm	OK	8.18936	16.564	1.89604	0.00095	0.00395556	yes	0.494407	-1.01623
TCONS_00001466	XLOC_003454	STM14_2922	CP001363.1:2537502-2537877	SLm	WTm	OK	3.99361	8.06454	2.00193	0.00175	0.00669088	yes	0.495206	-1.0139
TCONS_00001449	XLOC_003242	STM14_2457	CP001363.1:2115722-2116142	SLm	WTm	OK	11.5323	23.2366	2.95207	5e-05	0.000273954	yes	0.496299	-1.01072
TCONS_00004029	XLOC_003243	STM14_2458	CP001363.1:2116354-2117451	SLm	WTm	OK	16.8407	33.9133	2.29547	5e-05	0.000273954	yes	0.496581	-1.0099
TCONS_00004030	XLOC_001660	gatY_1	CP001363.1:3440857-3441712	SLm	WTm	OK	3.04741	6.13325	2.78543	5e-05	0.000273954	yes	0.496867	-1.00907
TCONS_00004648	XLOC_002250	STM14_5403	CP001363.1:4769155-4769764	SLm	WTm	OK	12.5436	25.2181	3.38603	5e-05	0.000273954	yes	0.497405	-1.00751
TCONS_00001660	XLOC_001570	metK	CP001363.1:3270813-3271968	SLm	WTm	OK	68.8578	138.251	3.91222	5e-05	0.000273954	yes	0.498064	-1.0056
TCONS_00002186	XLOC_000315	STM14_0450	CP001363.1:436289-437501	SLm	WTm	OK	6.93157	13.9071	3.50719	5e-05	0.000273954	yes	0.49842	-1.00457
TCONS_00004982	XLOC_004230	torT	CP001363.1:4038358-4040064	SLm	WTm	OK	24.4301	48.7518	1.89315	0.001	0.00414071	yes	0.501112	-0.996796
TCONS_00004376	XLOC_001538	mutH	CP001363.1:3183189-3183885	SLm	WTm	OK	30.0547	59.7972	3.71851	5e-05	0.000273954	yes	0.50261	-0.992487
TCONS_00004242	XLOC_002628	ybiH	CP001363.1:881886-886408	SLm	WTm	OK	117.967	233.883	1.6455	0.0042	0.0144544	yes	0.504385	-0.987404
TCONS_00003008	XLOC_001191	pduQ	CP001363.1:2179178-2181643	SLm	WTm	OK	2.72103	5.39142	2.09113	0.00025	0.00121362	yes	0.504696	-0.986512
TCONS_00005030	XLOC_001433	STM14_3311	CP001363.1:2907625-2908582	SLm	WTm	OK	75.6466	149.296	3.81561	5e-05	0.000273954	yes	0.506689	-0.980828
TCONS_00005552	XLOC_000843	STM14_1614	CP001363.1:1418195-1419361	SLm	WTm	OK	15.7252	30.9654	3.57249	5e-05	0.000273954	yes	0.507831	-0.977579
TCONS_00002511	XLOC_003240	STM14_2455	CP001363.1:2115200-2115503	SLm	WTm	OK	52.3082	102.542	3.31165	5e-05	0.000273954	yes	0.510115	-0.971106
TCONS_00000337	XLOC_003233	STM14_2441	CP001363.1:2104732-2107134	SLm	WTm	OK	22.5559	44.0419	3.12912	5e-05	0.000273954	yes	0.512146	-0.965372
TCONS_00004255	XLOC_002345	STM14_0118	CP001363.1:116188-116941	SLm	WTm	OK	10.1335	19.7794	3.28139	5e-05	0.000273954	yes	0.512326	-0.964866
TCONS_00002588	XLOC_001489	STM14_3431	CP001363.1:3005305-3007963	SLm	WTm	OK	6.03785	11.7659	2.30417	5e-05	0.000273954	yes	0.513165	-0.962505
TCONS_00002587	XLOC_003592	STM14_3188	CP001363.1:2803870-2809569	SLm	WTm	OK	8.37147	16.2808	1.9095	0.00145	0.0057192	yes	0.514193	-0.959619
TCONS_00002592	XLOC_004172	mutM	CP001363.1:3934822-3935632	SLm	WTm	OK	25.662	49.8975	3.6095	5e-05	0.000273954	yes	0.514294	-0.959334
TCONS_00001444	XLOC_003714	STM14_3510	CP001363.1:3069835-3070357	SLm	WTm	OK	8.25779	15.9986	2.80794	5e-05	0.000273954	yes	0.516157	-0.954118
TCONS_00001442	XLOC_000844	STM14_1615	CP001363.1:1419533-1419740	SLm	WTm	OK	19.0782	36.9343	1.87911	0.0024	0.00887797	yes	0.516544	-0.953036
TCONS_00000200	XLOC_002017	sbp	CP001363.1:4287079-4288925	SLm	WTm	OK	20.9252	40.4928	1.53943	0.00915	0.0283428	yes	0.516763	-0.952424
TCONS_00004759	XLOC_002702	STM14_1142	CP001363.1:1058212-1058452	SLm	WTm	OK	6.97098	13.4412	1.42429	0.0164	0.0462591	yes	0.518628	-0.947229
TCONS_00005236	XLOC_003489	cysP	CP001363.1:2604181-2607993	SLm	WTm	OK	12.0164	23.137	1.95549	0.00115	0.0047097	yes	0.519359	-0.945197
TCONS_00000190	XLOC_002279	STM14_5469	CP001363.1:4823193-4823430	SLm	WTm	OK	29.4319	56.6314	2.47658	5e-05	0.000273954	yes	0.51971	-0.944222
TCONS_00000746	XLOC_004145	bax	CP001363.1:3863081-3866249	SLm	WTm	OK	128.406	246.673	3.12882	5e-05	0.000273954	yes	0.520551	-0.941887
TCONS_00000189	XLOC_000283	STM14_0401	CP001363.1:389474-390679	SLm	WTm	OK	28.6105	54.9616	3.29751	5e-05	0.000273954	yes	0.520554	-0.941879
TCONS_00005561	XLOC_002502	ybbS	CP001363.1:575543-576470	SLm	WTm	OK	12.5297	24.0693	3.39947	5e-05	0.000273954	yes	0.520568	-0.941842
TCONS_00000199	XLOC_000363	cof	CP001363.1:514924-515743	SLm	WTm	OK	64.4207	123.722	3.6617	5e-05	0.000273954	yes	0.520689	-0.941506
TCONS_00005235	XLOC_003798	gcvH	CP001363.1:3234311-3234701	SLm	WTm	OK	922.973	1767.81	3.57487	5e-05	0.000273954	yes	0.5221	-0.937603
TCONS_00005237	XLOC_004341	cytR	CP001363.1:4315765-4319144	SLm	WTm	OK	166.66	318.796	2.98001	5e-05	0.000273954	yes	0.522779	-0.935726
TCONS_00000201	XLOC_004232	dgoA	CP001363.1:4044326-4045475	SLm	WTm	OK	13.608	25.9981	3.47467	5e-05	0.000273954	yes	0.523423	-0.933951
TCONS_00001944	XLOC_001121	yebK	CP001363.1:1992888-1993758	SLm	WTm	OK	91.7429	174.999	3.62029	5e-05	0.000273954	yes	0.524248	-0.931678
TCONS_00001945	XLOC_002535	fepA	CP001363.1:642251-644635	SLm	WTm	OK	10.7646	20.5205	3.56406	5e-05	0.000273954	yes	0.524578	-0.930771
TCONS_00004799	XLOC_002111	ubiA	CP001363.1:4468750-4469623	SLm	WTm	OK	31.9383	60.8296	3.56047	5e-05	0.000273954	yes	0.525045	-0.929486
TCONS_00001943	XLOC_002957	ydeE	CP001363.1:1604390-1605578	SLm	WTm	OK	17.8876	34.0651	3.51973	5e-05	0.000273954	yes	0.5251	-0.929335
TCONS_00001947	XLOC_004467	ytfL	CP001363.1:4656505-4657849	SLm	WTm	OK	61.0399	116.184	3.606	5e-05	0.000273954	yes	0.525373	-0.928587
TCONS_00001169	XLOC_003002	STM14_1937	CP001363.1:1700959-1701190	SLm	WTm	OK	11.2791	21.3819	1.71952	0.00705	0.0224896	yes	0.527507	-0.922738
TCONS_00005682	XLOC_003905	agaR	CP001363.1:3439690-3440661	SLm	WTm	OK	48.4403	91.7982	3.5703	5e-05	0.000273954	yes	0.527682	-0.922258
TCONS_00003274	XLOC_003250	STM14_2473	CP001363.1:2125757-2125982	SLm	WTm	OK	73.3477	138.962	2.85805	5e-05	0.000273954	yes	0.527826	-0.921867
TCONS_00001852	XLOC_001906	yidY	CP001363.1:4067769-4069885	SLm	WTm	OK	22.7918	43.1082	2.34999	5e-05	0.000273954	yes	0.528711	-0.919447
TCONS_00001854	XLOC_000180	fhuC	CP001363.1:226680-230422	SLm	WTm	OK	11.1574	21.0999	1.83285	0.0019	0.0071857	yes	0.528789	-0.919235
TCONS_00001853	XLOC_003230	STM14_2434	CP001363.1:2098339-2099826	SLm	WTm	OK	16.9244	31.9966	1.83235	0.00215	0.00800974	yes	0.528944	-0.918814
TCONS_00004166	XLOC_003358	STM14_2736	CP001363.1:2364974-2365205	SLm	WTm	OK	738.991	1394.97	3.56049	5e-05	0.000273954	yes	0.529754	-0.916605
TCONS_00003302	XLOC_001401	yfiP	CP001363.1:2842979-2843660	SLm	WTm	OK	78.6866	148.517	3.53151	5e-05	0.000273954	yes	0.529815	-0.916438
TCONS_00003301	XLOC_002290	deoB	CP001363.1:4836540-4837764	SLm	WTm	OK	297.941	562.313	3.41561	5e-05	0.000273954	yes	0.529849	-0.916347
TCONS_00002002	XLOC_000387	sfbB	CP001363.1:572672-574341	SLm	WTm	OK	19.6179	37.0149	2.62753	5e-05	0.000273954	yes	0.53	-0.915936
TCONS_00001964	XLOC_001244	rtn	CP001363.1:2366108-2367665	SLm	WTm	OK	42.0934	79.4192	3.57365	5e-05	0.000273954	yes	0.530015	-0.915894
TCONS_00004238	XLOC_001446	iroC	CP001363.1:2937807-2941461	SLm	WTm	OK	7.24297	13.645	3.52121	5e-05	0.000273954	yes	0.530815	-0.913719
TCONS_00003303	XLOC_001076	STM14_2185	CP001363.1:1919841-1920183	SLm	WTm	OK	69.6467	131.031	3.32884	5e-05	0.000273954	yes	0.531528	-0.911781
TCONS_00003881	XLOC_001885	STM14_4585	CP001363.1:4012344-4013178	SLm	WTm	OK	18.9847	35.6884	3.35186	5e-05	0.000273954	yes	0.531957	-0.910618
TCONS_00003592	XLOC_002682	trxB	CP001363.1:993556-994525	SLm	WTm	OK	374.09	702.589	3.40566	5e-05	0.000273954	yes	0.532445	-0.909296
TCONS_00002107	XLOC_004332	fpr	CP001363.1:4305426-4306708	SLm	WTm	OK	147.824	277.535	3.19003	5e-05	0.000273954	yes	0.532632	-0.908789
TCONS_00005000	XLOC_000757	STM14_1437	CP001363.1:1296954-1297882	SLm	WTm	OK	30.1247	56.5177	1.82983	0.00215	0.00800974	yes	0.533014	-0.907756
TCONS_00005002	XLOC_000143	ilvI	CP001363.1:136609-138271	SLm	WTm	OK	16.8091	31.4961	3.48645	5e-05	0.000273954	yes	0.533688	-0.905931
TCONS_00005001	XLOC_001743	cysG	CP001363.1:3641326-3642700	SLm	WTm	OK	129.031	241.683	3.42801	5e-05	0.000273954	yes	0.533885	-0.905398
TCONS_00002109	XLOC_002022	STM14_4893	CP001363.1:4293424-4293589	SLm	WTm	OK	85.6049	160.113	2.19459	0.0003	0.00142337	yes	0.534653	-0.903325
TCONS_00002997	XLOC_003843	STM14_3787	CP001363.1:3310435-3311359	SLm	WTm	OK	5.2052	9.71861	2.82413	5e-05	0.000273954	yes	0.535591	-0.900796
TCONS_00000489	XLOC_004301	yshA	CP001363.1:4238593-4239286	SLm	WTm	OK	0.880609	1.64304	1.35347	0.0172	0.0482042	yes	0.535963	-0.899794
TCONS_00004983	XLOC_004060	glpG	CP001363.1:3698565-3701828	SLm	WTm	OK	49.2755	91.9033	1.47947	0.0122	0.0361037	yes	0.536167	-0.899246
TCONS_00004804	XLOC_002001	fdhD	CP001363.1:4261586-4262564	SLm	WTm	OK	72.023	134.128	3.47841	5e-05	0.000273954	yes	0.536972	-0.897081
TCONS_00004870	XLOC_002308	yaaI	CP001363.1:10840-11245	SLm	WTm	OK	9.65847	17.9822	2.46754	5e-05	0.000273954	yes	0.537113	-0.896703
TCONS_00001717	XLOC_004331	yiiQ	CP001363.1:4304729-4305326	SLm	WTm	OK	30.3555	56.4789	3.3121	5e-05	0.000273954	yes	0.537466	-0.895754
TCONS_00003596	XLOC_003748	syd	CP001363.1:3137076-3137622	SLm	WTm	OK	84.6984	157.522	3.46548	5e-05	0.000273954	yes	0.537693	-0.895147
TCONS_00005206	XLOC_000164	aceF	CP001363.1:179630-181520	SLm	WTm	OK	422.379	782.009	3.18612	5e-05	0.000273954	yes	0.54012	-0.888647
TCONS_00005205	XLOC_002402	yaeE	CP001363.1:287076-288754	SLm	WTm	OK	20.8628	38.604	1.90632	0.00125	0.00507165	yes	0.540431	-0.887818
TCONS_00005208	XLOC_004261	yieN	CP001363.1:4099997-4103047	SLm	WTm	OK	108.659	200.784	2.7547	5e-05	0.000273954	yes	0.541174	-0.885837
TCONS_00004408	XLOC_002079	hupA	CP001363.1:4400289-4400562	SLm	WTm	OK	3391.05	6263.81	3.32637	5e-05	0.000273954	yes	0.541372	-0.885308
TCONS_00005029	XLOC_001895	STM14_4625	CP001363.1:4049048-4050311	SLm	WTm	OK	2.29006	4.22843	2.54503	5e-05	0.000273954	yes	0.541586	-0.884737
TCONS_00005445	XLOC_004455	yjeS	CP001363.1:4610059-4613178	SLm	WTm	OK	52.1559	96.2865	1.97974	0.0011	0.00452616	yes	0.541674	-0.884503
TCONS_00004527	XLOC_004259	mioC	CP001363.1:4097858-4098302	SLm	WTm	OK	338.351	623.433	3.41715	5e-05	0.000273954	yes	0.542722	-0.881714
TCONS_00004979	XLOC_004229	torA	CP001363.1:4033877-4038229	SLm	WTm	OK	4.59205	8.45569	2.54867	5e-05	0.000273954	yes	0.543072	-0.880784
TCONS_00000453	XLOC_002148	STM14_5178	CP001363.1:4565421-4567851	SLm	WTm	OK	135.078	248.361	3.28912	5e-05	0.000273954	yes	0.543878	-0.878646
TCONS_00005502	XLOC_003237	STM14_2450	CP001363.1:2110376-2112428	SLm	WTm	OK	10.192	18.7353	2.57579	5e-05	0.000273954	yes	0.544	-0.878322
TCONS_00003330	XLOC_003775	STM14_3647	CP001363.1:3200767-3201631	SLm	WTm	OK	27.387	50.3251	3.32684	5e-05	0.000273954	yes	0.544202	-0.877787
TCONS_00003329	XLOC_004240	pstC	CP001363.1:4075292-4077142	SLm	WTm	OK	19.3937	35.5915	2.46365	5e-05	0.000273954	yes	0.544897	-0.875945
TCONS_00003328	XLOC_003941	mtgA	CP001363.1:3502782-3504161	SLm	WTm	OK	82.7152	151.751	1.96708	0.0006	0.00263216	yes	0.545072	-0.875482
TCONS_00003261	XLOC_001644	ygjT	CP001363.1:3410529-3411498	SLm	WTm	OK	26.0529	47.7625	3.33563	5e-05	0.000273954	yes	0.545468	-0.874434
TCONS_00003260	XLOC_000071	STM14_5573	CP001362.1:40862-41299	SLm	WTm	OK	40.2125	73.4995	1.4778	0.01585	0.0448043	yes	0.547113	-0.87009
TCONS_00003257	XLOC_000771	STM14_1463	CP001363.1:1312759-1314124	SLm	WTm	OK	8.19066	14.968	2.2668	5e-05	0.000273954	yes	0.547211	-0.86983
TCONS_00003666	XLOC_002527	STM14_0670	CP001363.1:635009-635864	SLm	WTm	OK	3.5061	6.40619	2.46079	5e-05	0.000273954	yes	0.547299	-0.869599
TCONS_00003039	XLOC_001033	yciG	CP001363.1:1836246-1836429	SLm	WTm	OK	39.8226	72.6802	1.85232	0.00265	0.00967971	yes	0.547915	-0.867975
TCONS_00001628	XLOC_002499	tesA	CP001363.1:566547-570331	SLm	WTm	OK	60.1283	109.688	1.93265	0.00115	0.0047097	yes	0.548176	-0.86729
TCONS_00001629	XLOC_003105	emtA	CP001363.1:1908704-1909316	SLm	WTm	OK	39.24	71.5441	3.2701	5e-05	0.000273954	yes	0.548473	-0.866508
TCONS_00002231	XLOC_002402	metN	CP001363.1:287076-288754	SLm	WTm	OK	20.6018	37.5063	2.58372	5e-05	0.000273954	yes	0.549289	-0.864363
TCONS_00005200	XLOC_004522	yjiG	CP001363.1:4780110-4781453	SLm	WTm	OK	18.5253	33.7144	2.36488	5e-05	0.000273954	yes	0.549477	-0.863868
TCONS_00005555	XLOC_002249	STM14_5399	CP001363.1:4766522-4766714	SLm	WTm	OK	19.4367	35.3175	1.51721	0.0152	0.0432704	yes	0.550342	-0.8616
TCONS_00005199	XLOC_000700	ymdC	CP001363.1:1191174-1193137	SLm	WTm	OK	66.8224	121.306	2.62602	5e-05	0.000273954	yes	0.550858	-0.860247
TCONS_00005554	XLOC_002707	STM14_1148	CP001363.1:1063408-1063819	SLm	WTm	OK	277.2	503.131	3.34958	5e-05	0.000273954	yes	0.55095	-0.860007
TCONS_00004312	XLOC_003833	STM14_3762	CP001363.1:3293234-3293547	SLm	WTm	OK	24.2991	44.0916	2.0587	0.0008	0.00340406	yes	0.551105	-0.859601
TCONS_00005197	XLOC_004282	metR	CP001363.1:4181463-4183360	SLm	WTm	OK	5.47102	9.92525	1.68103	0.00365	0.01284	yes	0.551222	-0.859294
TCONS_00004313	XLOC_003489	cysU	CP001363.1:2604181-2607993	SLm	WTm	OK	24.0505	43.6273	2.19569	0.00015	0.0007643	yes	0.551272	-0.859164
TCONS_00005553	XLOC_002893	orf408	CP001363.1:1474781-1476008	SLm	WTm	OK	4.95346	8.98119	2.8439	5e-05	0.000273954	yes	0.551537	-0.85847
TCONS_00003290	XLOC_001351	STM14_3073	CP001363.1:2673494-2673824	SLm	WTm	OK	10.8659	19.6735	2.18126	0.00035	0.0016398	yes	0.552311	-0.856446
TCONS_00002146	XLOC_002638	STM14_970	CP001363.1:900253-900506	SLm	WTm	OK	818.744	1478.24	2.63296	5e-05	0.000273954	yes	0.553864	-0.852396
TCONS_00003248	XLOC_001797	STM14_4337	CP001363.1:3792674-3793163	SLm	WTm	OK	3.29628	5.94434	1.43542	0.0132	0.0384547	yes	0.554524	-0.850678
TCONS_00003247	XLOC_003797	gcvP	CP001363.1:3231275-3234149	SLm	WTm	OK	486.582	877.14	2.92631	5e-05	0.000273954	yes	0.554737	-0.850124
TCONS_00003246	XLOC_001299	mnmC	CP001363.1:2541547-2543548	SLm	WTm	OK	33.4671	60.3218	3.31454	5e-05	0.000273954	yes	0.554809	-0.849936
TCONS_00003245	XLOC_002361	coaE	CP001363.1:163176-164540	SLm	WTm	OK	85.7011	154.456	1.98239	0.0007	0.00302525	yes	0.554858	-0.84981
TCONS_00002720	XLOC_003786	STM14_3669	CP001363.1:3216713-3217472	SLm	WTm	OK	116.594	210.089	3.31063	5e-05	0.000273954	yes	0.554974	-0.849507
TCONS_00002431	XLOC_003941	yhbL	CP001363.1:3502782-3504161	SLm	WTm	OK	184.905	332.049	2.61914	5e-05	0.000273954	yes	0.556861	-0.844612
TCONS_00002647	XLOC_001894	torS	CP001363.1:4040143-4042879	SLm	WTm	OK	17.9225	32.1632	3.28211	5e-05	0.000273954	yes	0.557236	-0.843639
TCONS_00004414	XLOC_000751	STM14_1427	CP001363.1:1291514-1291721	SLm	WTm	OK	35.0971	62.8408	2.05961	0.0007	0.00302525	yes	0.558508	-0.84035
TCONS_00000497	XLOC_001845	pmgI	CP001363.1:3911255-3912800	SLm	WTm	OK	468.303	837.942	3.02439	5e-05	0.000273954	yes	0.558873	-0.839408
TCONS_00000491	XLOC_003634	STM14_3306	CP001363.1:2902196-2903024	SLm	WTm	OK	34.3857	61.462	3.20483	5e-05	0.000273954	yes	0.559463	-0.837886
TCONS_00004525	XLOC_000698	csgC	CP001363.1:1190308-1190635	SLm	WTm	OK	10.8006	19.3007	2.10032	0.0006	0.00263216	yes	0.559596	-0.837542
TCONS_00005302	XLOC_001893	torR	CP001363.1:4038358-4040064	SLm	WTm	OK	91.4196	163.259	2.49304	5e-05	0.000273954	yes	0.559967	-0.836587
TCONS_00005301	XLOC_002374	yacC	CP001363.1:196687-197035	SLm	WTm	OK	134.041	239.24	3.19231	5e-05	0.000273954	yes	0.560278	-0.835784
TCONS_00005300	XLOC_003730	ygcB	CP001363.1:3104215-3106879	SLm	WTm	OK	14.2676	25.4225	3.18899	5e-05	0.000273954	yes	0.561219	-0.833363
TCONS_00002617	XLOC_003265	STM14_2524	CP001363.1:2165667-2165799	SLm	WTm	OK	217.044	386.667	1.75506	0.00345	0.0122185	yes	0.56132	-0.833104
TCONS_00004856	XLOC_001453	STM14_3356	CP001363.1:2951058-2951226	SLm	WTm	OK	37.5042	66.7967	1.52288	0.01295	0.0378527	yes	0.561468	-0.832725
TCONS_00002755	XLOC_002110	ubiC	CP001363.1:4468239-4468737	SLm	WTm	OK	56.8685	101.164	3.13656	5e-05	0.000273954	yes	0.562142	-0.830994
TCONS_00004021	XLOC_001836	yibL	CP001363.1:3893339-3893702	SLm	WTm	OK	154.554	274.923	3.2032	5e-05	0.000273954	yes	0.562172	-0.830917
TCONS_00002756	XLOC_001800	yhjD	CP001363.1:3795373-3796402	SLm	WTm	OK	24.6713	43.8765	3.16242	5e-05	0.000273954	yes	0.56229	-0.830615
TCONS_00002757	XLOC_001266	ubiG	CP001363.1:2431868-2432597	SLm	WTm	OK	165.615	294.486	3.21316	5e-05	0.000273954	yes	0.562387	-0.830366
TCONS_00004179	XLOC_003904	STM14_3936	CP001363.1:3438732-3439680	SLm	WTm	OK	59.574	105.923	3.23567	5e-05	0.000273954	yes	0.562427	-0.830261
TCONS_00002354	XLOC_003589	STM14_3183	CP001363.1:2801005-2802370	SLm	WTm	OK	8.1599	14.5007	2.042	0.0005	0.00225	yes	0.562725	-0.829499
TCONS_00005213	XLOC_001143	yecF	CP001363.1:2050619-2050996	SLm	WTm	OK	289.441	512.999	3.02061	5e-05	0.000273954	yes	0.564214	-0.825687
TCONS_00005214	XLOC_002267	STM14_5442	CP001363.1:4798481-4799058	SLm	WTm	OK	49.8033	88.2603	1.8352	0.0012	0.00488771	yes	0.564277	-0.825523
TCONS_00005212	XLOC_001034	yciF	CP001363.1:1836518-1837022	SLm	WTm	OK	17.527	31.0187	2.57649	5e-05	0.000273954	yes	0.565046	-0.823559
TCONS_00002267	XLOC_004413	fdhF	CP001363.1:4538025-4541039	SLm	WTm	OK	44.0522	77.9599	2.24752	0.00015	0.0007643	yes	0.565062	-0.823518
TCONS_00005169	XLOC_000225	yafD	CP001363.1:298939-299719	SLm	WTm	OK	122.7	217.116	3.20497	5e-05	0.000273954	yes	0.565136	-0.823331
TCONS_00003299	XLOC_003949	yhcK	CP001363.1:3523042-3523834	SLm	WTm	OK	121.624	214.984	3.19673	5e-05	0.000273954	yes	0.565735	-0.821801
TCONS_00005471	XLOC_001875	slsA	CP001363.1:3973530-3974211	SLm	WTm	OK	7.52916	13.2974	2.5712	5e-05	0.000273954	yes	0.566213	-0.820583
TCONS_00005323	XLOC_001988	yihE	CP001363.1:4216779-4217766	SLm	WTm	OK	223.123	393.466	3.13168	5e-05	0.000273954	yes	0.567071	-0.8184
TCONS_00005035	XLOC_004506	STM14_5388	CP001363.1:4749509-4751594	SLm	WTm	OK	133.51	234.648	3.08173	5e-05	0.000273954	yes	0.56898	-0.81355
TCONS_00002216	XLOC_001051	rtT	CP001363.1:1863371-1863514	SLm	WTm	OK	89.6221	157.488	1.47796	0.0173	0.0484067	yes	0.569073	-0.813315
TCONS_00002739	XLOC_000163	aceE	CP001363.1:176952-179616	SLm	WTm	OK	503.424	884.036	2.80906	5e-05	0.000273954	yes	0.569461	-0.812331
TCONS_00004628	XLOC_000650	STM14_1194	CP001363.1:1099351-1099800	SLm	WTm	OK	14.9602	26.2662	2.56067	5e-05	0.000273954	yes	0.569561	-0.812078
TCONS_00005325	XLOC_003487	pdxK	CP001363.1:2598869-2599972	SLm	WTm	OK	23.5674	41.3198	2.92534	5e-05	0.000273954	yes	0.570366	-0.810041
TCONS_00004935	XLOC_001240	yeiR	CP001363.1:2363061-2364048	SLm	WTm	OK	71.5368	125.3	3.1517	5e-05	0.000273954	yes	0.570924	-0.808629
TCONS_00003673	XLOC_000249	STM14_0341	CP001363.1:337686-338960	SLm	WTm	OK	22.1283	38.7524	2.7064	5e-05	0.000273954	yes	0.571018	-0.808393
TCONS_00003179	XLOC_001192	pduT	CP001363.1:2181645-2182550	SLm	WTm	OK	4.06118	7.10231	1.55521	0.0118	0.0350985	yes	0.571811	-0.806389
TCONS_00004479	XLOC_000866	sufB	CP001363.1:1462667-1464155	SLm	WTm	OK	29.3269	51.2146	3.05149	5e-05	0.000273954	yes	0.572628	-0.804331
TCONS_00000207	XLOC_000947	yddX	CP001363.1:1655157-1655373	SLm	WTm	OK	14.6774	25.6109	1.49929	0.0105	0.0317546	yes	0.573092	-0.803162
TCONS_00004787	XLOC_002405	dniR	CP001363.1:300622-301990	SLm	WTm	OK	180.609	315.128	3.05035	5e-05	0.000273954	yes	0.573129	-0.803068
TCONS_00001892	XLOC_001423	STM14_3298	CP001363.1:2893035-2896622	SLm	WTm	OK	14.5147	25.291	2.5202	5e-05	0.000273954	yes	0.573908	-0.801109
TCONS_00004308	XLOC_001344	gcvR	CP001363.1:2656618-2657661	SLm	WTm	OK	152.935	266.185	1.89141	0.00095	0.00395556	yes	0.574544	-0.799511
TCONS_00005431	XLOC_001803	kdgK	CP001363.1:3801280-3802210	SLm	WTm	OK	58.8405	102.327	3.10724	5e-05	0.000273954	yes	0.575024	-0.798305
TCONS_00004524	XLOC_004096	STM14_4328	CP001363.1:3783692-3784736	SLm	WTm	OK	14.0385	24.3897	2.91458	5e-05	0.000273954	yes	0.575591	-0.796883
TCONS_00003373	XLOC_002242	yjgP	CP001363.1:4735186-4737369	SLm	WTm	OK	144.743	251.365	2.48529	5e-05	0.000273954	yes	0.575828	-0.79629
TCONS_00003372	XLOC_002712	STM14_1195	CP001363.1:1099931-1100558	SLm	WTm	OK	7.92261	13.7579	2.46447	5e-05	0.000273954	yes	0.575859	-0.796213
TCONS_00003371	XLOC_000427	entE	CP001363.1:658133-659744	SLm	WTm	OK	4.79077	8.31255	2.74212	5e-05	0.000273954	yes	0.57633	-0.795034
TCONS_00003766	XLOC_002640	STM14_974	CP001363.1:902909-903137	SLm	WTm	OK	347.047	601.844	1.5998	0.00655	0.0211914	yes	0.576639	-0.794259
TCONS_00003901	XLOC_002808	STM14_1454	CP001363.1:1304873-1305275	SLm	WTm	OK	62.9882	109.144	2.93817	5e-05	0.000273954	yes	0.577111	-0.793079
TCONS_00003075	XLOC_002799	ymfC	CP001363.1:1282095-1283087	SLm	WTm	OK	64.0321	110.747	2.80155	5e-05	0.000273954	yes	0.578184	-0.7904
TCONS_00005476	XLOC_002247	STM14_5386	CP001363.1:4744795-4748311	SLm	WTm	OK	28.5726	49.2663	3.0455	5e-05	0.000273954	yes	0.579962	-0.785969
TCONS_00005475	XLOC_000160	ampD	CP001363.1:170066-171481	SLm	WTm	OK	222.314	382.624	2.22304	5e-05	0.000273954	yes	0.581025	-0.783329
TCONS_00002637	XLOC_004490	STM14_5355	CP001363.1:4717964-4718566	SLm	WTm	OK	13.1411	22.6124	2.47182	5e-05	0.000273954	yes	0.581146	-0.783028
TCONS_00001704	XLOC_001610	STM14_3836	CP001363.1:3346179-3346789	SLm	WTm	OK	77.2218	132.847	2.96266	5e-05	0.000273954	yes	0.581284	-0.782686
TCONS_00002516	XLOC_003249	STM14_2472	CP001363.1:2121221-2125729	SLm	WTm	OK	74.0977	127.313	1.4409	0.01335	0.0387839	yes	0.582012	-0.780879
TCONS_00003018	XLOC_000369	rpmE2	CP001363.1:527045-527306	SLm	WTm	OK	52.9292	90.7997	2.50587	5e-05	0.000273954	yes	0.582923	-0.778624
TCONS_00005474	XLOC_003184	flhD	CP001363.1:2033120-2033471	SLm	WTm	OK	434.49	745.02	3.003	5e-05	0.000273954	yes	0.583192	-0.777956
TCONS_00005473	XLOC_002132	yjcC	CP001363.1:4515922-4517835	SLm	WTm	OK	13.7205	23.5058	1.65823	0.00825	0.0257683	yes	0.583707	-0.776684
TCONS_00002958	XLOC_004476	STM14_5312	CP001363.1:4676769-4678275	SLm	WTm	OK	19.3435	33.1225	2.98277	5e-05	0.000273954	yes	0.583999	-0.775963
TCONS_00005033	XLOC_001002	STM14_2012	CP001363.1:1768511-1769198	SLm	WTm	OK	7.55189	12.9291	2.4401	0.0001	0.0005238	yes	0.5841	-0.775712
TCONS_00002766	XLOC_003521	upp	CP001363.1:2663584-2664211	SLm	WTm	OK	260.142	445.101	2.99475	5e-05	0.000273954	yes	0.584456	-0.774833
TCONS_00002765	XLOC_001043	STM14_2111	CP001363.1:1851995-1852310	SLm	WTm	OK	132.216	226.215	2.91781	5e-05	0.000273954	yes	0.584471	-0.774798
TCONS_00002764	XLOC_001044	adhE	CP001363.1:1853816-1856495	SLm	WTm	OK	771.585	1318.4	2.54391	5e-05	0.000273954	yes	0.585243	-0.772891
TCONS_00003129	XLOC_004088	yhhP	CP001363.1:3760206-3760452	SLm	WTm	OK	249.07	425.347	2.88541	5e-05	0.000273954	yes	0.585569	-0.772089
TCONS_00001911	XLOC_004095	STM14_4324	CP001363.1:3779864-3781136	SLm	WTm	OK	18.2073	31.0717	2.93072	5e-05	0.000273954	yes	0.585977	-0.771084
TCONS_00004708	XLOC_001691	gltD	CP001363.1:3512888-3514307	SLm	WTm	OK	50.6742	86.395	2.99774	5e-05	0.000273954	yes	0.586541	-0.769696
TCONS_00001526	XLOC_001308	STM14_2960	CP001363.1:2571939-2574770	SLm	WTm	OK	44.4274	75.6433	1.6625	0.00545	0.0181251	yes	0.587328	-0.767763
TCONS_00001525	XLOC_001799	yhjC	CP001363.1:3794401-3795301	SLm	WTm	OK	23.381	39.8056	2.88697	5e-05	0.000273954	yes	0.58738	-0.767635
TCONS_00001524	XLOC_002147	melB	CP001363.1:4557378-4558809	SLm	WTm	OK	20.1092	34.2206	2.93638	5e-05	0.000273954	yes	0.587634	-0.767009
TCONS_00001529	XLOC_004554	STM14_5494	CP001363.1:4842506-4843196	SLm	WTm	OK	34.524	58.6981	2.88274	5e-05	0.000273954	yes	0.588162	-0.765714
TCONS_00001523	XLOC_000139	araC	CP001363.1:122351-123197	SLm	WTm	OK	49.8837	84.7882	2.95208	5e-05	0.000273954	yes	0.588333	-0.765295
TCONS_00001527	XLOC_003065	cysB	CP001363.1:1819095-1820190	SLm	WTm	OK	130.2	221.228	2.95191	5e-05	0.000273954	yes	0.588533	-0.764805
TCONS_00001530	XLOC_004566	STM14_5517	CP001363.1:4866565-4867237	SLm	WTm	OK	27.7539	47.1318	2.83791	5e-05	0.000273954	yes	0.588857	-0.76401
TCONS_00004363	XLOC_003304	wza	CP001363.1:2253063-2254203	SLm	WTm	OK	0.931546	1.5812	1.58269	0.00815	0.0255169	yes	0.589139	-0.763321
TCONS_00004362	XLOC_004507	STM14_5389	CP001363.1:4751604-4754202	SLm	WTm	OK	125.178	212.444	2.87344	5e-05	0.000273954	yes	0.589228	-0.763102
TCONS_00002468	XLOC_002302	yjjY	CP001363.1:4869014-4869155	SLm	WTm	OK	147.383	250.01	1.64324	0.00605	0.019831	yes	0.589508	-0.762416
TCONS_00004494	XLOC_000934	yneG	CP001363.1:1612620-1613906	SLm	WTm	OK	46.7251	79.185	1.77185	0.0046	0.0156257	yes	0.590075	-0.761029
TCONS_00000263	XLOC_003690	ygbA	CP001363.1:3026079-3026424	SLm	WTm	OK	11.476	19.4424	2.00566	0.0018	0.00685702	yes	0.590256	-0.760586
TCONS_00001745	XLOC_001553	idi	CP001363.1:3217736-3218282	SLm	WTm	OK	158.617	268.66	2.97446	5e-05	0.000273954	yes	0.590401	-0.760234
TCONS_00003882	XLOC_004240	pstA	CP001363.1:4075292-4077142	SLm	WTm	OK	18.0498	30.5392	1.93244	0.0011	0.00452616	yes	0.591037	-0.758679
TCONS_00001332	XLOC_001410	STM14_3267	CP001363.1:2861932-2862097	SLm	WTm	OK	65.5256	110.69	1.66603	0.0055	0.0182567	yes	0.591974	-0.756394
TCONS_00002983	XLOC_000964	yncA	CP001363.1:1688321-1689286	SLm	WTm	OK	73.9877	124.656	2.38028	5e-05	0.000273954	yes	0.593535	-0.752595
TCONS_00002982	XLOC_004497	yjgM	CP001363.1:4727818-4728322	SLm	WTm	OK	48.5148	81.7285	2.81688	5e-05	0.000273954	yes	0.593609	-0.752414
TCONS_00005780	XLOC_004034	ppiA	CP001363.1:3635080-3635653	SLm	WTm	OK	87.8728	147.561	2.89552	5e-05	0.000273954	yes	0.595502	-0.747823
TCONS_00001413	XLOC_002637	ybiF	CP001363.1:899344-900232	SLm	WTm	OK	24.564	41.223	2.80258	5e-05	0.000273954	yes	0.595881	-0.746904
TCONS_00002190	XLOC_000184	stfC	CP001363.1:232006-234664	SLm	WTm	OK	3.52807	5.91747	2.66157	5e-05	0.000273954	yes	0.596213	-0.746101
TCONS_00000858	XLOC_000186	STM14_0240	CP001363.1:235452-237807	SLm	WTm	OK	23.3106	38.9976	2.60721	5e-05	0.000273954	yes	0.597744	-0.742399
TCONS_00000857	XLOC_003064	STM14_2071	CP001363.1:1818503-1818674	SLm	WTm	OK	471.572	788.192	2.6431	5e-05	0.000273954	yes	0.598296	-0.741069
TCONS_00000856	XLOC_004275	STM14_4753	CP001363.1:4171443-4171629	SLm	WTm	OK	48.8784	81.6906	1.75317	0.00275	0.00998925	yes	0.598336	-0.740973
TCONS_00000859	XLOC_001963	yigM	CP001363.1:4181463-4183360	SLm	WTm	OK	14.4388	24.1273	2.29477	0.00025	0.00121362	yes	0.598442	-0.740716
TCONS_00000855	XLOC_003230	STM14_2433	CP001363.1:2098339-2099826	SLm	WTm	OK	9.47986	15.839	2.2289	5e-05	0.000273954	yes	0.598514	-0.740544
TCONS_00000861	XLOC_002473	ybaE	CP001363.1:513123-514824	SLm	WTm	OK	33.2471	55.4938	2.89137	5e-05	0.000273954	yes	0.599114	-0.739098
TCONS_00000862	XLOC_003868	STM14_3847	CP001363.1:3357567-3358434	SLm	WTm	OK	30.3585	50.6481	2.80514	5e-05	0.000273954	yes	0.599401	-0.738408
TCONS_00003460	XLOC_003860	yqhC	CP001363.1:3341295-3342213	SLm	WTm	OK	21.6582	36.1139	2.75858	5e-05	0.000273954	yes	0.599719	-0.737641
TCONS_00000224	XLOC_002624	bioA	CP001363.1:859134-860424	SLm	WTm	OK	5.49807	9.16211	2.50356	5e-05	0.000273954	yes	0.600088	-0.736755
TCONS_00003814	XLOC_001747	yrfF	CP001363.1:3664081-3666214	SLm	WTm	OK	57.4593	95.725	2.8501	5e-05	0.000273954	yes	0.600254	-0.736355
TCONS_00004514	XLOC_004322	STM14_4875	CP001363.1:4276976-4278792	SLm	WTm	OK	4.28932	7.1408	2.27862	0.0001	0.0005238	yes	0.600678	-0.735337
TCONS_00004515	XLOC_001796	treF	CP001363.1:3789274-3790924	SLm	WTm	OK	31.5944	52.5927	2.86522	5e-05	0.000273954	yes	0.600737	-0.735194
TCONS_00003242	XLOC_002536	fepC	CP001363.1:651478-654266	SLm	WTm	OK	25.0823	41.6947	1.95208	0.0008	0.00340406	yes	0.60157	-0.733194
TCONS_00005822	XLOC_001959	pldA	CP001363.1:4175210-4176183	SLm	WTm	OK	215.105	357.204	2.80838	5e-05	0.000273954	yes	0.602191	-0.731707
TCONS_00005821	XLOC_000980	ydcI	CP001363.1:1724871-1725795	SLm	WTm	OK	44.9865	74.6634	2.83301	5e-05	0.000273954	yes	0.602524	-0.730909
TCONS_00001270	XLOC_000159	guaC	CP001363.1:164765-165809	SLm	WTm	OK	425.406	705.348	2.73282	5e-05	0.000273954	yes	0.603115	-0.729495
TCONS_00002213	XLOC_001340	acrD	CP001363.1:2645095-2648312	SLm	WTm	OK	19.4457	32.2279	2.82773	5e-05	0.000273954	yes	0.603381	-0.728859
TCONS_00005559	XLOC_002628	STM14_949	CP001363.1:881886-886408	SLm	WTm	OK	108.681	180.097	1.48209	0.01015	0.0308565	yes	0.603458	-0.728674
TCONS_00005560	XLOC_000324	yaiE	CP001363.1:443299-443584	SLm	WTm	OK	283.595	469.883	2.81464	5e-05	0.000273954	yes	0.603544	-0.728469
TCONS_00002916	XLOC_001163	STM14_2474	CP001363.1:2126079-2126775	SLm	WTm	OK	413.796	685.249	2.77532	5e-05	0.000273954	yes	0.603862	-0.727709
TCONS_00003946	XLOC_003807	fba	CP001363.1:3248649-3249729	SLm	WTm	OK	2106.84	3482.9	2.42956	5e-05	0.000273954	yes	0.60491	-0.725208
TCONS_00000249	XLOC_001381	STM14_3182	CP001363.1:2798562-2800957	SLm	WTm	OK	79.1471	130.837	2.53186	5e-05	0.000273954	yes	0.604929	-0.725162
TCONS_00003494	XLOC_003062	pgpB	CP001363.1:1813837-1814602	SLm	WTm	OK	56.8611	93.9533	2.79795	5e-05	0.000273954	yes	0.605206	-0.724502
TCONS_00002640	XLOC_002892	orf245	CP001363.1:1474032-1474770	SLm	WTm	OK	14.6191	24.1478	2.5324	5e-05	0.000273954	yes	0.605401	-0.724037
TCONS_00000652	XLOC_001367	hmpA	CP001363.1:2746811-2748002	SLm	WTm	OK	46.3157	76.4054	2.81611	5e-05	0.000273954	yes	0.606184	-0.722173
TCONS_00000651	XLOC_004241	pstS	CP001363.1:4077277-4078318	SLm	WTm	OK	32.2423	53.1817	2.7631	5e-05	0.000273954	yes	0.606267	-0.721975
TCONS_00000654	XLOC_002960	marR	CP001363.1:1607473-1607908	SLm	WTm	OK	32.643	53.8039	2.53134	5e-05	0.000273954	yes	0.606703	-0.720937
TCONS_00000650	XLOC_002601	kdpA	CP001363.1:772852-774729	SLm	WTm	OK	1.74939	2.88338	2.07171	0.0004	0.00185252	yes	0.606715	-0.720909
TCONS_00000653	XLOC_004263	yieP	CP001363.1:4112639-4113344	SLm	WTm	OK	63.2718	104.271	2.79843	5e-05	0.000273954	yes	0.606802	-0.720703
TCONS_00004946	XLOC_003591	STM14_3187	CP001363.1:2803510-2803858	SLm	WTm	OK	11.288	18.6015	1.877	0.0018	0.00685702	yes	0.606833	-0.720629
TCONS_00004945	XLOC_003231	STM14_2437	CP001363.1:2099830-2102759	SLm	WTm	OK	17.3647	28.5877	1.95592	0.0007	0.00302525	yes	0.607419	-0.719237
TCONS_00004943	XLOC_003627	STM14_3280	CP001363.1:2870861-2871008	SLm	WTm	OK	139.754	229.826	1.64233	0.00505	0.0169238	yes	0.608086	-0.717652
TCONS_00004942	XLOC_001441	STM14_3336	CP001363.1:2930915-2932078	SLm	WTm	OK	12.3324	20.2806	2.12144	0.0003	0.00142337	yes	0.608089	-0.717647
TCONS_00004704	XLOC_002248	STM14_5387	CP001363.1:4748407-4749397	SLm	WTm	OK	89.2143	146.493	2.78709	5e-05	0.000273954	yes	0.609	-0.715485
TCONS_00004702	XLOC_004233	dgoK	CP001363.1:4046072-4047637	SLm	WTm	OK	19.939	32.7365	1.59885	0.00535	0.0178492	yes	0.609075	-0.715307
TCONS_00004701	XLOC_003384	yojI	CP001363.1:2412314-2413958	SLm	WTm	OK	19.0102	31.2077	2.75117	5e-05	0.000273954	yes	0.609151	-0.715128
TCONS_00004700	XLOC_000171	STM14_0196	CP001363.1:194108-194876	SLm	WTm	OK	161.719	265.394	2.77504	5e-05	0.000273954	yes	0.609354	-0.714647
TCONS_00004699	XLOC_003631	yfjG	CP001363.1:2879494-2880251	SLm	WTm	OK	331.106	543.348	2.57717	5e-05	0.000273954	yes	0.609381	-0.714583
TCONS_00004698	XLOC_004560	rob	CP001363.1:4854854-4856368	SLm	WTm	OK	277.954	455.878	2.35596	0.0002	0.000993928	yes	0.609711	-0.713802
TCONS_00004697	XLOC_002487	priC	CP001363.1:539809-540325	SLm	WTm	OK	40.677	66.703	2.64935	5e-05	0.000273954	yes	0.609823	-0.713538
TCONS_00004696	XLOC_002401	metQ	CP001363.1:286222-287038	SLm	WTm	OK	297.386	487.624	2.72233	5e-05	0.000273954	yes	0.609867	-0.713432
TCONS_00004695	XLOC_001334	STM14_3032	CP001363.1:2633811-2634012	SLm	WTm	OK	63.242	103.677	1.98228	0.0006	0.00263216	yes	0.609991	-0.713141
TCONS_00002643	XLOC_001226	sanA	CP001363.1:2331779-2332741	SLm	WTm	OK	108.173	177.321	2.71274	5e-05	0.000273954	yes	0.610041	-0.713023
TCONS_00002642	XLOC_002216	STM14_5316	CP001363.1:4679814-4680720	SLm	WTm	OK	1.7677	2.89663	1.66452	0.0047	0.015883	yes	0.610261	-0.712502
TCONS_00004692	XLOC_003729	STM14_3547	CP001363.1:3102090-3104204	SLm	WTm	OK	13.247	21.6691	2.28463	0.0002	0.000993928	yes	0.611331	-0.709974
TCONS_00001898	XLOC_001193	pduW	CP001363.1:2182554-2184206	SLm	WTm	OK	6.1953	10.1301	2.29644	0.0001	0.0005238	yes	0.611573	-0.709402
TCONS_00004941	XLOC_001654	yhaK	CP001363.1:3419265-3419967	SLm	WTm	OK	18.9253	30.9278	2.55982	5e-05	0.000273954	yes	0.611919	-0.708588
TCONS_00001899	XLOC_002252	STM14_5405	CP001363.1:4771286-4772198	SLm	WTm	OK	7.06283	11.54	2.32179	5e-05	0.000273954	yes	0.61203	-0.708325
TCONS_00001900	XLOC_004072	gntR	CP001363.1:3725865-3726861	SLm	WTm	OK	125.469	204.861	2.7377	5e-05	0.000273954	yes	0.612459	-0.707314
TCONS_00001901	XLOC_003794	yqfB	CP001363.1:3227975-3228287	SLm	WTm	OK	157.46	257.092	2.68799	5e-05	0.000273954	yes	0.612466	-0.707299
TCONS_00001902	XLOC_004535	yjiX	CP001363.1:4800099-4800303	SLm	WTm	OK	38.655	63.053	1.76113	0.0029	0.0104472	yes	0.613056	-0.70591
TCONS_00004690	XLOC_001516	STM14_3571	CP001363.1:3134508-3134736	SLm	WTm	OK	33.2489	54.2269	1.84242	0.00215	0.00800974	yes	0.613144	-0.705702
TCONS_00004947	XLOC_001190	pduP	CP001363.1:2176765-2179167	SLm	WTm	OK	4.30385	7.01502	2.10858	0.00025	0.00121362	yes	0.613519	-0.704819
TCONS_00004720	XLOC_004023	yheO	CP001363.1:3616987-3618452	SLm	WTm	OK	183.147	298.333	2.44907	5e-05	0.000273954	yes	0.613901	-0.703922
TCONS_00005410	XLOC_002398	yaeP	CP001363.1:280750-281216	SLm	WTm	OK	309.056	503.198	1.66142	0.00405	0.0140304	yes	0.614184	-0.703258
TCONS_00004970	XLOC_000587	clpA	CP001363.1:981026-983303	SLm	WTm	OK	400.261	651.613	2.50121	5e-05	0.000273954	yes	0.614262	-0.703074
TCONS_00000954	XLOC_004323	STM14_4877	CP001363.1:4278810-4279794	SLm	WTm	OK	1.73341	2.8218	1.68962	0.0046	0.0156257	yes	0.614292	-0.703003
TCONS_00001988	XLOC_004484	treR	CP001363.1:4711189-4712266	SLm	WTm	OK	17.8289	29.0208	2.63453	5e-05	0.000273954	yes	0.614349	-0.70287
TCONS_00005606	XLOC_001245	yejA	CP001363.1:2367771-2369577	SLm	WTm	OK	39.384	64.0697	2.73387	5e-05	0.000273954	yes	0.614706	-0.702033
TCONS_00001974	XLOC_000635	STM14_1168	CP001363.1:1073336-1074021	SLm	WTm	OK	8.61892	14.0157	1.86985	0.0009	0.00378651	yes	0.614948	-0.701465
TCONS_00005786	XLOC_000757	STM14_1436	CP001363.1:1296954-1297882	SLm	WTm	OK	12.13	19.7199	1.93192	0.00075	0.00321481	yes	0.615115	-0.701073
TCONS_00005785	XLOC_000432	ybdL	CP001363.1:665584-666745	SLm	WTm	OK	15.9709	25.9592	2.63123	5e-05	0.000273954	yes	0.615231	-0.7008
TCONS_00005783	XLOC_002526	STM14_0669	CP001363.1:633933-634977	SLm	WTm	OK	2.43066	3.95079	1.90628	0.0015	0.00587659	yes	0.615234	-0.700793
TCONS_00005784	XLOC_001543	galR	CP001363.1:3190308-3191461	SLm	WTm	OK	120.184	195.26	2.71103	5e-05	0.000273954	yes	0.615508	-0.700152
TCONS_00001097	XLOC_001779	yhhF	CP001363.1:3754044-3754900	SLm	WTm	OK	58.2686	94.5241	2.30453	5e-05	0.000273954	yes	0.616442	-0.697964
TCONS_00000280	XLOC_001871	rhuM	CP001363.1:3965424-3966462	SLm	WTm	OK	98.7596	159.948	2.70324	5e-05	0.000273954	yes	0.617448	-0.69561
TCONS_00002444	XLOC_004087	yhhM	CP001363.1:3754921-3755293	SLm	WTm	OK	52.638	85.1543	2.50456	5e-05	0.000273954	yes	0.618148	-0.693975
TCONS_00005395	XLOC_002448	STM14_0476	CP001363.1:458765-459368	SLm	WTm	OK	1742.42	2818.05	2.49939	5e-05	0.000273954	yes	0.618307	-0.693605
TCONS_00002443	XLOC_001783	yhhQ	CP001363.1:3760621-3761287	SLm	WTm	OK	14.0279	22.6776	2.38148	5e-05	0.000273954	yes	0.61858	-0.692969
TCONS_00002442	XLOC_001471	STM14_3385	CP001363.1:2971388-2971993	SLm	WTm	OK	6.20583	10.0297	1.7248	0.004	0.0139216	yes	0.618745	-0.692582
TCONS_00002440	XLOC_004454	STM14_5232	CP001363.1:4608234-4608975	SLm	WTm	OK	156.115	252.291	2.68884	5e-05	0.000273954	yes	0.618789	-0.69248
TCONS_00000184	XLOC_003559	STM14_3121	CP001363.1:2735137-2736791	SLm	WTm	OK	209.639	338.286	1.8334	0.0019	0.0071857	yes	0.619709	-0.690336
TCONS_00000183	XLOC_004536	yjiY	CP001363.1:4800397-4802548	SLm	WTm	OK	6.70633	10.816	2.54396	5e-05	0.000273954	yes	0.620038	-0.689572
TCONS_00002439	XLOC_003986	yrdD	CP001363.1:3588523-3589066	SLm	WTm	OK	255.542	412.072	2.67374	5e-05	0.000273954	yes	0.620139	-0.689336
TCONS_00002441	XLOC_004274	STM14_4746	CP001363.1:4164627-4165527	SLm	WTm	OK	21.3399	34.4068	2.01431	0.00055	0.00243731	yes	0.620223	-0.68914
TCONS_00005393	XLOC_000956	STM14_1901	CP001363.1:1668390-1669093	SLm	WTm	OK	83.9084	135.28	2.6659	5e-05	0.000273954	yes	0.620257	-0.689061
TCONS_00005394	XLOC_000022	STM14_5581	CP001362.1:49477-50379	SLm	WTm	OK	2.27109	3.65987	1.51703	0.0101	0.0307223	yes	0.620538	-0.688408
TCONS_00005467	XLOC_004453	yjeQ	CP001363.1:4606468-4607521	SLm	WTm	OK	139.916	225.453	2.66311	5e-05	0.000273954	yes	0.620599	-0.688266
TCONS_00002955	XLOC_003799	gcvT	CP001363.1:3234726-3235968	SLm	WTm	OK	864.958	1393.04	2.45726	5e-05	0.000273954	yes	0.620914	-0.687535
TCONS_00003387	XLOC_003658	ygaC	CP001363.1:2969043-2969494	SLm	WTm	OK	193.034	310.802	2.63192	5e-05	0.000273954	yes	0.621084	-0.687141
TCONS_00005022	XLOC_003517	STM14_3055	CP001363.1:2657707-2658191	SLm	WTm	OK	74.5691	119.976	2.11285	0.0005	0.00225	yes	0.621533	-0.686096
TCONS_00001092	XLOC_001952	STM14_4741	CP001363.1:4162711-4163065	SLm	WTm	OK	7.01781	11.289	1.53614	0.0104	0.0314704	yes	0.62165	-0.685825
TCONS_00004735	XLOC_001425	STM14_3302	CP001363.1:2898393-2899458	SLm	WTm	OK	74.0297	119.081	2.66188	5e-05	0.000273954	yes	0.621675	-0.685767
TCONS_00004734	XLOC_004555	STM14_5495	CP001363.1:4843243-4843933	SLm	WTm	OK	25.6479	41.2469	2.52356	5e-05	0.000273954	yes	0.621814	-0.685445
TCONS_00004733	XLOC_003486	STM14_2987	CP001363.1:2595761-2596094	SLm	WTm	OK	983.036	1580.56	2.18632	0.00025	0.00121362	yes	0.621954	-0.68512
TCONS_00004736	XLOC_002150	STM14_5181	CP001363.1:4569272-4569926	SLm	WTm	OK	29.1947	46.9374	2.54093	5e-05	0.000273954	yes	0.621992	-0.685031
TCONS_00004738	XLOC_001595	STM14_3796	CP001363.1:3315673-3317146	SLm	WTm	OK	71.1729	114.397	2.61233	5e-05	0.000273954	yes	0.622157	-0.684649
TCONS_00001913	XLOC_001478	emrR	CP001363.1:2981355-2981886	SLm	WTm	OK	265.13	425.817	2.62835	5e-05	0.000273954	yes	0.622638	-0.683534
TCONS_00004732	XLOC_003735	ygcF	CP001363.1:3116366-3117038	SLm	WTm	OK	230.726	370.487	2.64489	5e-05	0.000273954	yes	0.622764	-0.683242
TCONS_00001346	XLOC_002595	ybfF	CP001363.1:758732-759503	SLm	WTm	OK	37.3944	60.0418	2.60619	5e-05	0.000273954	yes	0.622806	-0.683145
TCONS_00001347	XLOC_000026	STM14_5586	CP001362.1:53350-53674	SLm	WTm	OK	6.76126	10.8545	1.43722	0.01365	0.039502	yes	0.622899	-0.682929
TCONS_00001835	XLOC_001160	ompS	CP001363.1:2088973-2090170	SLm	WTm	OK	41.5559	66.6928	2.65685	5e-05	0.000273954	yes	0.623094	-0.682478
TCONS_00001836	XLOC_002809	STM14_1465	CP001363.1:1314172-1316567	SLm	WTm	OK	82.2694	132.032	2.39512	5e-05	0.000273954	yes	0.623102	-0.68246
TCONS_00001837	XLOC_002251	STM14_5404	CP001363.1:4770015-4771011	SLm	WTm	OK	296.692	476.077	2.59251	5e-05	0.000273954	yes	0.623202	-0.682229
TCONS_00001838	XLOC_000954	nmpC	CP001363.1:1665149-1666238	SLm	WTm	OK	19929.7	31967.4	1.73293	0.0023	0.00852008	yes	0.623438	-0.681681
TCONS_00003101	XLOC_001561	ygfE	CP001363.1:3240865-3241195	SLm	WTm	OK	1554.74	2491.34	2.59069	5e-05	0.000273954	yes	0.624058	-0.680249
TCONS_00002131	XLOC_000390	gcl	CP001363.1:578160-579942	SLm	WTm	OK	3.85881	6.18287	2.3199	5e-05	0.000273954	yes	0.624113	-0.680121
TCONS_00004758	XLOC_003455	STM14_2926	CP001363.1:2539419-2540076	SLm	WTm	OK	9.25249	14.8193	2.15606	0.00025	0.00121362	yes	0.624354	-0.679564
TCONS_00004757	XLOC_002057	murB	CP001363.1:4370252-4372240	SLm	WTm	OK	60.9668	97.6202	1.80503	0.00165	0.00635493	yes	0.624531	-0.679156
TCONS_00004495	XLOC_001195	sopA	CP001363.1:2192949-2195470	SLm	WTm	OK	16.4094	26.2654	2.63066	5e-05	0.000273954	yes	0.624753	-0.678641
TCONS_00005396	XLOC_001584	yqgA	CP001363.1:3293585-3294293	SLm	WTm	OK	13.7908	22.0685	2.35268	0.0001	0.0005238	yes	0.624909	-0.678282
TCONS_00003602	XLOC_001544	STM14_3637	CP001363.1:3191471-3192494	SLm	WTm	OK	67.0008	107.21	2.65273	5e-05	0.000273954	yes	0.624949	-0.678189
TCONS_00002584	XLOC_001344	bcp	CP001363.1:2656618-2657661	SLm	WTm	OK	354.901	567.386	2.03144	0.00025	0.00121362	yes	0.625502	-0.676914
TCONS_00005330	XLOC_000652	pyrD	CP001363.1:1105305-1106316	SLm	WTm	OK	56.4107	90.1654	2.63261	5e-05	0.000273954	yes	0.625636	-0.676605
TCONS_00002276	XLOC_001090	STM14_2215	CP001363.1:1942680-1943139	SLm	WTm	OK	152.716	244.086	2.60923	5e-05	0.000273954	yes	0.625665	-0.676538
TCONS_00000219	XLOC_001677	dacB	CP001363.1:3482548-3483982	SLm	WTm	OK	45.5256	72.6668	2.6267	5e-05	0.000273954	yes	0.626498	-0.674618
TCONS_00003286	XLOC_003651	pipB2	CP001363.1:2947036-2948089	SLm	WTm	OK	24.4999	39.0898	2.56145	5e-05	0.000273954	yes	0.626759	-0.674016
TCONS_00003285	XLOC_003846	STM14_3791	CP001363.1:3312669-3313974	SLm	WTm	OK	143.042	228.15	2.55262	5e-05	0.000273954	yes	0.626965	-0.673544
TCONS_00003284	XLOC_002572	phoL	CP001363.1:733262-734818	SLm	WTm	OK	242.134	385.818	2.2447	0.00015	0.0007643	yes	0.627586	-0.672115
TCONS_00003283	XLOC_000023	STM14_5583	CP001362.1:50919-51684	SLm	WTm	OK	4.86184	7.7454	1.9666	0.0007	0.00302525	yes	0.627707	-0.671837
TCONS_00003282	XLOC_002891	orf32	CP001363.1:1473080-1473974	SLm	WTm	OK	20.3812	32.4658	2.51051	5e-05	0.000273954	yes	0.627774	-0.671682
TCONS_00000775	XLOC_000471	STM14_0835	CP001363.1:782124-782691	SLm	WTm	OK	55.4384	88.2584	2.55253	5e-05	0.000273954	yes	0.628137	-0.670848
TCONS_00002341	XLOC_003232	STM14_2438	CP001363.1:2102792-2104721	SLm	WTm	OK	23.9385	38.0904	2.58445	5e-05	0.000273954	yes	0.628465	-0.670095
TCONS_00004836	XLOC_003909	yhbT	CP001363.1:3451914-3453240	SLm	WTm	OK	686.635	1092.16	2.34205	5e-05	0.000273954	yes	0.628695	-0.669569
TCONS_00004837	XLOC_001961	rhtC	CP001363.1:4178159-4178780	SLm	WTm	OK	54.4674	86.6271	2.55638	5e-05	0.000273954	yes	0.628757	-0.669425
TCONS_00005151	XLOC_002398	rof	CP001363.1:280750-281216	SLm	WTm	OK	302.757	481.504	2.03654	0.00035	0.0016398	yes	0.628774	-0.669387
TCONS_00000175	XLOC_002567	rihA	CP001363.1:726054-726990	SLm	WTm	OK	167.753	266.781	2.58655	5e-05	0.000273954	yes	0.628804	-0.669317
TCONS_00000611	XLOC_001749	yrfH	CP001363.1:3666957-3667359	SLm	WTm	OK	37.8554	60.1981	2.36286	5e-05	0.000273954	yes	0.628847	-0.669219
TCONS_00004609	XLOC_002571	ybeX	CP001363.1:732226-733251	SLm	WTm	OK	288.371	458.479	2.52774	5e-05	0.000273954	yes	0.628973	-0.66893
TCONS_00002952	XLOC_001424	STM14_3300	CP001363.1:2896629-2897793	SLm	WTm	OK	8.98061	14.2624	2.37943	5e-05	0.000273954	yes	0.62967	-0.667331
TCONS_00002912	XLOC_003677	STM14_3427	CP001363.1:3001726-3001867	SLm	WTm	OK	170.715	271.056	1.50906	0.0099	0.0302369	yes	0.629815	-0.667001
TCONS_00001365	XLOC_001452	mig-14	CP001363.1:2949635-2950726	SLm	WTm	OK	114.197	181.253	2.59564	5e-05	0.000273954	yes	0.630042	-0.66648
TCONS_00000272	XLOC_001763	gntT	CP001363.1:3684139-3685604	SLm	WTm	OK	21.7862	34.5728	2.39362	5e-05	0.000273954	yes	0.630154	-0.666223
TCONS_00001269	XLOC_001679	ispB	CP001363.1:3487068-3488214	SLm	WTm	OK	240.09	380.956	2.5365	5e-05	0.000273954	yes	0.63023	-0.666049
TCONS_00004543	XLOC_001278	elaC	CP001363.1:2470690-2472129	SLm	WTm	OK	31.1615	49.4191	1.95135	0.0006	0.00263216	yes	0.630556	-0.665304
TCONS_00002973	XLOC_002221	STM14_5324	CP001363.1:4689721-4690744	SLm	WTm	OK	5.28345	8.37819	2.14295	0.0002	0.000993928	yes	0.63062	-0.665158
TCONS_00002974	XLOC_004271	hemC	CP001363.1:4158002-4159696	SLm	WTm	OK	343.405	544.256	2.16888	0.0004	0.00185252	yes	0.630962	-0.664374
TCONS_00000182	XLOC_000003	repC	CP001362.1:1332-1599	SLm	WTm	OK	1579.47	2502.13	2.54973	5e-05	0.000273954	yes	0.63125	-0.663716
TCONS_00005839	XLOC_004065	STM14_4253	CP001363.1:3711677-3712433	SLm	WTm	OK	150.497	238.334	2.58036	5e-05	0.000273954	yes	0.631454	-0.66325
TCONS_00005840	XLOC_004261	yieM	CP001363.1:4099997-4103047	SLm	WTm	OK	64.6519	102.372	1.44139	0.0124	0.0365716	yes	0.631539	-0.663057
TCONS_00002469	XLOC_001704	yhdH	CP001363.1:3560909-3561884	SLm	WTm	OK	217.386	343.867	2.51962	5e-05	0.000273954	yes	0.63218	-0.661592
TCONS_00005838	XLOC_004289	mobB	CP001363.1:4215048-4216364	SLm	WTm	OK	65.4292	103.339	1.49324	0.00935	0.0288429	yes	0.633151	-0.659378
TCONS_00003262	XLOC_001379	STM14_3166	CP001363.1:2782884-2783430	SLm	WTm	OK	43.5241	68.7212	2.44336	5e-05	0.000273954	yes	0.633343	-0.658941
TCONS_00002846	XLOC_002505	allD	CP001363.1:590673-591723	SLm	WTm	OK	8.31282	13.1234	2.27845	5e-05	0.000273954	yes	0.633435	-0.658732
TCONS_00004019	XLOC_003244	STM14_2460	CP001363.1:2117453-2117798	SLm	WTm	OK	14.9896	23.6543	1.83476	0.00195	0.00736417	yes	0.633695	-0.658141
TCONS_00002679	XLOC_002461	phnR	CP001363.1:484041-484761	SLm	WTm	OK	19.2185	30.3201	2.37762	5e-05	0.000273954	yes	0.633853	-0.657779
TCONS_00004820	XLOC_001114	STM14_2270	CP001363.1:1976704-1977445	SLm	WTm	OK	441.415	696.02	2.12297	0.0002	0.000993928	yes	0.634199	-0.656993
TCONS_00003014	XLOC_002189	yjfP	CP001363.1:4635029-4636531	SLm	WTm	OK	43.3037	68.2387	1.70377	0.0041	0.0141848	yes	0.634592	-0.6561
TCONS_00003222	XLOC_001414	corE	CP001363.1:2872505-2873437	SLm	WTm	OK	60.223	94.8452	2.53847	5e-05	0.000273954	yes	0.634961	-0.65526
TCONS_00003226	XLOC_000528	moaA	CP001363.1:870978-871968	SLm	WTm	OK	376.712	593.207	2.44771	5e-05	0.000273954	yes	0.635043	-0.655074
TCONS_00005227	XLOC_000864	ydiH	CP001363.1:1460002-1460230	SLm	WTm	OK	924.582	1455.61	2.5404	5e-05	0.000273954	yes	0.635185	-0.654751
TCONS_00005228	XLOC_004534	yjiA	CP001363.1:4799132-4800089	SLm	WTm	OK	65.6277	103.295	2.5543	5e-05	0.000273954	yes	0.635342	-0.654394
TCONS_00005230	XLOC_003534	sinH	CP001363.1:2700160-2702353	SLm	WTm	OK	1.33337	2.09772	1.89835	0.00095	0.00395556	yes	0.635628	-0.653745
TCONS_00005231	XLOC_003817	STM14_3727	CP001363.1:3266218-3266968	SLm	WTm	OK	166.407	261.742	2.54015	5e-05	0.000273954	yes	0.635767	-0.653429
TCONS_00002329	XLOC_001309	ypeC	CP001363.1:2574883-2575210	SLm	WTm	OK	111.063	174.619	2.42771	0.0001	0.0005238	yes	0.63603	-0.652832
TCONS_00002327	XLOC_004204	STM14_4561	CP001363.1:3994444-3997280	SLm	WTm	OK	65.2331	102.562	2.12047	0.0002	0.000993928	yes	0.636036	-0.65282
TCONS_00002328	XLOC_004389	STM14_5066	CP001363.1:4446980-4449571	SLm	WTm	OK	6.46073	10.1506	1.95118	0.00075	0.00321481	yes	0.636487	-0.651796
TCONS_00003249	XLOC_001727	sun	CP001363.1:3592317-3593607	SLm	WTm	OK	59.133	92.8963	2.53945	5e-05	0.000273954	yes	0.636548	-0.651658
TCONS_00000747	XLOC_004517	STM14_5409	CP001363.1:4772402-4773535	SLm	WTm	OK	39.1005	61.4091	2.13022	5e-05	0.000273954	yes	0.636722	-0.651265
TCONS_00001345	XLOC_001177	STM14_2491	CP001363.1:2137997-2140166	SLm	WTm	OK	2.95061	4.63106	2.19698	0.00025	0.00121362	yes	0.637135	-0.650329
TCONS_00000947	XLOC_003528	guaA	CP001363.1:2674356-2675934	SLm	WTm	OK	213.613	335.012	2.44211	0.0001	0.0005238	yes	0.637628	-0.649213
TCONS_00000442	XLOC_001690	gltB	CP001363.1:3508280-3512879	SLm	WTm	OK	30.883	48.4073	2.49004	5e-05	0.000273954	yes	0.637982	-0.648412
TCONS_00003437	XLOC_002267	STM14_5441	CP001363.1:4798481-4799058	SLm	WTm	OK	90.0575	141.102	1.80899	0.002	0.00751506	yes	0.638244	-0.64782
TCONS_00000214	XLOC_001488	srlR	CP001363.1:3001871-3005120	SLm	WTm	OK	149.195	233.744	1.71419	0.0037	0.0129984	yes	0.638284	-0.64773
TCONS_00005288	XLOC_003229	STM14_2431	CP001363.1:2095631-2098337	SLm	WTm	OK	10.9032	17.081	2.00063	0.0003	0.00142337	yes	0.638323	-0.647641
TCONS_00005287	XLOC_001870	sugR	CP001363.1:3963700-3965238	SLm	WTm	OK	134.758	211.11	2.39968	5e-05	0.000273954	yes	0.638331	-0.647624
TCONS_00005286	XLOC_002557	ybeD	CP001363.1:697783-698788	SLm	WTm	OK	412.623	646.127	1.56497	0.00655	0.0211914	yes	0.63861	-0.646994
TCONS_00005285	XLOC_001396	nadB	CP001363.1:2834261-2836725	SLm	WTm	OK	14.4129	22.566	1.6036	0.00595	0.0195644	yes	0.6387	-0.64679
TCONS_00005284	XLOC_004415	phnO	CP001363.1:4542559-4543102	SLm	WTm	OK	34.6299	54.2038	2.37035	5e-05	0.000273954	yes	0.638883	-0.646376
TCONS_00003643	XLOC_001037	STM14_2096	CP001363.1:1839557-1839962	SLm	WTm	OK	44.7074	69.9369	2.31441	5e-05	0.000273954	yes	0.639253	-0.64554
TCONS_00003642	XLOC_000072	STM14_5574	CP001362.1:42452-43394	SLm	WTm	OK	266.428	416.444	2.46459	5e-05	0.000273954	yes	0.639769	-0.644377
TCONS_00000266	XLOC_004303	yihP	CP001363.1:4240820-4242203	SLm	WTm	OK	11.2111	17.5205	2.3885	5e-05	0.000273954	yes	0.639885	-0.644116
TCONS_00000267	XLOC_001955	yifL	CP001363.1:4165712-4165916	SLm	WTm	OK	767.244	1198.85	2.47936	5e-05	0.000273954	yes	0.639983	-0.643894
TCONS_00000202	XLOC_001826	STM14_4427	CP001363.1:3870827-3871760	SLm	WTm	OK	3.60177	5.62777	1.86164	0.0012	0.00488771	yes	0.64	-0.643857
TCONS_00000264	XLOC_004264	yifA	CP001363.1:4119235-4120084	SLm	WTm	OK	118.79	185.569	2.5095	5e-05	0.000273954	yes	0.640139	-0.643542
TCONS_00000771	XLOC_003463	yfcZ	CP001363.1:2553291-2553576	SLm	WTm	OK	1760	2747.11	2.44838	5e-05	0.000273954	yes	0.640673	-0.642339
TCONS_00004348	XLOC_000764	STM14_1448	CP001363.1:1302107-1302326	SLm	WTm	OK	39.2153	61.1446	1.67986	0.0043	0.0147598	yes	0.641353	-0.640808
TCONS_00000745	XLOC_004352	ptsA	CP001363.1:4338075-4340577	SLm	WTm	OK	40.3197	62.8387	2.4666	0.0001	0.0005238	yes	0.641638	-0.640168
TCONS_00003369	XLOC_001155	rcsA	CP001363.1:2078831-2079455	SLm	WTm	OK	7.26808	11.3212	1.90994	0.0013	0.00522594	yes	0.641988	-0.639381
TCONS_00004669	XLOC_001035	yciE	CP001363.1:1837095-1837602	SLm	WTm	OK	34.0908	53.0768	2.11705	0.00035	0.0016398	yes	0.642292	-0.638699
TCONS_00004832	XLOC_001473	nrdF	CP001363.1:2974871-2975831	SLm	WTm	OK	12.0294	18.7186	2.28103	5e-05	0.000273954	yes	0.642644	-0.637908
TCONS_00005636	XLOC_001951	cyaA	CP001363.1:4160057-4162710	SLm	WTm	OK	235.78	366.822	2.32854	5e-05	0.000273954	yes	0.642764	-0.637639
TCONS_00004251	XLOC_002049	yijC	CP001363.1:4359163-4360174	SLm	WTm	OK	179.229	278.804	2.40984	5e-05	0.000273954	yes	0.642849	-0.637447
TCONS_00001966	XLOC_001317	yfeN	CP001363.1:2587498-2588260	SLm	WTm	OK	2.48648	3.86769	1.55607	0.00765	0.0241244	yes	0.642885	-0.637367
TCONS_00000628	XLOC_003514	purC	CP001363.1:2653655-2654369	SLm	WTm	OK	73.1989	113.845	2.48224	5e-05	0.000273954	yes	0.64297	-0.637177
TCONS_00001689	XLOC_001191	pduS	CP001363.1:2179178-2181643	SLm	WTm	OK	3.29232	5.11798	1.59678	0.0056	0.0185768	yes	0.643285	-0.63647
TCONS_00000630	XLOC_004266	ilvY	CP001363.1:4130016-4130904	SLm	WTm	OK	31.9755	49.6941	2.42374	5e-05	0.000273954	yes	0.643447	-0.636108
TCONS_00000631	XLOC_004084	rpoH	CP001363.1:3749624-3750605	SLm	WTm	OK	535.762	832.51	2.34916	0.0001	0.0005238	yes	0.64355	-0.635875
TCONS_00004455	XLOC_004078	STM14_4284	CP001363.1:3741633-3742226	SLm	WTm	OK	12.0735	18.7188	1.52411	0.00985	0.0301369	yes	0.644993	-0.632644
TCONS_00003514	XLOC_001382	STM14_3193	CP001363.1:2809855-2810257	SLm	WTm	OK	35.657	55.2816	2.20966	0.0001	0.0005238	yes	0.645007	-0.632614
TCONS_00005085	XLOC_001596	STM14_3797	CP001363.1:3317157-3318570	SLm	WTm	OK	73.0028	113.158	2.43978	5e-05	0.000273954	yes	0.64514	-0.632315
TCONS_00005640	XLOC_004074	yhhX	CP001363.1:3727809-3728847	SLm	WTm	OK	59.6297	92.3996	2.46328	5e-05	0.000273954	yes	0.645346	-0.631856
TCONS_00005638	XLOC_001726	fmt	CP001363.1:3591318-3592266	SLm	WTm	OK	307.791	476.883	2.38555	5e-05	0.000273954	yes	0.645422	-0.631684
TCONS_00005637	XLOC_000426	entC	CP001363.1:656948-658124	SLm	WTm	OK	7.30649	11.3148	2.17544	0.0002	0.000993928	yes	0.645746	-0.630961
TCONS_00002672	XLOC_001736	prkB	CP001363.1:3627826-3628696	SLm	WTm	OK	113.014	175.008	2.45819	5e-05	0.000273954	yes	0.645765	-0.630919
TCONS_00005188	XLOC_002890	orf48	CP001363.1:1471715-1473059	SLm	WTm	OK	20.1402	31.1445	2.40041	5e-05	0.000273954	yes	0.64667	-0.628899
TCONS_00002305	XLOC_002539	ybdN	CP001363.1:666745-668571	SLm	WTm	OK	20.2766	31.3431	1.66261	0.0049	0.0164844	yes	0.646924	-0.628332
TCONS_00002229	XLOC_000348	phnX	CP001363.1:486010-486823	SLm	WTm	OK	4.36504	6.74613	1.82304	0.00175	0.00669088	yes	0.647044	-0.628065
TCONS_00003688	XLOC_003045	STM14_2025	CP001363.1:1779924-1780830	SLm	WTm	OK	11.7452	18.1461	2.22936	0.0001	0.0005238	yes	0.647258	-0.627588
TCONS_00003687	XLOC_003875	ribB	CP001363.1:3376103-3376757	SLm	WTm	OK	245.916	379.851	2.42941	5e-05	0.000273954	yes	0.647401	-0.627268
TCONS_00003692	XLOC_000504	nadA	CP001363.1:820574-821618	SLm	WTm	OK	4.02235	6.20813	1.90605	0.0014	0.00556811	yes	0.647917	-0.62612
TCONS_00004174	XLOC_004047	yhgE	CP001363.1:3668371-3670081	SLm	WTm	OK	11.6432	17.9598	2.35725	5e-05	0.000273954	yes	0.648292	-0.625284
TCONS_00004175	XLOC_001500	STM14_3500	CP001363.1:3065499-3066281	SLm	WTm	OK	130.751	201.677	2.26105	0.00015	0.0007643	yes	0.648319	-0.625225
TCONS_00001382	XLOC_004289	mobA	CP001363.1:4215048-4216364	SLm	WTm	OK	89.7491	138.352	1.82639	0.00145	0.0057192	yes	0.648701	-0.624374
TCONS_00001383	XLOC_002531	STM14_0676	CP001363.1:638471-639421	SLm	WTm	OK	41.2596	63.5682	1.93389	0.00095	0.00395556	yes	0.64906	-0.623575
TCONS_00003025	XLOC_002642	ybiV(2)	CP001363.1:909060-909780	SLm	WTm	OK	6.69124	10.304	1.9113	0.00095	0.00395556	yes	0.649383	-0.622859
TCONS_00001197	XLOC_002011	sodA	CP001363.1:4280122-4280743	SLm	WTm	OK	2324.94	3576.8	2.19186	5e-05	0.000273954	yes	0.650006	-0.621476
TCONS_00003736	XLOC_000180	fhuB	CP001363.1:226680-230422	SLm	WTm	OK	6.43587	9.89896	1.56571	0.00735	0.0232765	yes	0.650156	-0.621142
TCONS_00004781	XLOC_002651	yliJ	CP001363.1:935678-936305	SLm	WTm	OK	90.0783	138.36	2.41314	5e-05	0.000273954	yes	0.651043	-0.619175
TCONS_00002058	XLOC_000598	dmsC	CP001363.1:1006753-1007617	SLm	WTm	OK	15.8512	24.3128	2.19167	0.0002	0.000993928	yes	0.651969	-0.617124
TCONS_00005077	XLOC_004265	yifB	CP001363.1:4120553-4122074	SLm	WTm	OK	16.0349	24.5675	2.34286	5e-05	0.000273954	yes	0.652687	-0.615536
TCONS_00005828	XLOC_004305	yihR	CP001363.1:4244328-4245180	SLm	WTm	OK	20.4104	31.244	2.27678	5e-05	0.000273954	yes	0.653258	-0.614275
TCONS_00003488	XLOC_003253	STM14_2497	CP001363.1:2144507-2145214	SLm	WTm	OK	147.011	225.013	1.66177	0.0047	0.015883	yes	0.653344	-0.614084
TCONS_00003800	XLOC_000841	yniB	CP001363.1:1413132-1413669	SLm	WTm	OK	82.1686	125.713	2.36487	5e-05	0.000273954	yes	0.653621	-0.613475
TCONS_00000898	XLOC_003041	STM14_2020	CP001363.1:1776944-1777199	SLm	WTm	OK	54.7658	83.7566	1.93941	0.0009	0.00378651	yes	0.653868	-0.612928
TCONS_00000899	XLOC_001292	yfcH	CP001363.1:2512737-2513631	SLm	WTm	OK	64.6679	98.8916	2.38837	0.0001	0.0005238	yes	0.653927	-0.612798
TCONS_00002726	XLOC_002554	ybeF	CP001363.1:696528-697482	SLm	WTm	OK	26.5755	40.6365	2.30456	0.0001	0.0005238	yes	0.653981	-0.612679
TCONS_00002727	XLOC_002421	phoE	CP001363.1:365664-366717	SLm	WTm	OK	13.4875	20.6192	2.24001	5e-05	0.000273954	yes	0.654123	-0.612365
TCONS_00005681	XLOC_001696	degQ	CP001363.1:3529312-3530680	SLm	WTm	OK	125.467	191.776	2.35019	5e-05	0.000273954	yes	0.654237	-0.612114
TCONS_00005558	XLOC_002628	ybhF	CP001363.1:881886-886408	SLm	WTm	OK	73.9728	113.051	1.40931	0.01515	0.0431515	yes	0.654331	-0.611907
TCONS_00004325	XLOC_000991	ldhA	CP001363.1:1750005-1750995	SLm	WTm	OK	103.516	158.084	2.34961	5e-05	0.000273954	yes	0.654816	-0.610838
TCONS_00004324	XLOC_004083	livJ	CP001363.1:3748199-3749297	SLm	WTm	OK	18.069	27.5785	2.29159	5e-05	0.000273954	yes	0.655184	-0.610027
TCONS_00004327	XLOC_004491	STM14_5357	CP001363.1:4718639-4720043	SLm	WTm	OK	16.3995	25.0175	2.31097	0.0001	0.0005238	yes	0.655521	-0.609286
TCONS_00004323	XLOC_004032	pabA	CP001363.1:3633617-3634181	SLm	WTm	OK	56.3794	85.9487	2.31044	0.00025	0.00121362	yes	0.655966	-0.608308
TCONS_00004391	XLOC_000105	STM14_0045	CP001363.1:41722-42913	SLm	WTm	OK	15.7443	23.988	2.2763	5e-05	0.000273954	yes	0.656341	-0.607483
TCONS_00002580	XLOC_004334	glpK	CP001363.1:4307926-4309435	SLm	WTm	OK	171.409	261.063	2.30392	0.0001	0.0005238	yes	0.656581	-0.606955
TCONS_00002043	XLOC_003844	STM14_3788	CP001363.1:3311397-3312274	SLm	WTm	OK	6.35155	9.67177	1.86372	0.0017	0.0065283	yes	0.65671	-0.606671
TCONS_00002495	XLOC_002016	pfkA	CP001363.1:4285913-4286876	SLm	WTm	OK	331.439	504.594	2.27658	0.00015	0.0007643	yes	0.656843	-0.60638
TCONS_00002583	XLOC_003073	ompW	CP001363.1:1838581-1839220	SLm	WTm	OK	456.902	694.962	2.30168	0.0001	0.0005238	yes	0.657449	-0.605049
TCONS_00001556	XLOC_001857	STM14_4500	CP001363.1:3943101-3944110	SLm	WTm	OK	24.7939	37.7051	2.2722	5e-05	0.000273954	yes	0.657574	-0.604774
TCONS_00005566	XLOC_003965	yhcP	CP001363.1:3543898-3545866	SLm	WTm	OK	11.991	18.2142	2.28792	5e-05	0.000273954	yes	0.658333	-0.603112
TCONS_00002001	XLOC_000160	ampE	CP001363.1:170066-171481	SLm	WTm	OK	110.151	167.211	1.52989	0.0081	0.0253907	yes	0.658755	-0.602187
TCONS_00002581	XLOC_003351	fruA	CP001363.1:2355133-2356822	SLm	WTm	OK	167.145	253.451	2.24608	0.0002	0.000993928	yes	0.659477	-0.600607
TCONS_00003033	XLOC_001916	rbsB	CP001363.1:4108279-4109170	SLm	WTm	OK	256.613	389.077	2.30153	5e-05	0.000273954	yes	0.659543	-0.600461
TCONS_00003031	XLOC_002366	STM14_0177	CP001363.1:171572-173929	SLm	WTm	OK	17.4483	26.4509	1.90973	0.00115	0.0047097	yes	0.659649	-0.60023
TCONS_00005488	XLOC_002240	miaE	CP001363.1:4726177-4726990	SLm	WTm	OK	75.1767	113.944	2.33775	0.00015	0.0007643	yes	0.659769	-0.599967
TCONS_00003259	XLOC_002908	ydhO	CP001363.1:1520096-1520951	SLm	WTm	OK	97.7789	148.09	2.32237	5e-05	0.000273954	yes	0.660267	-0.598879
TCONS_00005025	XLOC_001794	gor	CP001363.1:3782293-3783646	SLm	WTm	OK	217.199	328.509	2.26079	0.0001	0.0005238	yes	0.661166	-0.596915
TCONS_00003520	XLOC_001368	cadC	CP001363.1:2748183-2749728	SLm	WTm	OK	48.4345	73.223	2.32412	5e-05	0.000273954	yes	0.661466	-0.596262
TCONS_00004235	XLOC_003736	eno	CP001363.1:3117173-3118472	SLm	WTm	OK	2650.31	4005.7	1.92083	0.00065	0.00283253	yes	0.661635	-0.595893
TCONS_00004233	XLOC_000811	yeaM	CP001363.1:1366162-1367383	SLm	WTm	OK	22.6408	34.1682	1.56331	0.0063	0.0205476	yes	0.662628	-0.593729
TCONS_00002836	XLOC_001776	yhhA	CP001363.1:3735926-3736444	SLm	WTm	OK	134.73	203.129	2.29351	0.0001	0.0005238	yes	0.663273	-0.592325
TCONS_00005364	XLOC_003659	STM14_3384	CP001363.1:2969965-2971300	SLm	WTm	OK	15.9569	24.0493	2.23479	0.0001	0.0005238	yes	0.663508	-0.591815
TCONS_00002762	XLOC_003435	yfcF	CP001363.1:2511177-2511822	SLm	WTm	OK	86.0236	129.607	2.30262	5e-05	0.000273954	yes	0.663726	-0.591339
TCONS_00003255	XLOC_001873	misL	CP001363.1:3968452-3971320	SLm	WTm	OK	12.7314	19.1812	2.28971	5e-05	0.000273954	yes	0.663744	-0.591302
TCONS_00004305	XLOC_002344	polB	CP001363.1:113793-116145	SLm	WTm	OK	29.381	44.2474	2.30873	0.0001	0.0005238	yes	0.664016	-0.590709
TCONS_00001843	XLOC_004459	yjfR	CP001363.1:4636635-4637700	SLm	WTm	OK	8.60181	12.9485	2.06328	0.0002	0.000993928	yes	0.664309	-0.590073
TCONS_00003960	XLOC_002449	yajB	CP001363.1:459577-460159	SLm	WTm	OK	22.1096	33.2593	2.09049	0.00035	0.0016398	yes	0.664764	-0.589085
TCONS_00001372	XLOC_003719	STM14_3522	CP001363.1:3082843-3083248	SLm	WTm	OK	87.8596	132.123	2.22335	5e-05	0.000273954	yes	0.664983	-0.58861
TCONS_00001373	XLOC_004542	yjjP	CP001363.1:4816996-4818372	SLm	WTm	OK	44.9267	67.542	1.9015	0.00095	0.00395556	yes	0.665167	-0.588212
TCONS_00001052	XLOC_003221	cspB	CP001363.1:2090430-2090842	SLm	WTm	OK	1999.37	3001.85	1.84105	0.0013	0.00522594	yes	0.666046	-0.586306
TCONS_00002368	XLOC_002085	rrsE	CP001363.1:4408255-4409799	SLm	WTm	OK	409.589	614.896	2.02394	0.0005	0.00225	yes	0.666111	-0.586165
TCONS_00004684	XLOC_003428	STM14_2879	CP001363.1:2498695-2499151	SLm	WTm	OK	102.369	153.517	2.24609	5e-05	0.000273954	yes	0.666825	-0.58462
TCONS_00002017	XLOC_000937	STM14_1848	CP001363.1:1616391-1617510	SLm	WTm	OK	6.00288	8.99743	1.95026	0.0005	0.00225	yes	0.667177	-0.583858
TCONS_00001667	XLOC_001399	ung	CP001363.1:2840441-2841131	SLm	WTm	OK	131.986	197.649	2.27411	0.0001	0.0005238	yes	0.66778	-0.582556
TCONS_00004410	XLOC_003340	STM14_2686	CP001363.1:2326950-2328309	SLm	WTm	OK	1.55992	2.33587	1.51648	0.00965	0.0296462	yes	0.667811	-0.582488
TCONS_00000665	XLOC_001347	purN	CP001363.1:2664609-2666300	SLm	WTm	OK	55.1816	82.5744	1.55709	0.0079	0.0247934	yes	0.668265	-0.581507
TCONS_00000666	XLOC_002206	ytfK	CP001363.1:4656214-4656421	SLm	WTm	OK	245.833	367.735	2.07866	0.00025	0.00121362	yes	0.668506	-0.580988
TCONS_00000667	XLOC_000339	yajD	CP001363.1:467253-467601	SLm	WTm	OK	477.452	714.2	2.26253	5e-05	0.000273954	yes	0.668513	-0.580972
TCONS_00000668	XLOC_001124	znuC	CP001363.1:1998842-2000380	SLm	WTm	OK	100.656	150.548	1.70175	0.0035	0.0123704	yes	0.668597	-0.58079
TCONS_00005496	XLOC_003881	uppP	CP001363.1:3388819-3389644	SLm	WTm	OK	36.5225	54.6234	2.22221	0.0002	0.000993928	yes	0.668624	-0.580734
TCONS_00000366	XLOC_001036	STM14_2094	CP001363.1:1837621-1838500	SLm	WTm	OK	67.9953	101.616	2.23562	5e-05	0.000273954	yes	0.66914	-0.579621
TCONS_00000648	XLOC_004130	lpfA	CP001363.1:3841139-3841676	SLm	WTm	OK	5.41711	8.07784	1.51216	0.00825	0.0257683	yes	0.670614	-0.576446
TCONS_00003307	XLOC_002371	STM14_0191	CP001363.1:189219-190062	SLm	WTm	OK	201.925	301.099	2.21512	0.0001	0.0005238	yes	0.670627	-0.576418
TCONS_00003306	XLOC_003540	yfgA	CP001363.1:2708952-2709957	SLm	WTm	OK	169.355	252.476	2.22079	0.00015	0.0007643	yes	0.670777	-0.576096
TCONS_00000109	XLOC_000614	STM14_1119	CP001363.1:1033979-1035629	SLm	WTm	OK	98.4917	146.677	1.98577	0.00045	0.00205681	yes	0.671487	-0.574569
TCONS_00004004	XLOC_002051	rrsB	CP001363.1:4364714-4366258	SLm	WTm	OK	411.904	612.833	1.97923	0.0004	0.00185252	yes	0.672131	-0.573186
TCONS_00004003	XLOC_002564	ybeQ	CP001363.1:717573-718569	SLm	WTm	OK	78.536	116.753	2.23233	5e-05	0.000273954	yes	0.672668	-0.572034
TCONS_00002804	XLOC_002731	pipA	CP001363.1:1133891-1134572	SLm	WTm	OK	67.9674	101.035	2.22041	5e-05	0.000273954	yes	0.672711	-0.57194
TCONS_00003838	XLOC_003056	STM14_2050	CP001363.1:1800845-1802219	SLm	WTm	OK	7.43575	11.0526	2.02725	0.00065	0.00283253	yes	0.67276	-0.571836
TCONS_00000188	XLOC_000313	yaiZ	CP001363.1:433994-434210	SLm	WTm	OK	613.505	911.296	2.19708	0.00015	0.0007643	yes	0.673223	-0.570845
TCONS_00003232	XLOC_001345	STM14_3058	CP001363.1:2659522-2660986	SLm	WTm	OK	89.3504	132.612	2.20371	0.00015	0.0007643	yes	0.673773	-0.569665
TCONS_00005087	XLOC_001416	STM14_3285	CP001363.1:2874863-2875469	SLm	WTm	OK	59.9787	89.0013	2.18003	0.0002	0.000993928	yes	0.673908	-0.569376
TCONS_00005086	XLOC_004422	adi	CP001363.1:4552238-4554509	SLm	WTm	OK	16.2715	24.1405	2.18656	0.0002	0.000993928	yes	0.674033	-0.569108
TCONS_00004210	XLOC_001071	ldcA	CP001363.1:1909486-1910401	SLm	WTm	OK	52.966	78.5791	2.21627	0.00035	0.0016398	yes	0.674047	-0.569079
TCONS_00002866	XLOC_000189	dgt	CP001363.1:243548-245066	SLm	WTm	OK	20.698	30.7019	2.18795	0.0003	0.00142337	yes	0.67416	-0.568837
TCONS_00000770	XLOC_002307	htgA	CP001363.1:10091-10805	SLm	WTm	OK	9.61681	14.2628	1.86452	0.00165	0.00635493	yes	0.674258	-0.568627
TCONS_00002189	XLOC_003426	yfbT	CP001363.1:2497448-2498108	SLm	WTm	OK	433.144	642.112	2.17181	0.0003	0.00142337	yes	0.674561	-0.567978
TCONS_00003557	XLOC_004318	rhaD	CP001363.1:4268665-4269493	SLm	WTm	OK	7.55136	11.1894	1.84249	0.00155	0.00604985	yes	0.674867	-0.567324
TCONS_00005049	XLOC_000347	phnW	CP001363.1:484791-486004	SLm	WTm	OK	3.31306	4.90404	1.68043	0.00345	0.0122185	yes	0.675578	-0.565806
TCONS_00002321	XLOC_003962	STM14_4050	CP001363.1:3539173-3540455	SLm	WTm	OK	44.7233	66.18	1.65016	0.0042	0.0144544	yes	0.675783	-0.565369
TCONS_00002322	XLOC_000099	bcfF	CP001363.1:29993-31209	SLm	WTm	OK	24.1742	35.7695	1.53048	0.00835	0.0260496	yes	0.675833	-0.565262
TCONS_00005014	XLOC_000624	STM14_1151	CP001363.1:1064602-1065586	SLm	WTm	OK	11.9836	17.7308	2.02767	0.00045	0.00205681	yes	0.675863	-0.565196
TCONS_00004984	XLOC_004092	uspB	CP001363.1:3773829-3774165	SLm	WTm	OK	82.246	121.687	2.06233	0.00045	0.00205681	yes	0.675882	-0.565158
TCONS_00000780	XLOC_003778	STM14_3655	CP001363.1:3206504-3210968	SLm	WTm	OK	2.03463	3.00816	1.66759	0.0043	0.0147598	yes	0.67637	-0.564115
TCONS_00002613	XLOC_001645	ygjU	CP001363.1:3411752-3413194	SLm	WTm	OK	125.377	185.233	2.15418	0.00025	0.00121362	yes	0.676861	-0.563068
TCONS_00000197	XLOC_000767	STM14_1453	CP001363.1:1304182-1304647	SLm	WTm	OK	15.3667	22.7018	1.77941	0.00225	0.00835259	yes	0.676893	-0.562999
TCONS_00000194	XLOC_004512	yeeN	CP001363.1:4765497-4766214	SLm	WTm	OK	195.303	288.23	2.1755	5e-05	0.000273954	yes	0.677594	-0.561506
TCONS_00000191	XLOC_001491	hypB	CP001363.1:3020457-3023721	SLm	WTm	OK	429.156	633.351	1.39822	0.01385	0.0400587	yes	0.677596	-0.561503
TCONS_00000192	XLOC_001327	yfeJ	CP001363.1:2601361-2602081	SLm	WTm	OK	27.3793	40.4065	2.0926	0.0003	0.00142337	yes	0.677596	-0.561502
TCONS_00004535	XLOC_001194	pduX	CP001363.1:2184263-2185166	SLm	WTm	OK	82.3641	121.505	2.18705	0.0003	0.00142337	yes	0.677866	-0.560928
TCONS_00001958	XLOC_001758	yhgG	CP001363.1:3680364-3680601	SLm	WTm	OK	104.324	153.885	1.91244	0.0013	0.00522594	yes	0.677935	-0.560782
TCONS_00002761	XLOC_001919	rrsC	CP001363.1:4113824-4115368	SLm	WTm	OK	416.853	614.75	1.93444	0.0011	0.00452616	yes	0.678085	-0.560461
TCONS_00001920	XLOC_000118	citC2	CP001363.1:68512-69680	SLm	WTm	OK	4.33948	6.39853	1.7303	0.00245	0.00901834	yes	0.6782	-0.560218
TCONS_00000205	XLOC_002772	pyrC	CP001363.1:1206676-1207723	SLm	WTm	OK	135.298	199.495	2.16866	0.00015	0.0007643	yes	0.678202	-0.560212
TCONS_00002015	XLOC_004428	STM14_5182	CP001363.1:4570009-4571410	SLm	WTm	OK	6.14081	9.05397	1.94928	0.00065	0.00283253	yes	0.678245	-0.560122
TCONS_00002014	XLOC_003255	yeeO	CP001363.1:2145927-2147385	SLm	WTm	OK	13.8098	20.3605	2.10761	0.0003	0.00142337	yes	0.678264	-0.560081
TCONS_00000633	XLOC_001637	oat	CP001363.1:3402930-3404337	SLm	WTm	OK	15.0834	22.2273	2.08265	0.00025	0.00121362	yes	0.678598	-0.559371
TCONS_00001777	XLOC_004463	ytfF	CP001363.1:4649963-4650929	SLm	WTm	OK	7.63158	11.2447	1.88304	0.00165	0.00635493	yes	0.678682	-0.559191
TCONS_00002986	XLOC_004541	dnaT	CP001363.1:4816364-4816904	SLm	WTm	OK	155.849	229.495	2.18165	0.0001	0.0005238	yes	0.679095	-0.558314
TCONS_00003237	XLOC_003725	cysN	CP001363.1:3092586-3094618	SLm	WTm	OK	20.6861	30.4589	1.94125	0.0011	0.00452616	yes	0.679148	-0.558202
TCONS_00003600	XLOC_000597	dmsB	CP001363.1:1006134-1006752	SLm	WTm	OK	29.9405	44.0825	2.03419	0.00055	0.00243731	yes	0.679192	-0.558108
TCONS_00003267	XLOC_001987	yihD	CP001363.1:4216433-4216703	SLm	WTm	OK	619.998	912.178	2.17814	0.0002	0.000993928	yes	0.67969	-0.557052
TCONS_00003268	XLOC_004086	ftsY	CP001363.1:3752443-3753919	SLm	WTm	OK	117.073	172.201	2.13767	0.0003	0.00142337	yes	0.679862	-0.556685
TCONS_00003266	XLOC_003491	STM14_3004	CP001363.1:2609179-2610079	SLm	WTm	OK	317.607	466.828	2.1184	0.0004	0.00185252	yes	0.680351	-0.555648
TCONS_00003265	XLOC_001430	STM14_3308	CP001363.1:2903725-2905795	SLm	WTm	OK	3.23878	4.75979	1.88364	0.00125	0.00507165	yes	0.680446	-0.555447
TCONS_00000575	XLOC_003061	yciS	CP001363.1:1813379-1813688	SLm	WTm	OK	224.82	330.359	2.13845	0.00015	0.0007643	yes	0.680532	-0.555264
TCONS_00000941	XLOC_004439	dcuA	CP001363.1:4582359-4583661	SLm	WTm	OK	521.066	765.603	2.03764	0.00045	0.00205681	yes	0.680596	-0.55513
TCONS_00005057	XLOC_004201	nepI	CP001363.1:3991076-3992270	SLm	WTm	OK	22.4218	32.9204	2.10343	0.0005	0.00225	yes	0.681091	-0.55408
TCONS_00005056	XLOC_000441	pagP	CP001363.1:692650-693223	SLm	WTm	OK	134.936	198.081	2.15765	0.0002	0.000993928	yes	0.681216	-0.553815
TCONS_00005058	XLOC_002485	STM14_0564	CP001363.1:538623-539559	SLm	WTm	OK	77.6961	114.048	2.16475	0.00035	0.0016398	yes	0.681258	-0.553727
TCONS_00004294	XLOC_003639	STM14_3323	CP001363.1:2916103-2917645	SLm	WTm	OK	3.05387	4.47823	1.73195	0.00405	0.0140304	yes	0.681937	-0.55229
TCONS_00004293	XLOC_003385	alkB	CP001363.1:2414033-2414684	SLm	WTm	OK	34.4853	50.554	2.06834	0.0003	0.00142337	yes	0.682148	-0.551844
TCONS_00004298	XLOC_000059	repA2	CP001362.1:16634-17676	SLm	WTm	OK	627.741	919.841	1.9339	0.00055	0.00243731	yes	0.682445	-0.551215
TCONS_00004299	XLOC_002566	STM14_0768	CP001363.1:724784-726023	SLm	WTm	OK	136.566	200.089	2.12129	0.00015	0.0007643	yes	0.682526	-0.551044
TCONS_00004295	XLOC_002967	STM14_1856	CP001363.1:1621278-1623775	SLm	WTm	OK	14.2924	20.9327	1.72621	0.00315	0.0112703	yes	0.682779	-0.55051
TCONS_00003888	XLOC_003838	STM14_3771	CP001363.1:3298838-3300578	SLm	WTm	OK	59.9713	87.8175	2.13673	0.00025	0.00121362	yes	0.682908	-0.550236
TCONS_00003887	XLOC_001477	STM14_3395	CP001363.1:2979674-2980859	SLm	WTm	OK	19.0732	27.8913	2.07012	0.00045	0.00205681	yes	0.68384	-0.548268
TCONS_00003889	XLOC_004420	yjdE	CP001363.1:4549702-4551040	SLm	WTm	OK	13.5355	19.7881	2.05202	0.00055	0.00243731	yes	0.684022	-0.547885
TCONS_00003892	XLOC_002265	mrr	CP001363.1:4797298-4798213	SLm	WTm	OK	38.4542	56.2147	2.10719	0.00035	0.0016398	yes	0.68406	-0.547806
TCONS_00001342	XLOC_003809	epd	CP001363.1:3251015-3252062	SLm	WTm	OK	355.852	519.829	2.05516	0.00035	0.0016398	yes	0.684556	-0.54676
TCONS_00001611	XLOC_004308	yihU	CP001363.1:4247347-4248351	SLm	WTm	OK	2.4832	3.62708	1.3993	0.0167	0.0469788	yes	0.684628	-0.546608
TCONS_00001712	XLOC_001848	rfaD	CP001363.1:3919007-3919940	SLm	WTm	OK	462.694	675.55	2.05279	0.0003	0.00142337	yes	0.684915	-0.546004
TCONS_00001225	XLOC_004399	qor	CP001363.1:4479084-4480068	SLm	WTm	OK	97.9514	143.002	2.11022	0.00045	0.00205681	yes	0.684965	-0.545897
TCONS_00001229	XLOC_003657	stpA	CP001363.1:2967459-2967861	SLm	WTm	OK	127.824	186.579	2.08819	0.0003	0.00142337	yes	0.685093	-0.545628
[truncated: 4,739 more rows]
