# Supplementary material for: Optimal translational fidelity is critical for Salmonella virulence and host interactions
Source: Nucleic Acids Res. 2019 Apr 3;47(10):5356–67. doi: 10.1093/nar/gkz229 (PMC6547416; doi:10.1093/nar/gkz229)
Supplement: gkz229_Supplemental_Files [file gkz229_supplemental_files.zip › Table_S4._Gene_Ontology_analyses_of_RNA_sequencing_results_of_Salmonella_strains_at_early-stationary_phase.xlsx]

## Sheet: Down rpsD vs WT
Analysis Type:	PANTHER Overrepresentation Test (Released 20171205)
Annotation Version and Release Date:	GO Ontology database Released 2018-05-21
Analyzed List:	upload_1 (Salmonella typhimurium)
Reference List:	Salmonella typhimurium (all genes in database)
Test Type:	FISHER
GO biological process complete	Salmonella typhimurium - REFLIST (4533)	upload_1 (201)	upload_1 (expected)	upload_1 (over/under)	upload_1 (fold Enrichment)	upload_1 (raw P-value)	upload_1 (FDR)
pathogenesis (GO:0009405)	87	42	3.86	+	10.89	2.47e-27	5.57e-24
locomotion (GO:0040011)	52	35	2.31	+	15.18	1.89e-26	2.13e-23
interspecies interaction between organisms (GO:0044419)	103	42	4.57	+	9.2	4.92e-25	3.7e-22
multi-organism process (GO:0051704)	122	44	5.41	+	8.13	1.81e-24	1.02e-21
cilium or flagellum-dependent cell motility (GO:0001539)	29	25	1.29	+	19.44	6.53e-21	2.94e-18
localization of cell (GO:0051674)	29	25	1.29	+	19.44	6.53e-21	2.45e-18
cell motility (GO:0048870)	29	25	1.29	+	19.44	6.53e-21	2.1e-18
archaeal or bacterial-type flagellum-dependent cell motility (GO:0097588)	29	25	1.29	+	19.44	6.53e-21	1.84e-18
movement of cell or subcellular component (GO:0006928)	29	25	1.29	+	19.44	6.53e-21	1.63e-18
bacterial-type flagellum-dependent cell motility (GO:0071973)	25	21	1.11	+	18.94	1.49e-17	3.37e-15
secretion (GO:0046903)	45	23	2	+	11.53	1.2e-15	2.46e-13
secretion by cell (GO:0032940)	44	22	1.95	+	11.28	7.41e-15	1.39e-12
peptide secretion (GO:0002790)	43	21	1.91	+	11.01	4.52e-14	7.83e-12
protein secretion (GO:0009306)	43	21	1.91	+	11.01	4.52e-14	7.28e-12
bacterial-type flagellum organization (GO:0044781)	22	17	0.98	+	17.43	5.43e-14	8.15e-12
taxis (GO:0042330)	28	18	1.24	+	14.5	9.35e-14	1.32e-11
chemotaxis (GO:0006935)	28	18	1.24	+	14.5	9.35e-14	1.24e-11
localization (GO:0051179)	689	74	30.55	+	2.42	4.2e-13	5.26e-11
protein localization (GO:0008104)	96	27	4.26	+	6.34	5.25e-13	6.22e-11
protein transport (GO:0015031)	93	26	4.12	+	6.3	1.65e-12	1.86e-10
establishment of protein localization (GO:0045184)	95	26	4.21	+	6.17	2.49e-12	2.68e-10
macromolecule localization (GO:0033036)	115	27	5.1	+	5.29	1.96e-11	2.01e-09
cell projection organization (GO:0030030)	49	19	2.17	+	8.74	1.97e-11	1.93e-09
peptide transport (GO:0015833)	112	26	4.97	+	5.24	5.94e-11	5.58e-09
amide transport (GO:0042886)	115	26	5.1	+	5.1	9.85e-11	8.88e-09
response to external stimulus (GO:0009605)	64	19	2.84	+	6.7	8.54e-10	7.4e-08
organelle organization (GO:0006996)	68	19	3.02	+	6.3	2.01e-09	1.68e-07
bacterial-type flagellum assembly (GO:0044780)	11	9	0.49	+	18.45	4.2e-08	3.38e-06
protein secretion by the type III secretion system (GO:0030254)	15	9	0.67	+	13.53	2.82e-07	2.19e-05
biological_process (GO:0008150)	3084	169	136.75	+	1.24	5.08e-07	3.69e-05
Unclassified (UNCLASSIFIED)	1449	32	64.25	-	0.5	5.08e-07	3.81e-05
cell projection assembly (GO:0030031)	24	10	1.06	+	9.4	8.18e-07	5.76e-05
signaling (GO:0023052)	97	18	4.3	+	4.18	1.17e-06	8.01e-05
signal transduction (GO:0007165)	97	18	4.3	+	4.18	1.17e-06	7.78e-05
response to chemical (GO:0042221)	147	22	6.52	+	3.38	1.89e-06	0.000122
metabolic process (GO:0008152)	2169	62	96.18	-	0.64	2.23e-06	0.000139
nitrogen compound transport (GO:0071705)	244	29	10.82	+	2.68	2.97e-06	0.000181
phosphate ion transport (GO:0006817)	10	7	0.44	+	15.79	3.04e-06	0.00018
inorganic anion transport (GO:0015698)	29	10	1.29	+	7.78	3.29e-06	0.00019
response to stimulus (GO:0050896)	364	37	16.14	+	2.29	3.75e-06	0.000211
cell communication (GO:0007154)	120	19	5.32	+	3.57	4.79e-06	0.000263
protein transmembrane transport (GO:0071806)	24	9	1.06	+	8.46	5.96e-06	0.000319
organelle assembly (GO:0070925)	24	9	1.06	+	8.46	5.96e-06	0.000312
organonitrogen compound biosynthetic process (GO:1901566)	468	4	20.75	-	0.19	1.04e-05	0.000532
bacterial-type flagellum-dependent swarming motility (GO:0071978)	8	6	0.35	+	16.91	1.23e-05	0.000615
cellular component organization (GO:0016043)	207	24	9.18	+	2.61	3.34e-05	0.00164
cellular metabolic process (GO:0044237)	1788	51	79.28	-	0.64	4.43e-05	0.00212
transport (GO:0006810)	662	51	29.35	+	1.74	0.000107	0.00503
establishment of localization (GO:0051234)	664	51	29.44	+	1.73	0.00011	0.00506
regulation of growth (GO:0040008)	8	5	0.35	+	14.1	0.000128	0.00576
biosynthetic process (GO:0009058)	1039	25	46.07	-	0.54	0.000271	0.012
cellular biosynthetic process (GO:0044249)	1010	24	44.78	-	0.54	0.000319	0.0138
phosphorelay signal transduction system (GO:0000160)	77	12	3.41	+	3.51	0.000328	0.014
intracellular signal transduction (GO:0035556)	78	12	3.46	+	3.47	0.000365	0.0152
organic substance biosynthetic process (GO:1901576)	1021	25	45.27	-	0.55	0.000477	0.0195
oxidation-reduction process (GO:0055114)	441	6	19.55	-	0.31	0.000484	0.0195
organic substance metabolic process (GO:0071704)	1798	55	79.73	-	0.69	0.000489	0.0193
regulation of biological process (GO:0050789)	525	41	23.28	+	1.76	0.000494	0.0192
biological regulation (GO:0065007)	589	44	26.12	+	1.68	0.000642	0.0245
cellular process (GO:0009987)	2081	117	92.27	+	1.27	0.000664	0.0249
cellular response to stimulus (GO:0051716)	222	22	9.84	+	2.23	0.000803	0.0297
cellular component assembly (GO:0022607)	87	12	3.86	+	3.11	0.00088	0.032
regulation of localization (GO:0032879)	14	5	0.62	+	8.05	0.000938	0.0335
regulation of cellular process (GO:0050794)	507	39	22.48	+	1.73	0.000941	0.0331
positive regulation of biological process (GO:0048518)	23	6	1.02	+	5.88	0.00114	0.0394
cellular component organization or biogenesis (GO:0071840)	261	24	11.57	+	2.07	0.00116	0.0395
cofactor biosynthetic process (GO:0051188)	164	0	7.27	-	< 0.01	0.00123	0.0412

## Sheet: Down rpsL vs WT
Analysis Type:	PANTHER Overrepresentation Test (Released 20171205)
Annotation Version and Release Date:	GO Ontology database Released 2018-05-21
Analyzed List:	upload_1 (Salmonella typhimurium)
Reference List:	Salmonella typhimurium (all genes in database)
Test Type:	FISHER
GO biological process complete	Salmonella typhimurium - REFLIST (4533)	upload_1 (605)	upload_1 (expected)	upload_1 (over/under)	upload_1 (fold Enrichment)	upload_1 (raw P-value)	upload_1 (FDR)
pathogenesis (GO:0009405)	87	52	11.61	+	4.48	1.93e-15	4.34e-12
interspecies interaction between organisms (GO:0044419)	103	53	13.75	+	3.86	1.06e-13	1.2e-10
locomotion (GO:0040011)	52	36	6.94	+	5.19	2.17e-12	1.63e-09
multi-organism process (GO:0051704)	122	55	16.28	+	3.38	2.32e-12	1.31e-09
cilium or flagellum-dependent cell motility (GO:0001539)	29	27	3.87	+	6.98	1.27e-11	5.72e-09
localization of cell (GO:0051674)	29	27	3.87	+	6.98	1.27e-11	4.77e-09
cell motility (GO:0048870)	29	27	3.87	+	6.98	1.27e-11	4.09e-09
archaeal or bacterial-type flagellum-dependent cell motility (GO:0097588)	29	27	3.87	+	6.98	1.27e-11	3.58e-09
movement of cell or subcellular component (GO:0006928)	29	27	3.87	+	6.98	1.27e-11	3.18e-09
bacterial-type flagellum-dependent cell motility (GO:0071973)	25	23	3.34	+	6.89	5.1e-10	1.15e-07
bacterial-type flagellum organization (GO:0044781)	22	20	2.94	+	6.81	8.1e-09	1.66e-06
cell projection organization (GO:0030030)	49	27	6.54	+	4.13	4.86e-08	9.12e-06
peptide transport (GO:0015833)	112	42	14.95	+	2.81	7.85e-08	1.36e-05
secretion (GO:0046903)	45	25	6.01	+	4.16	1.36e-07	2.2e-05
protein localization (GO:0008104)	96	38	12.81	+	2.97	1.46e-07	2.19e-05
amide transport (GO:0042886)	115	42	15.35	+	2.74	1.84e-07	2.59e-05
protein transport (GO:0015031)	93	37	12.41	+	2.98	2.08e-07	2.76e-05
establishment of protein localization (GO:0045184)	95	37	12.68	+	2.92	2.69e-07	3.36e-05
secretion by cell (GO:0032940)	44	24	5.87	+	4.09	3.15e-07	3.73e-05
organonitrogen compound biosynthetic process (GO:1901566)	468	26	62.46	-	0.42	3.3e-07	3.72e-05
taxis (GO:0042330)	28	19	3.74	+	5.08	4.84e-07	5.2e-05
chemotaxis (GO:0006935)	28	19	3.74	+	5.08	4.84e-07	4.96e-05
peptide secretion (GO:0002790)	43	23	5.74	+	4.01	7.22e-07	7.07e-05
protein secretion (GO:0009306)	43	23	5.74	+	4.01	7.22e-07	6.78e-05
macromolecule localization (GO:0033036)	115	40	15.35	+	2.61	8.29e-07	7.47e-05
ethanolamine-containing compound metabolic process (GO:0042439)	16	14	2.14	+	6.56	2.04e-06	0.000177
primary amino compound catabolic process (GO:1901161)	16	14	2.14	+	6.56	2.04e-06	0.00017
primary amino compound metabolic process (GO:1901160)	16	14	2.14	+	6.56	2.04e-06	0.000164
ethanolamine catabolic process (GO:0046336)	16	14	2.14	+	6.56	2.04e-06	0.000158
primary alcohol catabolic process (GO:0034310)	16	14	2.14	+	6.56	2.04e-06	0.000153
ethanolamine metabolic process (GO:0006580)	16	14	2.14	+	6.56	2.04e-06	0.000148
cellular biogenic amine catabolic process (GO:0042402)	18	14	2.4	+	5.83	5.27e-06	0.000371
amine catabolic process (GO:0009310)	18	14	2.4	+	5.83	5.27e-06	0.00036
primary alcohol metabolic process (GO:0034308)	18	14	2.4	+	5.83	5.27e-06	0.000349
localization (GO:0051179)	689	136	91.96	+	1.48	1.18e-05	0.00076
peptide biosynthetic process (GO:0043043)	114	1	15.22	-	0.07	1.3e-05	0.000815
amide biosynthetic process (GO:0043604)	147	3	19.62	-	0.15	1.5e-05	0.000912
translation (GO:0006412)	108	1	14.41	-	0.07	2.99e-05	0.00177
peptide metabolic process (GO:0006518)	120	2	16.02	-	0.12	4.89e-05	0.00282
bacterial-type flagellum assembly (GO:0044780)	11	10	1.47	+	6.81	4.99e-05	0.00281
cell projection assembly (GO:0030031)	24	14	3.2	+	4.37	5.49e-05	0.00302
cellular biosynthetic process (GO:0044249)	1010	93	134.8	-	0.69	7.4e-05	0.00397
organelle organization (GO:0006996)	68	24	9.08	+	2.64	0.000116	0.00608
ncRNA metabolic process (GO:0034660)	127	3	16.95	-	0.18	0.000147	0.00753
organic hydroxy compound catabolic process (GO:1901616)	36	16	4.8	+	3.33	0.000197	0.00984
tRNA metabolic process (GO:0006399)	91	1	12.15	-	0.08	0.000227	0.0111
organonitrogen compound catabolic process (GO:1901565)	100	30	13.35	+	2.25	0.000253	0.0121
protein secretion by the type III secretion system (GO:0030254)	15	10	2	+	5	0.000298	0.014
biosynthetic process (GO:0009058)	1039	100	138.67	-	0.72	0.000315	0.0145
alcohol catabolic process (GO:0046164)	34	15	4.54	+	3.31	0.00033	0.0149
RNA processing (GO:0006396)	102	2	13.61	-	0.15	0.00034	0.015
organic substance biosynthetic process (GO:1901576)	1021	98	136.27	-	0.72	0.000353	0.0153
ammonium ion metabolic process (GO:0097164)	31	14	4.14	+	3.38	0.000432	0.0183
amine metabolic process (GO:0009308)	32	14	4.27	+	3.28	0.000555	0.0231
cellular amine metabolic process (GO:0044106)	32	14	4.27	+	3.28	0.000555	0.0227
cellular biogenic amine metabolic process (GO:0006576)	32	14	4.27	+	3.28	0.000555	0.0223
ncRNA processing (GO:0034470)	97	2	12.95	-	0.15	0.000739	0.0292
organic cyclic compound metabolic process (GO:1901360)	951	92	126.93	-	0.72	0.00083	0.0322
bacterial-type flagellum-dependent swarming motility (GO:0071978)	8	7	1.07	+	6.56	0.000833	0.0318
response to external stimulus (GO:0009605)	64	21	8.54	+	2.46	0.000905	0.034
tRNA processing (GO:0008033)	61	0	8.14	-	< 0.01	0.000924	0.0341
cellular aromatic compound metabolic process (GO:0006725)	929	91	123.99	-	0.73	0.00135	0.0483
heterocycle metabolic process (GO:0046483)	930	91	124.12	-	0.73	0.00135	0.0491

## Sheet: UP rpsD vs WT
Analysis Type:	PANTHER Overrepresentation Test (Released 20171205)
Annotation Version and Release Date:	GO Ontology database Released 2018-05-21
Analyzed List:	upload_1 (Salmonella typhimurium)
Reference List:	Salmonella typhimurium (all genes in database)
Test Type:	FISHER
GO biological process complete	Salmonella typhimurium - REFLIST (4533)	upload_1 (298)	upload_1 (expected)	upload_1 (over/under)	upload_1 (fold Enrichment)	upload_1 (raw P-value)	upload_1 (FDR)
ribonucleoside biosynthetic process (GO:0042455)	31	12	2.04	+	5.89	6.61e-06	0.0149
ribonucleoside metabolic process (GO:0009119)	38	13	2.5	+	5.2	8.16e-06	0.0092
nucleoside biosynthetic process (GO:0009163)	32	12	2.1	+	5.7	8.59e-06	0.00645
glycosyl compound biosynthetic process (GO:1901659)	33	12	2.17	+	5.53	1.11e-05	0.00624
nucleobase-containing small molecule biosynthetic process (GO:0034404)	56	14	3.68	+	3.8	7.07e-05	0.0319
translation (GO:0006412)	108	20	7.1	+	2.82	9.03e-05	0.0339
nucleoside metabolic process (GO:0009116)	50	13	3.29	+	3.95	9.16e-05	0.0295
organonitrogen compound biosynthetic process (GO:1901566)	468	54	30.77	+	1.76	9.9e-05	0.0279
amide biosynthetic process (GO:0043604)	147	24	9.66	+	2.48	0.000121	0.0304
peptide metabolic process (GO:0006518)	120	21	7.89	+	2.66	0.000123	0.0277
glycosyl compound metabolic process (GO:1901657)	53	13	3.48	+	3.73	0.000151	0.031
peptide biosynthetic process (GO:0043043)	114	20	7.49	+	2.67	0.000173	0.0325
cellular amide metabolic process (GO:0043603)	169	26	11.11	+	2.34	0.000175	0.0304

## Sheet: Up rpsL vs WT
Analysis Type:	PANTHER Overrepresentation Test (Released 20171205)
Annotation Version and Release Date:	GO Ontology database Released 2018-05-21
Analyzed List:	upload_1 (Salmonella typhimurium)
Reference List:	Salmonella typhimurium (all genes in database)
Test Type:	FISHER
GO biological process complete	Salmonella typhimurium - REFLIST (4533)	upload_1 (193)	upload_1 (expected)	upload_1 (over/under)	upload_1 (fold Enrichment)	upload_1 (raw P-value)	upload_1 (FDR)
translation (GO:0006412)	108	61	4.6	+	13.27	1.89e-44	4.25e-41
peptide biosynthetic process (GO:0043043)	114	61	4.85	+	12.57	2.18e-43	2.45e-40
peptide metabolic process (GO:0006518)	120	61	5.11	+	11.94	2.25e-42	1.69e-39
organonitrogen compound biosynthetic process (GO:1901566)	468	98	19.93	+	4.92	4.9e-42	2.76e-39
amide biosynthetic process (GO:0043604)	147	62	6.26	+	9.91	2.59e-39	1.17e-36
cellular amide metabolic process (GO:0043603)	169	63	7.2	+	8.76	2.11e-37	7.93e-35
cellular protein metabolic process (GO:0044267)	238	68	10.13	+	6.71	1.58e-34	5.08e-32
cellular nitrogen compound biosynthetic process (GO:0044271)	666	102	28.36	+	3.6	3.28e-33	9.24e-31
biosynthetic process (GO:0009058)	1039	124	44.24	+	2.8	1.04e-32	2.6e-30
cellular biosynthetic process (GO:0044249)	1010	121	43	+	2.81	1.11e-31	2.5e-29
organonitrogen compound metabolic process (GO:1901564)	813	108	34.61	+	3.12	1.31e-30	2.67e-28
organic substance biosynthetic process (GO:1901576)	1021	120	43.47	+	2.76	1.61e-30	3.02e-28
cellular metabolic process (GO:0044237)	1788	153	76.13	+	2.01	2.42e-28	4.2e-26
protein metabolic process (GO:0019538)	340	70	14.48	+	4.84	6.59e-28	1.06e-25
cellular nitrogen compound metabolic process (GO:0034641)	1044	117	44.45	+	2.63	1.47e-27	2.21e-25
primary metabolic process (GO:0044238)	1574	139	67.02	+	2.07	8.21e-25	1.16e-22
nitrogen compound metabolic process (GO:0006807)	1434	132	61.05	+	2.16	2.13e-24	2.82e-22
organic substance metabolic process (GO:0071704)	1798	147	76.55	+	1.92	7.73e-24	9.68e-22
gene expression (GO:0010467)	520	76	22.14	+	3.43	5e-22	5.93e-20
cellular process (GO:0009987)	2081	155	88.6	+	1.75	1.1e-21	1.24e-19
metabolic process (GO:0008152)	2169	158	92.35	+	1.71	1.37e-21	1.47e-19
macromolecule biosynthetic process (GO:0009059)	608	78	25.89	+	3.01	1.79e-19	1.84e-17
cellular macromolecule biosynthetic process (GO:0034645)	596	77	25.38	+	3.03	2.38e-19	2.33e-17
cellular macromolecule metabolic process (GO:0044260)	894	89	38.06	+	2.34	9.48e-16	8.9e-14
macromolecule metabolic process (GO:0043170)	1089	97	46.37	+	2.09	1.55e-14	1.39e-12
biological_process (GO:0008150)	3084	176	131.31	+	1.34	6.74e-14	5.84e-12
Unclassified (UNCLASSIFIED)	1449	17	61.69	-	0.28	6.74e-14	5.62e-12
ribonucleotide biosynthetic process (GO:0009260)	67	22	2.85	+	7.71	3.13e-12	2.52e-10
ribose phosphate biosynthetic process (GO:0046390)	69	22	2.94	+	7.49	5.08e-12	3.95e-10
nucleotide biosynthetic process (GO:0009165)	89	24	3.79	+	6.33	1.04e-11	7.78e-10
nucleoside phosphate biosynthetic process (GO:1901293)	91	24	3.87	+	6.19	1.54e-11	1.12e-09
ribonucleoside monophosphate biosynthetic process (GO:0009156)	60	20	2.55	+	7.83	2.59e-11	1.82e-09
ribonucleotide metabolic process (GO:0009259)	79	22	3.36	+	6.54	4.74e-11	3.24e-09
nucleoside monophosphate biosynthetic process (GO:0009124)	64	20	2.72	+	7.34	6.8e-11	4.51e-09
purine-containing compound biosynthetic process (GO:0072522)	57	19	2.43	+	7.83	8.38e-11	5.39e-09
ribose phosphate metabolic process (GO:0019693)	91	23	3.87	+	5.94	8.81e-11	5.51e-09
ribonucleoside monophosphate metabolic process (GO:0009161)	67	20	2.85	+	7.01	1.35e-10	8.23e-09
nucleoside monophosphate metabolic process (GO:0009123)	71	20	3.02	+	6.62	3.22e-10	1.91e-08
purine nucleotide biosynthetic process (GO:0006164)	55	18	2.34	+	7.69	3.47e-10	2e-08
nucleotide metabolic process (GO:0009117)	125	25	5.32	+	4.7	9.43e-10	5.31e-08
nucleobase-containing small molecule metabolic process (GO:0055086)	183	30	7.79	+	3.85	1.2e-09	6.58e-08
nucleoside phosphate metabolic process (GO:0006753)	127	25	5.41	+	4.62	1.26e-09	6.75e-08
purine ribonucleotide biosynthetic process (GO:0009152)	53	17	2.26	+	7.53	1.42e-09	7.45e-08
purine ribonucleoside monophosphate biosynthetic process (GO:0009168)	47	16	2	+	8	2.18e-09	1.12e-07
purine nucleoside monophosphate biosynthetic process (GO:0009127)	47	16	2	+	8	2.18e-09	1.09e-07
purine-containing compound metabolic process (GO:0072521)	75	19	3.19	+	5.95	4.13e-09	2.02e-07
purine nucleotide metabolic process (GO:0006163)	68	18	2.9	+	6.22	6.02e-09	2.89e-07
purine ribonucleoside monophosphate metabolic process (GO:0009167)	54	16	2.3	+	6.96	1.15e-08	5.38e-07
purine nucleoside monophosphate metabolic process (GO:0009126)	54	16	2.3	+	6.96	1.15e-08	5.27e-07
purine ribonucleotide metabolic process (GO:0009150)	64	17	2.72	+	6.24	1.56e-08	7.02e-07
small molecule metabolic process (GO:0044281)	695	62	29.59	+	2.1	1.62e-08	7.15e-07
carbohydrate derivative biosynthetic process (GO:1901137)	220	30	9.37	+	3.2	5.51e-08	2.39e-06
ATP synthesis coupled proton transport (GO:0015986)	8	7	0.34	+	20.55	8.29e-07	3.52e-05
energy coupled proton transport, down electrochemical gradient (GO:0015985)	8	7	0.34	+	20.55	8.29e-07	3.46e-05
organophosphate biosynthetic process (GO:0090407)	171	24	7.28	+	3.3	8.54e-07	3.5e-05
ribonucleoprotein complex assembly (GO:0022618)	14	8	0.6	+	13.42	1.31e-06	5.26e-05
ribonucleoprotein complex biogenesis (GO:0022613)	61	14	2.6	+	5.39	1.4e-06	5.52e-05
nucleobase-containing compound metabolic process (GO:0006139)	813	63	34.61	+	1.82	1.62e-06	6.28e-05
ribonucleoprotein complex subunit organization (GO:0071826)	15	8	0.64	+	12.53	1.94e-06	7.4e-05
organophosphate metabolic process (GO:0019637)	221	27	9.41	+	2.87	1.97e-06	7.4e-05
ribonucleoside biosynthetic process (GO:0042455)	31	10	1.32	+	7.58	3.79e-06	0.00014
ribonucleoside triphosphate biosynthetic process (GO:0009201)	31	10	1.32	+	7.58	3.79e-06	0.000138
nucleoside biosynthetic process (GO:0009163)	32	10	1.36	+	7.34	4.8e-06	0.000172
'de novo' IMP biosynthetic process (GO:0006189)	12	7	0.51	+	13.7	5.64e-06	0.000199
ribosome biogenesis (GO:0042254)	60	13	2.55	+	5.09	5.85e-06	0.000203
glycosyl compound biosynthetic process (GO:1901659)	33	10	1.41	+	7.12	6.04e-06	0.000206
nucleoside triphosphate biosynthetic process (GO:0009142)	34	10	1.45	+	6.91	7.54e-06	0.000254
ribosome assembly (GO:0042255)	13	7	0.55	+	12.65	8.38e-06	0.000278
IMP biosynthetic process (GO:0006188)	14	7	0.6	+	11.74	1.21e-05	0.000385
purine nucleoside triphosphate biosynthetic process (GO:0009145)	28	9	1.19	+	7.55	1.21e-05	0.000394
purine ribonucleoside triphosphate biosynthetic process (GO:0009206)	28	9	1.19	+	7.55	1.21e-05	0.000389
carbohydrate derivative metabolic process (GO:1901135)	318	32	13.54	+	2.36	1.38e-05	0.000432
organic cyclic compound metabolic process (GO:1901360)	951	67	40.49	+	1.65	1.54e-05	0.000476
nucleobase biosynthetic process (GO:0046112)	15	7	0.64	+	10.96	1.72e-05	0.000524
IMP metabolic process (GO:0046040)	15	7	0.64	+	10.96	1.72e-05	0.000517
ribonucleoside metabolic process (GO:0009119)	38	10	1.62	+	6.18	1.72e-05	0.000511
cellular aromatic compound metabolic process (GO:0006725)	929	66	39.55	+	1.67	1.84e-05	0.000538
heterocycle metabolic process (GO:0046483)	930	66	39.6	+	1.67	1.85e-05	0.000536
ribonucleoside triphosphate metabolic process (GO:0009199)	40	10	1.7	+	5.87	2.52e-05	0.000718
nucleoside metabolic process (GO:0009116)	50	11	2.13	+	5.17	2.76e-05	0.000778
tRNA aminoacylation for protein translation (GO:0006418)	24	8	1.02	+	7.83	3.02e-05	0.000841
nucleobase-containing compound biosynthetic process (GO:0034654)	451	39	19.2	+	2.03	3.05e-05	0.000839
proton transmembrane transport (GO:0015992)	17	7	0.72	+	9.67	3.25e-05	0.000883
tRNA aminoacylation (GO:0043039)	25	8	1.06	+	7.52	3.85e-05	0.00103
amino acid activation (GO:0043038)	25	8	1.06	+	7.52	3.85e-05	0.00102
glycosyl compound metabolic process (GO:1901657)	53	11	2.26	+	4.87	4.41e-05	0.00116
purine ribonucleoside triphosphate metabolic process (GO:0009205)	36	9	1.53	+	5.87	6.48e-05	0.00168
toxin biosynthetic process (GO:0009403)	7	5	0.3	+	16.78	6.76e-05	0.00173
nucleoside triphosphate metabolic process (GO:0009141)	46	10	1.96	+	5.11	7.05e-05	0.00178
purine nucleoside triphosphate metabolic process (GO:0009144)	38	9	1.62	+	5.56	9.28e-05	0.00232
cellular protein-containing complex assembly (GO:0034622)	29	8	1.23	+	6.48	9.31e-05	0.00231
pyrimidine nucleotide biosynthetic process (GO:0006221)	21	7	0.89	+	7.83	9.69e-05	0.00237
pyrimidine nucleoside biosynthetic process (GO:0046134)	14	6	0.6	+	10.07	0.000103	0.0025
pyrimidine ribonucleoside biosynthetic process (GO:0046132)	14	6	0.6	+	10.07	0.000103	0.00247
pyrimidine ribonucleotide biosynthetic process (GO:0009220)	14	6	0.6	+	10.07	0.000103	0.00244
ribosomal large subunit biogenesis (GO:0042273)	8	5	0.34	+	14.68	0.000106	0.00249
pyrimidine nucleotide metabolic process (GO:0006220)	22	7	0.94	+	7.47	0.000123	0.00286
pyrimidine ribonucleotide metabolic process (GO:0009218)	15	6	0.64	+	9.39	0.000139	0.0032
'de novo' pyrimidine nucleobase biosynthetic process (GO:0006207)	9	5	0.38	+	13.05	0.00016	0.00364
pyrimidine ribonucleoside metabolic process (GO:0046131)	16	6	0.68	+	8.81	0.000185	0.00417
organelle assembly (GO:0070925)	24	7	1.02	+	6.85	0.000194	0.00432
ncRNA metabolic process (GO:0034660)	127	16	5.41	+	2.96	0.000202	0.00446
toxin metabolic process (GO:0009404)	10	5	0.43	+	11.74	0.000232	0.00507
nucleobase metabolic process (GO:0009112)	25	7	1.06	+	6.58	0.00024	0.00519
ATP hydrolysis coupled cation transmembrane transport (GO:0099132)	17	6	0.72	+	8.29	0.000242	0.00519
cytoplasmic translation (GO:0002181)	5	4	0.21	+	18.79	0.000289	0.00615
nucleobase-containing small molecule biosynthetic process (GO:0034404)	56	10	2.38	+	4.19	0.000293	0.00616
ATP biosynthetic process (GO:0006754)	26	7	1.11	+	6.32	0.000294	0.00613
drug metabolic process (GO:0017144)	201	21	8.56	+	2.45	0.000309	0.00639
pyrimidine nucleoside metabolic process (GO:0006213)	18	6	0.77	+	7.83	0.000312	0.00639
pyrimidine nucleobase biosynthetic process (GO:0019856)	11	5	0.47	+	10.68	0.000326	0.00662
secondary metabolite biosynthetic process (GO:0044550)	11	5	0.47	+	10.68	0.000326	0.00656
protein-containing complex assembly (GO:0065003)	36	8	1.53	+	5.22	0.000334	0.00666
phosphate-containing compound metabolic process (GO:0006796)	384	32	16.35	+	1.96	0.000375	0.0074
hydrogen sulfide biosynthetic process (GO:0070814)	6	4	0.26	+	15.66	0.000467	0.00914
hydrogen sulfide metabolic process (GO:0070813)	6	4	0.26	+	15.66	0.000467	0.00906
ribosomal small subunit biogenesis (GO:0042274)	6	4	0.26	+	15.66	0.000467	0.00898
aromatic compound biosynthetic process (GO:0019438)	550	41	23.42	+	1.75	0.000498	0.00951
phosphorus metabolic process (GO:0006793)	408	33	17.37	+	1.9	0.000534	0.0101
proton transmembrane transport (GO:1902600)	30	7	1.28	+	5.48	0.000616	0.0116
cellular amino acid metabolic process (GO:0006520)	217	21	9.24	+	2.27	0.000641	0.0119
organic cyclic compound biosynthetic process (GO:1901362)	581	42	24.74	+	1.7	0.000701	0.0129
'de novo' UMP biosynthetic process (GO:0044205)	7	4	0.3	+	13.42	0.00071	0.013
ribosomal large subunit assembly (GO:0000027)	7	4	0.3	+	13.42	0.00071	0.0129
posttranscriptional regulation of gene expression (GO:0010608)	22	6	0.94	+	6.41	0.000762	0.0137
secondary metabolic process (GO:0019748)	14	5	0.6	+	8.39	0.000785	0.014
ATP metabolic process (GO:0046034)	32	7	1.36	+	5.14	0.000859	0.0152
heterocycle biosynthetic process (GO:0018130)	566	41	24.1	+	1.7	0.00088	0.0155
pyrimidine-containing compound biosynthetic process (GO:0072528)	34	7	1.45	+	4.84	0.00117	0.0205
protein-containing complex subunit organization (GO:0043933)	45	8	1.92	+	4.18	0.00122	0.0211
small molecule biosynthetic process (GO:0044283)	308	26	13.11	+	1.98	0.00132	0.0226
purine nucleoside biosynthetic process (GO:0042451)	9	4	0.38	+	10.44	0.00144	0.0246
purine ribonucleoside biosynthetic process (GO:0046129)	9	4	0.38	+	10.44	0.00144	0.0244
O antigen metabolic process (GO:0046402)	17	5	0.72	+	6.91	0.00161	0.0271
O antigen biosynthetic process (GO:0009243)	17	5	0.72	+	6.91	0.00161	0.0269
translational elongation (GO:0006414)	10	4	0.43	+	9.39	0.00195	0.0324
pyrimidine nucleobase metabolic process (GO:0006206)	18	5	0.77	+	6.52	0.00199	0.0327
spermidine biosynthetic process (GO:0008295)	4	3	0.17	+	17.62	0.00208	0.0339
sulfate reduction (GO:0019419)	4	3	0.17	+	17.62	0.00208	0.0337
spermidine metabolic process (GO:0008216)	4	3	0.17	+	17.62	0.00208	0.0334
ribosomal small subunit assembly (GO:0000028)	4	3	0.17	+	17.62	0.00208	0.0332
polyamine biosynthetic process (GO:0006596)	4	3	0.17	+	17.62	0.00208	0.033
pyrimidine ribonucleoside monophosphate biosynthetic process (GO:0009174)	11	4	0.47	+	8.54	0.00258	0.0407
pyrimidine ribonucleoside monophosphate metabolic process (GO:0009173)	11	4	0.47	+	8.54	0.00258	0.0404
UMP metabolic process (GO:0046049)	11	4	0.47	+	8.54	0.00258	0.0401
UMP biosynthetic process (GO:0006222)	11	4	0.47	+	8.54	0.00258	0.0398
tRNA metabolic process (GO:0006399)	91	11	3.87	+	2.84	0.00272	0.0417
regulation of translation (GO:0006417)	20	5	0.85	+	5.87	0.00294	0.0447
oxoacid metabolic process (GO:0043436)	399	30	16.99	+	1.77	0.00296	0.0447
guanosine-containing compound biosynthetic process (GO:1901070)	5	3	0.21	+	14.09	0.00323	0.0484
