# Supplementary material for: Optimal translational fidelity is critical for Salmonella virulence and host interactions
Source: Nucleic Acids Res. 2019 Apr 3;47(10):5356–67. doi: 10.1093/nar/gkz229 (PMC6547416; doi:10.1093/nar/gkz229)
Supplement: gkz229_Supplemental_Files [file gkz229_supplemental_files.zip › Table_S5._Gene_Ontology_analyses_of_RNA_sequencing_results_of_Salmonella_strains_at_mid-log_phase.xlsx]

## Sheet: Down rpsD vs WT
Analysis Type:	PANTHER Overrepresentation Test (Released 20171205)
Annotation Version and Release Date:	GO Ontology database Released 2018-06-01
Analyzed List:	upload_1 (Salmonella typhimurium)
Reference List:	Salmonella typhimurium (all genes in database)
Test Type:	FISHER
GO biological process complete	Salmonella typhimurium - REFLIST (4533)	upload_1 (147)	upload_1 (expected)	upload_1 (over/under)	upload_1 (fold Enrichment)	upload_1 (raw P-value)	upload_1 (FDR)
locomotion (GO:0040011)	52	37	1.69	+	21.94	8.75e-34	1.97e-30
cilium or flagellum-dependent cell motility (GO:0001539)	29	27	0.94	+	28.71	7.91e-27	8.91e-24
localization of cell (GO:0051674)	29	27	0.94	+	28.71	7.91e-27	5.94e-24
cell motility (GO:0048870)	29	27	0.94	+	28.71	7.91e-27	4.46e-24
archaeal or bacterial-type flagellum-dependent cell motility (GO:0097588)	29	27	0.94	+	28.71	7.91e-27	3.56e-24
movement of cell or subcellular component (GO:0006928)	29	27	0.94	+	28.71	7.91e-27	2.97e-24
pathogenesis (GO:0009405)	87	36	2.82	+	12.76	1.64e-26	5.27e-24
interspecies interaction between organisms (GO:0044419)	103	36	3.34	+	10.78	1.88e-24	5.3e-22
multi-organism process (GO:0051704)	122	37	3.96	+	9.35	2.42e-23	6.06e-21
bacterial-type flagellum-dependent cell motility (GO:0071973)	25	23	0.81	+	28.37	7.53e-23	1.7e-20
bacterial-type flagellum organization (GO:0044781)	22	20	0.71	+	28.03	6.77e-20	1.39e-17
taxis (GO:0042330)	28	20	0.91	+	22.03	1.88e-18	3.53e-16
chemotaxis (GO:0006935)	28	20	0.91	+	22.03	1.88e-18	3.26e-16
cell projection organization (GO:0030030)	49	22	1.59	+	13.85	6e-17	9.65e-15
organelle organization (GO:0006996)	68	22	2.21	+	9.98	1.56e-14	2.34e-12
response to external stimulus (GO:0009605)	64	20	2.08	+	9.64	4.65e-13	6.55e-11
localization (GO:0051179)	689	59	22.34	+	2.64	7.55e-13	1e-10
protein localization (GO:0008104)	96	23	3.11	+	7.39	8.29e-13	1.04e-10
protein transport (GO:0015031)	93	22	3.02	+	7.29	3.41e-12	4.04e-10
establishment of protein localization (GO:0045184)	95	22	3.08	+	7.14	4.92e-12	5.54e-10
macromolecule localization (GO:0033036)	115	23	3.73	+	6.17	2.12e-11	2.27e-09
peptide transport (GO:0015833)	112	22	3.63	+	6.06	8.25e-11	8.44e-09
amide transport (GO:0042886)	115	22	3.73	+	5.9	1.29e-10	1.27e-08
peptide secretion (GO:0002790)	43	15	1.39	+	10.76	1.3e-10	1.22e-08
protein secretion (GO:0009306)	43	15	1.39	+	10.76	1.3e-10	1.17e-08
secretion by cell (GO:0032940)	44	15	1.43	+	10.51	1.7e-10	1.47e-08
bacterial-type flagellum assembly (GO:0044780)	11	10	0.36	+	28.03	1.81e-10	1.51e-08
secretion (GO:0046903)	45	15	1.46	+	10.28	2.21e-10	1.78e-08
biological_process (GO:0008150)	3084	133	100.01	+	1.33	3.14e-10	2.44e-08
Unclassified (UNCLASSIFIED)	1449	14	46.99	-	0.3	3.14e-10	2.36e-08
cell projection assembly (GO:0030031)	24	11	0.78	+	14.13	4.41e-09	3.21e-07
organelle assembly (GO:0070925)	24	11	0.78	+	14.13	4.41e-09	3.11e-07
nitrogen compound transport (GO:0071705)	244	27	7.91	+	3.41	4.94e-08	3.37e-06
bacterial-type flagellum-dependent swarming motility (GO:0071978)	8	7	0.26	+	26.98	1.36e-07	9.03e-06
cellular component organization (GO:0016043)	207	24	6.71	+	3.58	1.38e-07	8.91e-06
response to chemical (GO:0042221)	147	20	4.77	+	4.2	1.69e-07	1.06e-05
metabolic process (GO:0008152)	2169	39	70.34	-	0.55	2.23e-07	1.35e-05
cellular component organization or biogenesis (GO:0071840)	261	24	8.46	+	2.84	6.47e-06	0.000384
oxidation-reduction process (GO:0055114)	441	1	14.3	-	0.07	1.02e-05	0.00059
response to stimulus (GO:0050896)	364	29	11.8	+	2.46	1.08e-05	0.000609
cellular process (GO:0009987)	2081	94	67.48	+	1.39	1.62e-05	0.000892
small molecule metabolic process (GO:0044281)	703	6	22.8	-	0.26	3.1e-05	0.00166
signaling (GO:0023052)	97	13	3.15	+	4.13	3.27e-05	0.00171
signal transduction (GO:0007165)	97	13	3.15	+	4.13	3.27e-05	0.00167
cellular metabolic process (GO:0044237)	1788	34	57.98	-	0.59	4.7e-05	0.00235
cellular component assembly (GO:0022607)	87	12	2.82	+	4.25	5.17e-05	0.00253
organic substance metabolic process (GO:0071704)	1798	35	58.31	-	0.6	7.24e-05	0.00347
organic substance transport (GO:0071702)	376	27	12.19	+	2.21	0.000127	0.00597
cell communication (GO:0007154)	120	13	3.89	+	3.34	0.000236	0.0109
protein secretion by the type III secretion system (GO:0030254)	15	5	0.49	+	10.28	0.000302	0.0136
molybdate ion transport (GO:0015689)	4	3	0.13	+	23.13	0.000969	0.0428

## Sheet: Down rpsL vs WT
Analysis Type:	PANTHER Overrepresentation Test (Released 20171205)
Annotation Version and Release Date:	GO Ontology database Released 2018-05-21
Analyzed List:	upload_1 (Salmonella typhimurium)
Reference List:	Salmonella typhimurium (all genes in database)
Test Type:	FISHER
GO biological process complete	Salmonella typhimurium - REFLIST (4533)	upload_1 (272)	upload_1 (expected)	upload_1 (over/under)	upload_1 (fold Enrichment)	upload_1 (raw P-value)	upload_1 (FDR)
locomotion (GO:0040011)	52	37	3.12	+	11.86	7.23e-24	1.63e-20
cilium or flagellum-dependent cell motility (GO:0001539)	29	27	1.74	+	15.52	1.02e-19	1.15e-16
localization of cell (GO:0051674)	29	27	1.74	+	15.52	1.02e-19	7.66e-17
cell motility (GO:0048870)	29	27	1.74	+	15.52	1.02e-19	5.74e-17
archaeal or bacterial-type flagellum-dependent cell motility (GO:0097588)	29	27	1.74	+	15.52	1.02e-19	4.59e-17
movement of cell or subcellular component (GO:0006928)	29	27	1.74	+	15.52	1.02e-19	3.83e-17
pathogenesis (GO:0009405)	87	38	5.22	+	7.28	7.27e-19	2.34e-16
interspecies interaction between organisms (GO:0044419)	103	38	6.18	+	6.15	7.04e-17	1.98e-14
bacterial-type flagellum-dependent cell motility (GO:0071973)	25	23	1.5	+	15.33	7.21e-17	1.8e-14
multi-organism process (GO:0051704)	122	39	7.32	+	5.33	1.4e-15	3.16e-13
bacterial-type flagellum organization (GO:0044781)	22	19	1.32	+	14.39	8.64e-14	1.77e-11
taxis (GO:0042330)	28	20	1.68	+	11.9	2.3e-13	4.31e-11
chemotaxis (GO:0006935)	28	20	1.68	+	11.9	2.3e-13	3.98e-11
cell projection organization (GO:0030030)	49	21	2.94	+	7.14	9.46e-11	1.52e-08
protein localization (GO:0008104)	96	26	5.76	+	4.51	2.13e-09	3.2e-07
response to chemical (GO:0042221)	147	32	8.82	+	3.63	2.99e-09	4.21e-07
localization (GO:0051179)	689	81	41.34	+	1.96	4.08e-09	5.41e-07
protein transport (GO:0015031)	93	25	5.58	+	4.48	5.04e-09	6.31e-07
establishment of protein localization (GO:0045184)	95	25	5.7	+	4.39	7.27e-09	8.62e-07
organelle organization (GO:0006996)	68	21	4.08	+	5.15	1.2e-08	1.35e-06
response to external stimulus (GO:0009605)	64	20	3.84	+	5.21	2.3e-08	2.47e-06
macromolecule localization (GO:0033036)	115	26	6.9	+	3.77	5.23e-08	5.35e-06
bacterial-type flagellum assembly (GO:0044780)	11	10	0.66	+	15.15	5.81e-08	5.7e-06
peptide secretion (GO:0002790)	43	16	2.58	+	6.2	8.67e-08	8.14e-06
protein secretion (GO:0009306)	43	16	2.58	+	6.2	8.67e-08	7.81e-06
secretion by cell (GO:0032940)	44	16	2.64	+	6.06	1.12e-07	9.73e-06
peptide transport (GO:0015833)	112	25	6.72	+	3.72	1.19e-07	9.91e-06
secretion (GO:0046903)	45	16	2.7	+	5.93	1.44e-07	1.16e-05
amide transport (GO:0042886)	115	25	6.9	+	3.62	1.84e-07	1.43e-05
biological_process (GO:0008150)	3084	223	185.05	+	1.21	5.26e-07	3.82e-05
Unclassified (UNCLASSIFIED)	1449	49	86.95	-	0.56	5.26e-07	3.95e-05
cell projection assembly (GO:0030031)	24	11	1.44	+	7.64	1.93e-06	0.000136
bacterial-type flagellum-dependent swarming motility (GO:0071978)	8	7	0.48	+	14.58	7.5e-06	0.000512
organelle assembly (GO:0070925)	24	10	1.44	+	6.94	1.12e-05	0.000741
response to stimulus (GO:0050896)	364	44	21.84	+	2.01	2.48e-05	0.0016
nitrogen compound transport (GO:0071705)	244	33	14.64	+	2.25	3.78e-05	0.00236
cellular carbohydrate metabolic process (GO:0044262)	165	0	9.9	-	< 0.01	9.96e-05	0.00606
metabolic process (GO:0008152)	2169	99	130.15	-	0.76	0.000274	0.0162
pyrimidine nucleoside metabolic process (GO:0006213)	18	7	1.08	+	6.48	0.000343	0.0198
cell adhesion (GO:0007155)	34	9	2.04	+	4.41	0.000537	0.0302
biological adhesion (GO:0022610)	34	9	2.04	+	4.41	0.000537	0.0295
protein secretion by the type III secretion system (GO:0030254)	15	6	0.9	+	6.67	0.00082	0.044

## Sheet: Up rpsD vs WT
Analysis Type:	PANTHER Overrepresentation Test (Released 20171205)
Annotation Version and Release Date:	GO Ontology database Released 2018-06-01
Analyzed List:	upload_1 (Salmonella typhimurium)
Reference List:	Salmonella typhimurium (all genes in database)
Test Type:	FISHER
GO biological process complete	Salmonella typhimurium - REFLIST (4533)	upload_1 (244)	upload_1 (expected)	upload_1 (over/under)	upload_1 (fold Enrichment)	upload_1 (raw P-value)	upload_1 (FDR)
biological_process (GO:0008150)	3084	197	166	+	1.19	1.9e-05	0.0428
Unclassified (UNCLASSIFIED)	1449	47	78	-	0.6	1.9e-05	0.0214
transport (GO:0006810)	662	62	35.63	+	1.74	2.02e-05	0.0152
establishment of localization (GO:0051234)	664	62	35.74	+	1.73	2.09e-05	0.0117
localization (GO:0051179)	689	62	37.09	+	1.67	6.14e-05	0.0276
small molecule catabolic process (GO:0044282)	165	23	8.88	+	2.59	0.000112	0.0419
organic substance transport (GO:0071702)	376	39	20.24	+	1.93	0.00015	0.0484
organic substance catabolic process (GO:1901575)	262	30	14.1	+	2.13	0.000171	0.0482
succinate metabolic process (GO:0006105)	7	5	0.38	+	13.27	0.000197	0.0492

## Sheet: Up rpsL vs WT
Analysis Type:	PANTHER Overrepresentation Test (Released 20171205)
Annotation Version and Release Date:	GO Ontology database Released 2018-05-21
Analyzed List:	upload_1 (Salmonella typhimurium)
Reference List:	Salmonella typhimurium (all genes in database)
Test Type:	FISHER
GO biological process complete	Salmonella typhimurium - REFLIST (4533)	upload_1 (90)	upload_1 (expected)	upload_1 (over/under)	upload_1 (fold Enrichment)	upload_1 (raw P-value)	upload_1 (FDR)
organic acid metabolic process (GO:0006082)	407	34	8.08	+	4.21	2.75e-13	6.21e-10
carboxylic acid metabolic process (GO:0019752)	386	33	7.66	+	4.31	3.87e-13	4.36e-10
oxoacid metabolic process (GO:0043436)	399	33	7.92	+	4.17	9.32e-13	7e-10
cellular amino acid metabolic process (GO:0006520)	217	23	4.31	+	5.34	7.06e-11	3.97e-08
histidine biosynthetic process (GO:0000105)	10	8	0.2	+	40.29	5.62e-10	2.53e-07
imidazole-containing compound metabolic process (GO:0052803)	14	8	0.28	+	28.78	3.86e-09	1.45e-06
histidine metabolic process (GO:0006547)	14	8	0.28	+	28.78	3.86e-09	1.24e-06
alpha-amino acid metabolic process (GO:1901605)	158	16	3.14	+	5.1	1.54e-07	4.33e-05
carboxylic acid catabolic process (GO:0046395)	86	12	1.71	+	7.03	2.91e-07	7.29e-05
organic acid catabolic process (GO:0016054)	89	12	1.77	+	6.79	4.08e-07	9.19e-05
small molecule metabolic process (GO:0044281)	695	34	13.8	+	2.46	4.26e-07	8.72e-05
dicarboxylic acid metabolic process (GO:0043648)	74	11	1.47	+	7.49	5.37e-07	0.000101
succinate metabolic process (GO:0006105)	7	5	0.14	+	35.98	1.78e-06	0.000308
dicarboxylic acid catabolic process (GO:0043649)	7	5	0.14	+	35.98	1.78e-06	0.000286
translation (GO:0006412)	108	12	2.14	+	5.6	2.67e-06	0.0004
peptide biosynthetic process (GO:0043043)	114	12	2.26	+	5.3	4.48e-06	0.00063
peptide metabolic process (GO:0006518)	120	12	2.38	+	5.04	7.29e-06	0.000966
oligosaccharide transport (GO:0015772)	4	4	0.08	+	50.37	8.86e-06	0.00111
maltose transport (GO:0015768)	4	4	0.08	+	50.37	8.86e-06	0.00105
disaccharide transport (GO:0015766)	4	4	0.08	+	50.37	8.86e-06	0.000998
amide biosynthetic process (GO:0043604)	147	13	2.92	+	4.45	1.02e-05	0.0011
alpha-amino acid biosynthetic process (GO:1901607)	105	11	2.08	+	5.28	1.21e-05	0.00124
organonitrogen compound biosynthetic process (GO:1901566)	468	24	9.29	+	2.58	1.33e-05	0.0013
aldaric acid catabolic process (GO:0019579)	5	4	0.1	+	40.29	1.57e-05	0.00148
aldaric acid metabolic process (GO:0019577)	5	4	0.1	+	40.29	1.57e-05	0.00142
arginine catabolic process to succinate (GO:0019545)	5	4	0.1	+	40.29	1.57e-05	0.00136
cellular amino acid biosynthetic process (GO:0008652)	119	11	2.36	+	4.66	3.57e-05	0.00298
glutamine family amino acid catabolic process (GO:0009065)	16	5	0.32	+	15.74	3.98e-05	0.0032
cellular amide metabolic process (GO:0043603)	169	13	3.36	+	3.87	4.09e-05	0.00318
cellular catabolic process (GO:0044248)	200	14	3.97	+	3.53	5.36e-05	0.00402
carbohydrate transport (GO:0008643)	105	10	2.08	+	4.8	6.58e-05	0.00478
arginine catabolic process (GO:0006527)	10	4	0.2	+	20.15	0.000116	0.00816
small molecule catabolic process (GO:0044282)	165	12	3.28	+	3.66	0.000138	0.00939
glutamine family amino acid metabolic process (GO:0009064)	55	7	1.09	+	6.41	0.000173	0.0114
tRNA aminoacylation for protein translation (GO:0006418)	24	5	0.48	+	10.49	0.000205	0.0132
galactarate metabolic process (GO:0019580)	4	3	0.08	+	37.78	0.000236	0.0148
galactarate catabolic process (GO:0046392)	4	3	0.08	+	37.78	0.000236	0.0144
tRNA aminoacylation (GO:0043039)	25	5	0.5	+	10.07	0.000243	0.0144
amino acid activation (GO:0043038)	25	5	0.5	+	10.07	0.000243	0.014
organonitrogen compound metabolic process (GO:1901564)	813	31	16.14	+	1.92	0.000254	0.0143
cellular amino acid catabolic process (GO:0009063)	41	6	0.81	+	7.37	0.00026	0.0143
cellular metabolic process (GO:0044237)	1788	53	35.5	+	1.49	0.000286	0.0154
catabolic process (GO:0009056)	276	15	5.48	+	2.74	0.000416	0.0218
primary metabolic process (GO:0044238)	1574	48	31.25	+	1.54	0.00047	0.0241
carboxylic acid biosynthetic process (GO:0046394)	193	12	3.83	+	3.13	0.00054	0.027
organic acid biosynthetic process (GO:0016053)	193	12	3.83	+	3.13	0.00054	0.0265
organic substance metabolic process (GO:0071704)	1798	52	35.7	+	1.46	0.000687	0.0329
organic substance catabolic process (GO:1901575)	262	14	5.2	+	2.69	0.000777	0.0365
alpha-amino acid catabolic process (GO:1901606)	35	5	0.69	+	7.2	0.000961	0.0442
